# Supplementary material for: Locally adapted populations of a copepod can evolve different gene expression patterns under the same environmental pressures
Source: Ecol Evol. 2017 May 9;7(12):4312–25. doi: 10.1002/ece3.3016 (PMC5478056; doi:10.1002/ece3.3016)
Supplement: Supplementary file 5 [file ECE3-7-4312-s005.xlsx]

## Sheet: SD-S
Fold change for SD-S genes for 20NV-28ST, 20V-28V and 20NV-20V. FC = fold change. up = up-regulated; down = down-regulated; NDE = not differentially expressed.
Gene ID	Description	20NV-28ST FC	20V-28V FC	20NV-20V FC	20NV-28ST	20V-28V	20NV-20V
TCALIF_04517	heat shock protein 70	30.904	5.194	4.19603	up	up	up
TCALIF_06728	heat shock protein 70	28.2179	3.99048	3.9576	up	up	up
TCALIF_08840	---NA---	2.97956	3.81034	-2.59813	up	up	down
TCALIF_03375	---NA---	22.2999	8.61613	1.20731	up	up	NDE
TCALIF_03376	---NA---	21.9912	9.45517	-1.04291	up	up	NDE
TCALIF_10081	heat shock protein beta-1	15.5917	2.22867	2.54412	up	up	NDE
comp51313_c0_seq1_44507	---NA---	9.85185	7.18285	-1.29267	up	up	NDE
TCALIF_11487	heat shock protein 70	8.68248	2.13939	2.39773	up	up	NDE
comp38417_c0_seq1_22939	loc560210 protein	7.99662	2.59861	1.90831	up	up	NDE
TCALIF_12922	tyrosine aminotransferase	5.41276	3.42345	1.07512	up	up	NDE
TCALIF_02439	cd63 antigen	5.3264	5.23658	-2.16323	up	up	NDE
TCALIF_09890	atp-dependent clp protease atp-binding subunit clpx- mitochondrial-like	5.31427	4.56715	-1.18531	up	up	NDE
comp46685_c0_seq1_33583	heat shock protein 90	5.13793	3.10083	1.30963	up	up	NDE
comp50334_c0_seq1_42602	heat shock protein 70	5.01289	1.97368	1.41889	up	up	NDE
TCALIF_09482	heat shock protein 70	4.58664	3.96446	-1.51535	up	up	NDE
TCALIF_01534	a chain orally active 2-amino thienopyrimidine inhibitors of the hsp90 chaperone	4.49294	2.60215	1.2623	up	up	NDE
TCALIF_06906	---NA---	4.3566	4.12576	-1.18619	up	up	NDE
Contig20_19	---NA---	4.31916	4.04041	1.0305	up	up	NDE
TCALIF_13715	heat shock protein beta-1	4.04505	2.43677	1.03414	up	up	NDE
TCALIF_06839	set and mynd domain-containing protein 4-like	3.90511	3.88626	-1.58925	up	up	NDE
TCALIF_00753	78 kda glucose-regulated partial	3.88763	2.39748	1.22769	up	up	NDE
TCALIF_13714	heat shock protein beta-1	3.85159	2.13219	1.20766	up	up	NDE
comp32704_c0_seq2_17919	78 kda glucose-regulated protein precursor	3.69454	2.98234	1.05978	up	up	NDE
Contig298_2287	gamma-crystallin a	3.5245	4.53634	-1.95872	up	up	NDE
TCALIF_09115	x-box binding protein 1	3.52382	2.2474	1.30153	up	up	NDE
TCALIF_00461	---NA---	3.16951	3.77332	-1.34039	up	up	NDE
TCALIF_07011	heat shock protein beta-1	3.10437	2.02121	-1.08255	up	up	NDE
Contig10_2020	hsp70 hsp90 organizing protein homolog	2.87022	1.98952	-1.05925	up	up	NDE
TCALIF_05480	unkown protein	2.68398	1.97632	-1.01107	up	up	NDE
TCALIF_12219	cuticle protein	2.6489	5.0738	-1.95385	up	up	NDE
comp40436_c0_seq1_25295	---NA---	2.61436	2.1698	1.04559	up	up	NDE
TCALIF_08964	---NA---	2.46667	2.23147	-1.10675	up	up	NDE
TCALIF_01587	lon peptidase n-terminal domain and ring finger protein 3 isoform x2	2.18905	2.05183	1.12136	up	up	NDE
TCALIF_09316	galactosylgalactosylxylosylprotein 3-beta-glucuronosyltransferase s	2.16512	2.29077	-1.17525	up	up	NDE
comp39174_c0_seq1_23817	protein phosphatase 1 regulatory subunit 3d	2.13517	2.15912	-1.74408	up	up	NDE
comp49397_c0_seq1_39570	---NA---	2.04715	2.13347	-1.12687	up	up	NDE
TCALIF_11129	protein disulfide-isomerase a6	1.99116	1.86453	1.00361	up	up	NDE
TCALIF_08135	hsp70 hsp90 organizing protein homolog	1.98767	1.72254	-1.0622	up	up	NDE
comp45224_c0_seq1_31268	hypothetical protein DAPPUDRAFT_315459	3.85817	-2.20938	4.10899	up	down	up
comp41377_c0_seq2_26389	---NA---	2.7431	-1.88531	7.86809	up	down	up
comp47454_c0_seq1_35179	heat shock protein beta-1	2.57329	-2.11675	2.56106	up	down	up
TCALIF_11481	---NA---	2.52564	-1.8702	7.58885	up	down	up
TCALIF_11866	kda small heat shock protein	10.1044	1.4114	4.3347	up	NDE	up
TCALIF_06394	small heat shock protein	6.79509	1.5197	4.79145	up	NDE	up
comp32136_c0_seq1_17426	beta-ig-h3 fasciclin	4.81218	1.38842	4.26311	up	NDE	up
TCALIF_01526	e-selectin precursor	4.4969	-2.02835	5.49337	up	NDE	up
TCALIF_13523	small heat shock protein	4.24988	1.11912	7.51775	up	NDE	up
TCALIF_09501	c-type lectin 5 precursor	3.55964	-1.67407	2.81	up	NDE	up
TCALIF_02545	---NA---	2.81699	-2.22531	8.33089	up	NDE	up
comp40728_c0_seq1_25617	phosphatidylinositol-4-phosphate 5-	2.62768	-1.01794	2.57067	up	NDE	up
TCALIF_05329	hypothetical protein DAPPUDRAFT_316261	2.44006	-1.5504	5.97098	up	NDE	up
TCALIF_10121	cuticle protein	2.33135	-1.25441	4.25146	up	NDE	up
TCALIF_01412	---NA---	2.29264	-1.8677	9.95305	up	NDE	up
TCALIF_04494	---NA---	2.13342	-1.89092	6.86189	up	NDE	up
comp43268_c0_seq1_28725	cg13310 cg13310-pa	3.5503	-1.17248	-3.41169	up	NDE	down
comp43929_c0_seq1_29564	---NA---	40.4333	0	0	up	NDE	NDE
TCALIF_04403	glucose dehydrogenase	26.0301	0	0	up	NDE	NDE
comp45538_c0_seq1_31807	venom allergen 5-like	11.1118	1.11673	0	up	NDE	NDE
comp175228_c0_seq1_45012	---NA---	10.5704	0	0	up	NDE	NDE
TCALIF_07023	---NA---	9.99244	1.71845	1.12498	up	NDE	NDE
TCALIF_06473	venom allergen 5-like	8.00441	1.47988	1.85665	up	NDE	NDE
TCALIF_04682	aminopeptidase n	7.99227	1.17849	-1.18567	up	NDE	NDE
TCALIF_13494	---NA---	7.74711	1.39303	1.26496	up	NDE	NDE
TCALIF_09769	hypothetical protein	6.51692	3.00283	0	up	NDE	NDE
TCALIF_02703	---NA---	6.14171	1.31112	1.05166	up	NDE	NDE
Contig1467_3339	atp-dependent clp protease atp-binding subunit clpx- mitochondrial-like isoform 2	5.75467	2.31737	0	up	NDE	NDE
comp49730_c0_seq1_40469	---NA---	5.60492	-1.58182	1.37221	up	NDE	NDE
TCALIF_01814	adhesion lipoprotein	5.24063	2.90806	4.06279	up	NDE	NDE
TCALIF_09459	fork head domain transcription factor slp2	4.9789	0	0	up	NDE	NDE
comp41079_c0_seq1_26034	---NA---	4.97828	2.22235	1.58756	up	NDE	NDE
TCALIF_04918	heat shock protein hsp16-	4.74012	1.96755	1.23055	up	NDE	NDE
TCALIF_13273	hypothetical protein KGM_10880	4.2106	-1.55264	1.13677	up	NDE	NDE
TCALIF_10372	---NA---	4.0066	1.0283	-1.16869	up	NDE	NDE
TCALIF_12659	protein rolling stone	3.90218	2.0163	-1.00022	up	NDE	NDE
TCALIF_13495	---NA---	3.74064	1.16696	-1.05506	up	NDE	NDE
comp49509_c0_seq3_39872	rhomboid family member 1	3.64577	1.77065	1.78695	up	NDE	NDE
Contig1487_1486	---NA---	3.6342	2.01718	1.26289	up	NDE	NDE
TCALIF_10420	rho-related gtp-binding	3.41728	1.14098	1.3352	up	NDE	NDE
TCALIF_08136	hsp70 hsp90 organizing protein homolog	3.39855	1.87565	-1.02742	up	NDE	NDE
TCALIF_06802	aael017225- partial	3.24663	2.09731	1.36906	up	NDE	NDE
TCALIF_12217	cuticle protein 7	2.87871	2.33624	-1.17652	up	NDE	NDE
comp40951_c0_seq1_25881	phosphoenolpyruvate carboxykinase	2.86664	1.86708	1.19683	up	NDE	NDE
TCALIF_03643	phosphoenolpyruvate carboxykinase	2.76459	1.98391	1.12141	up	NDE	NDE
comp46940_c0_seq2_34094	hypothetical protein	2.75247	2.14694	1.10795	up	NDE	NDE
TCALIF_00957	protein isoform b	2.71938	1.61727	-1.23364	up	NDE	NDE
TCALIF_10450	suppressor of tumorigenicity 14 protein homolog	2.53842	-1.14743	1.50265	up	NDE	NDE
TCALIF_09395	bag domain-containing protein samui-like isoform x3	2.53134	1.72358	1.06267	up	NDE	NDE
comp42425_c1_seq1_27660	---NA---	2.50132	1.10368	1.09738	up	NDE	NDE
comp53257_c0_seq1_44597	cysteine dioxygenase type 1	2.43536	1.87315	-1.13718	up	NDE	NDE
TCALIF_03756	cysteine dioxygenase type 1	2.42288	1.74903	1.08121	up	NDE	NDE
Contig332_2319	---NA---	2.34995	1.7106	-1.25828	up	NDE	NDE
TCALIF_06581	#NAME?	2.27993	1.48839	1.04161	up	NDE	NDE
comp49382_c0_seq1_39533	tyrosine aminotransferase-like	2.26256	1.76177	-1.04328	up	NDE	NDE
TCALIF_04952	secreted protein	2.22407	1.52474	1.18252	up	NDE	NDE
TCALIF_13286	hypothetical protein	2.22316	1.02635	1.2178	up	NDE	NDE
TCALIF_05614	heat shock protein 40	2.21631	1.55758	1.11803	up	NDE	NDE
comp38150_c0_seq1_22653	metalloreductase steap3	2.09612	1.49846	1.76166	up	NDE	NDE
TCALIF_11523	single vwc domain protein 3	2.08292	1.57273	1.01302	up	NDE	NDE
TCALIF_08504	heme-binding protein 3	2.0075	1.88207	1.48383	up	NDE	NDE
TCALIF_00206	protein malvolio-like	1.94541	-1.09855	-2.38203	up	NDE	NDE
TCALIF_04721	lactoylglutathione lyase	-4.04958	0	-27.0572	down	NDE	down
TCALIF_02782	---NA---	-19.447	-1.97989	-7.73295	down	NDE	down
TCALIF_08982	ferritin heavy chain 1	-2.01645	-1.73987	1.34192	down	NDE	NDE
TCALIF_01296	4-aminobutyrate mitochondrial	-2.21946	1.15671	-1.68731	down	NDE	NDE
comp51004_c0_seq1_44484	---NA---	-3.13402	-1.22605	-1.26551	down	NDE	NDE
Contig1631_3487	cuticle protein 7	-5.41676	3.20921	-3.02821	down	NDE	NDE
comp39203_c0_seq1_23846	polysaccharide deacetylase	-17.9537	-12.3216	1.17919	down	NDE	NDE
comp32912_c0_seq1_18102	---NA---	1.06829	12.6488	-6.1288	NDE	up	down
TCALIF_08392	---NA---	-1.59101	5.34286	-4.4256	NDE	up	down
comp63947_c0_seq1_44811	peritrophin type-a domain protein 3	-1.78861	5.63199	-4.12052	NDE	up	down
TCALIF_10390	cuticle protein 7	-1.8533	4.1225	-2.32961	NDE	up	down
TCALIF_06172	hypothetical protein	-4.50083	18.7989	-14.3949	NDE	up	down
comp43678_c0_seq1_29260	---NA---	-4.82396	7.70669	-8.72249	NDE	up	down
comp47640_c0_seq1_35533	---NA---	-5.02413	9.18414	-4.83886	NDE	up	down
TCALIF_00286	cuticle protein 7	-5.86691	11.522	-6.82118	NDE	up	down
TCALIF_06077	---NA---	2.23984	2.38818	-1.38774	NDE	up	NDE
TCALIF_09773	hypothetical protein	2.16729	6.66884	0	NDE	up	NDE
TCALIF_13810	2-oxo-4-hydroxy-4-carboxy-5-ureidoimidazoline decarboxylase-like	2.1152	2.03033	1.52783	NDE	up	NDE
TCALIF_10264	solute carrier family 40 member 1	1.98763	2.06359	-1.08223	NDE	up	NDE
comp46706_c0_seq1_33625	cuticle protein	1.92331	3.95854	-1.69513	NDE	up	NDE
comp49814_c3_seq5_40727	heat shock protein 40	1.87382	1.87068	-1.08131	NDE	up	NDE
TCALIF_13893	short-chain dehydrogenase	1.85071	2.37364	-1.31693	NDE	up	NDE
comp46868_c0_seq1_33965	bla g 5 allergen	1.75953	2.72708	-1.84186	NDE	up	NDE
TCALIF_09472	cuticular protein rr-2 family member 23 precursor	1.71146	2.95872	1.01193	NDE	up	NDE
comp71316_c0_seq1_44876	---NA---	1.65864	2.16369	-1.07229	NDE	up	NDE
TCALIF_09703	---NA---	1.53073	2.314	-1.14824	NDE	up	NDE
TCALIF_09663	spatzle protein	1.50246	3.02032	-1.28821	NDE	up	NDE
TCALIF_02375	cuticle protein 19	1.49635	2.27724	-1.37751	NDE	up	NDE
TCALIF_13962	hypothetical protein	1.46618	4.06137	-2.13026	NDE	up	NDE
comp43092_c0_seq1_28459	cuticle protein 19	1.40972	2.66103	-1.60739	NDE	up	NDE
comp43394_c0_seq1_28875	hypothetical protein	1.40398	3.14957	-1.32698	NDE	up	NDE
TCALIF_09775	hypothetical protein	1.39868	2.94749	-1.39625	NDE	up	NDE
Contig993_2910	sptzle 2-like protein	1.38199	4.8574	-1.3158	NDE	up	NDE
TCALIF_02374	cuticle protein 19	1.35399	3.73209	-1.94461	NDE	up	NDE
TCALIF_13048	chorion peroxidase	1.30898	2.77446	-1.64785	NDE	up	NDE
comp37950_c0_seq1_22442	chorion peroxidase	1.2873	2.90788	-1.79745	NDE	up	NDE
comp44550_c0_seq2_30355	---NA---	1.14816	4.89724	-2.38933	NDE	up	NDE
comp44992_c0_seq1_30955	spatzle protein	1.12043	3.29469	-1.71121	NDE	up	NDE
TCALIF_02013	cuticle protein	1.08273	2.52163	-1.57695	NDE	up	NDE
comp44223_c0_seq1_29929	---NA---	1.0798	5.53176	-2.90117	NDE	up	NDE
TCALIF_09397	sptzle 2-like protein	1.03046	4.01104	-1.34983	NDE	up	NDE
TCALIF_11653	spt transcription factor family member	1.02116	2.98223	-1.58725	NDE	up	NDE
TCALIF_06966	glucose dehydrogenase	1.00996	1.82283	1.19403	NDE	up	NDE
comp43641_c0_seq1_29218	---NA---	1.00305	4.49985	-2.88999	NDE	up	NDE
TCALIF_12218	bcs-1 protein	0	14.4608	0	NDE	up	NDE
Contig323_2310	---NA---	0	8.02617	0	NDE	up	NDE
comp41183_c0_seq1_26148	cuticle protein	0	6.41575	0	NDE	up	NDE
comp38631_c0_seq2_23177	---NA---	-1.03833	2.9518	-1.47599	NDE	up	NDE
TCALIF_12524	spt transcription factor family member	-1.05755	3.30196	-2.64946	NDE	up	NDE
comp55889_c0_seq1_44681	PREDICTED: uncharacterized protein LOC100904950	-1.07657	2.88309	-1.40534	NDE	up	NDE
comp47824_c0_seq1_36026	PREDICTED: uncharacterized protein LOC100901383	-1.07727	2.85007	-1.74475	NDE	up	NDE
TCALIF_09407	sptzle 2-like protein	-1.11777	4.02324	-2.85677	NDE	up	NDE
TCALIF_07088	cuticle protein	-1.14968	3.8197	-1.75602	NDE	up	NDE
TCALIF_11819	alpha-n-acetylgalactosaminidase	-1.15865	2.20324	-1.52178	NDE	up	NDE
comp42152_c0_seq1_27311	bcs-1 protein	-1.18069	5.24845	0	NDE	up	NDE
TCALIF_10469	lupus la	-1.2058	2.15789	-1.31395	NDE	up	NDE
TCALIF_12609	cuticular protein rr-2 motif 132	-1.41911	3.22883	-1.95547	NDE	up	NDE
TCALIF_06804	larval cuticle protein a3a-like	-1.46499	4.40916	-3.4675	NDE	up	NDE
TCALIF_09361	---NA---	-1.51223	5.18991	-2.88962	NDE	up	NDE
TCALIF_11942	cuticle protein 7	-1.61555	4.67139	-2.59272	NDE	up	NDE
TCALIF_03706	endocuticle structural glycoprotein bd-8-like	-1.9874	4.63018	-2.22438	NDE	up	NDE
TCALIF_03908	spt transcription factor family member	-2.39834	3.02025	-1.93512	NDE	up	NDE
TCALIF_09664	spatzle protein	-2.83693	6.12074	-5.431	NDE	up	NDE
TCALIF_05278	---NA---	1.83493	-4.4095	2.76543	NDE	down	up
TCALIF_07167	hypothetical protein	1.63077	-20.5618	8.75801	NDE	down	up
TCALIF_12395	---NA---	1.22618	-2.50269	2.43348	NDE	down	up
comp33970_c0_seq1_19090	brain chitinase and chia	1.2233	-1.87431	2.71049	NDE	down	up
TCALIF_13746	hypothetical protein	0	-7.14788	12.7308	NDE	down	up
comp35607_c0_seq1_20423	c-type lectin domain family 4 member m	0	-41.357	8.09096	NDE	down	up
TCALIF_04675	---NA---	-1.00857	-8.7438	4.40939	NDE	down	up
Contig1756_1755	---NA---	-1.30221	-4.03395	4.05996	NDE	down	up
TCALIF_14023	---NA---	3.73858	-5.339	4.11891	NDE	down	NDE
comp30120_c0_seq1_16234	---NA---	3.06419	-2.42369	2.90363	NDE	down	NDE
comp47247_c0_seq6_34762	amoeboid myosin i-like	2.98665	-2.42615	3.96528	NDE	down	NDE
comp41390_c1_seq2_26401	hypothetical protein DAPPUDRAFT_316561	2.95632	-2.46983	2.65669	NDE	down	NDE
TCALIF_04052	hypothetical protein DAPPUDRAFT_331880	2.50477	-3.43176	2.5497	NDE	down	NDE
TCALIF_07656	hypothetical protein DAPPUDRAFT_316561	2.46553	-2.89216	2.34252	NDE	down	NDE
TCALIF_00043	hypothetical protein DAPPUDRAFT_301609	2.3348	-2.93168	2.30955	NDE	down	NDE
TCALIF_09934	---NA---	2.07781	-4.46336	2.40911	NDE	down	NDE
TCALIF_05839	hypothetical protein	1.95429	-3.11117	3.85748	NDE	down	NDE
comp32668_c0_seq1_17889	---NA---	1.92933	-3.24252	2.69113	NDE	down	NDE
comp50109_c1_seq1_41581	---NA---	1.72998	-4.22624	2.44787	NDE	down	NDE
TCALIF_00152	hypothetical protein DAPPUDRAFT_336270	1.72946	-8.00141	2.20655	NDE	down	NDE
TCALIF_11577	peptidylglycine alpha-hydroxylating monooxygenase	1.70121	-2.32913	2.68621	NDE	down	NDE
TCALIF_09639	hypothetical protein X975_09422, partial	1.4911	-1.98603	1.71529	NDE	down	NDE
TCALIF_13801	isoform g	1.32565	-1.98592	1.56344	NDE	down	NDE
comp43809_c0_seq1_29416	---NA---	1.32384	-3.68184	2.05721	NDE	down	NDE
TCALIF_12180	transmembrane protein 245 isoform x1	1.23904	-2.08386	1.90329	NDE	down	NDE
Contig3336_5044	gag-pol polyprotein	1.0647	-2.23433	3.08579	NDE	down	NDE
comp35045_c0_seq1_19941	---NA---	0	-22.7893	7.85168	NDE	down	NDE
TCALIF_02712	---NA---	-1.03443	-2.54349	1.21213	NDE	down	NDE
comp43216_c0_seq2_28638	PREDICTED: uncharacterized protein LOC100931706	-1.21934	-4.08019	3.72354	NDE	down	NDE
TCALIF_12758	copine-9-like isoform x2	-2.81619	-3.18527	1.74301	NDE	down	NDE
TCALIF_05454	bcs-1 protein	4.0874	-1.61174	5.4287	NDE	NDE	up
TCALIF_07845	sodium-dependent glucose transporter partial	3.55251	-1.29489	6.50409	NDE	NDE	up
TCALIF_11046	bcs-1 protein	3.44295	-1.79397	3.9911	NDE	NDE	up
comp49814_c4_seq1_40728	---NA---	3.25008	-1.76652	9.20372	NDE	NDE	up
TCALIF_11051	bcs-1 protein	3.13796	-1.2546	3.49075	NDE	NDE	up
comp32805_c0_seq1_18008	---NA---	3.09421	-1.1045	3.73621	NDE	NDE	up
TCALIF_12408	cuticle protein	2.87801	-1.54844	4.37229	NDE	NDE	up
TCALIF_03377	---NA---	2.82812	-1.15337	3.43727	NDE	NDE	up
TCALIF_10124	cuticle protein	2.68699	-1.14737	3.16456	NDE	NDE	up
comp57687_c0_seq1_44726	hypothetical protein DAPPUDRAFT_313673	2.6162	-1.10854	4.00371	NDE	NDE	up
TCALIF_13855	---NA---	2.48196	-1.6795	7.23216	NDE	NDE	up
TCALIF_10125	cuticle protein	2.44863	-1.46416	7.6684	NDE	NDE	up
TCALIF_07916	c-type lectin	2.42411	-4.18296	3.95697	NDE	NDE	up
TCALIF_10120	cuticle protein	2.41881	1.21415	3.00365	NDE	NDE	up
TCALIF_13700	---NA---	2.32682	-1.88697	4.02188	NDE	NDE	up
comp24610_c0_seq1_13069	flexible cuticle protein 12 precursor	2.20546	-1.79757	8.70556	NDE	NDE	up
TCALIF_08009	at-rich interactive domain-containing protein 1a-like	2.20337	-1.77444	6.04667	NDE	NDE	up
TCALIF_12300	morn repeat protein	2.20058	-1.49266	5.87552	NDE	NDE	up
TCALIF_03695	glucose-dependent insulinotropic receptor-like	2.11197	-2.01864	6.76684	NDE	NDE	up
TCALIF_04700	phospholipase a2 homolog 1-like	2.10823	-1.44093	6.35017	NDE	NDE	up
TCALIF_01137	phosphatidylinositol-4-phosphate 5-	2.0607	1.01288	3.0923	NDE	NDE	up
TCALIF_08785	flexible cuticle protein 12 precursor	2.0019	-1.90717	9.79201	NDE	NDE	up
TCALIF_00939	domon domain-containing protein cg14681 precursor	1.97992	-1.69559	7.07756	NDE	NDE	up
TCALIF_00595	protein fantom-like	1.93693	1.02663	2.95888	NDE	NDE	up
comp50829_c0_seq1_44470	---NA---	1.93624	-1.88456	12.8974	NDE	NDE	up
TCALIF_13247	hypothetical protein DAPPUDRAFT_313673	1.92333	-1.13763	3.01	NDE	NDE	up
TCALIF_10840	somatomedin-b and thrombospondin type-1 domain-containing protein	1.8851	-1.71152	7.21877	NDE	NDE	up
TCALIF_10399	chitin deacetylase-like partial	1.88447	-1.27797	4.01138	NDE	NDE	up
TCALIF_11463	---NA---	1.87066	-1.84093	4.75244	NDE	NDE	up
TCALIF_05889	---NA---	1.86911	-1.44527	6.15249	NDE	NDE	up
TCALIF_13854	---NA---	1.83704	-1.63287	5.23491	NDE	NDE	up
comp38456_c0_seq1_22985	---NA---	1.82686	-1.77661	5.42938	NDE	NDE	up
TCALIF_04279	---NA---	1.79677	-1.5011	6.17893	NDE	NDE	up
TCALIF_05216	ves g 5 allergen	1.79462	-1.58636	3.85382	NDE	NDE	up
TCALIF_03987	superoxide dismutase	1.77945	1.61847	2.44448	NDE	NDE	up
TCALIF_01463	cuticular protein analogous to peritrophins 3-d1 precursor	1.73834	-1.89142	5.76619	NDE	NDE	up
TCALIF_13212	---NA---	1.72978	-1.06981	3.96331	NDE	NDE	up
TCALIF_02785	peptidyl-prolyl cis-trans isomerase	1.72689	-1.53951	4.26053	NDE	NDE	up
comp38371_c0_seq1_22889	serine threonine-protein kinase rio1	1.69104	-1.79804	4.35117	NDE	NDE	up
TCALIF_10438	hypothetical protein KGM_18655	1.68959	-2.15336	4.11896	NDE	NDE	up
TCALIF_10398	hypothetical protein EAG_12595	1.66154	-1.20062	3.22388	NDE	NDE	up
comp24701_c0_seq1_13144	---NA---	1.66121	-1.52289	3.97309	NDE	NDE	up
comp32809_c0_seq1_18013	cuticle protein 6	1.65775	-1.63697	5.41054	NDE	NDE	up
TCALIF_13775	---NA---	1.6198	-1.81605	4.86648	NDE	NDE	up
TCALIF_11363	cuticular protein 72ea	1.6013	-1.39374	4.94957	NDE	NDE	up
TCALIF_10789	isoform a	1.58212	-1.38703	2.93961	NDE	NDE	up
TCALIF_04305	---NA---	1.57396	-1.70272	3.83587	NDE	NDE	up
TCALIF_10645	hypothetical protein	1.51963	-1.35252	3.55006	NDE	NDE	up
comp44946_c0_seq1_30891	eclosion hormone	1.5182	-1.09765	3.0226	NDE	NDE	up
comp41824_c0_seq1_26913	---NA---	1.497	-1.80313	4.42052	NDE	NDE	up
comp49275_c0_seq1_39258	chitin deacetylase-like partial	1.47852	-1.20327	2.82093	NDE	NDE	up
TCALIF_03853	very long-chain-fatty-acid-- ligase bubblegum isoform x1	1.46685	1.01299	2.81511	NDE	NDE	up
comp41096_c0_seq1_26055	cuticular protein analogous to peritrophins 3-d1 precursor	1.46155	-1.83108	4.53231	NDE	NDE	up
comp24600_c0_seq1_13057	von willebrand factor a domain-containing protein 7-like	1.43681	-1.30431	3.49119	NDE	NDE	up
comp45546_c0_seq1_31815	ves g 5 allergen	1.42413	-1.47556	4.03202	NDE	NDE	up
TCALIF_07889	flexible cuticle protein 12 precursor	1.40901	-1.62404	2.2011	NDE	NDE	up
TCALIF_08344	---NA---	1.36051	-1.60544	5.40685	NDE	NDE	up
TCALIF_11962	---NA---	1.33609	-1.11972	3.40693	NDE	NDE	up
comp47962_c0_seq1_36323	low quality protein: dnaj homolog subfamily c member 7-like	1.32957	-1.53295	6.0525	NDE	NDE	up
TCALIF_09432	par-domain protein isoform m	1.31141	-1.24526	3.92516	NDE	NDE	up
TCALIF_05328	hypothetical protein DAPPUDRAFT_316261	1.30605	-1.81845	5.06391	NDE	NDE	up
comp43208_c1_seq1_28628	---NA---	1.29927	-1.75783	7.54945	NDE	NDE	up
TCALIF_06482	isoform a	1.29616	-1.2835	2.73886	NDE	NDE	up
TCALIF_02125	slit homolog 1	1.28423	-1.22227	2.86959	NDE	NDE	up
TCALIF_00831	brain chitinase and chia	1.27039	-1.57764	2.66353	NDE	NDE	up
TCALIF_01089	zinc finger protein c3h1 type-like 1	1.2638	-1.39488	4.51868	NDE	NDE	up
TCALIF_01495	hypothetical protein DAPPUDRAFT_311633	1.24829	-2.71275	3.99547	NDE	NDE	up
TCALIF_02287	---NA---	1.24576	-1.38744	4.98942	NDE	NDE	up
TCALIF_01705	mical-like protein 2	1.23686	-1.37393	3.31197	NDE	NDE	up
Contig59_58	cuticular protein 144 (agap006369-pa)	1.23098	-1.44692	3.82535	NDE	NDE	up
TCALIF_03370	cuticular protein 55	1.22484	-1.23041	2.76945	NDE	NDE	up
TCALIF_09019	notum-like protein	1.21688	-1.34518	2.65388	NDE	NDE	up
comp51493_c0_seq1_44527	torso-like protein precursor	1.21589	-1.42277	3.93326	NDE	NDE	up
TCALIF_13587	collagen-like partial	1.20586	-1.52895	3.01272	NDE	NDE	up
TCALIF_06491	hypothetical protein DAPPUDRAFT_47496	1.19947	-1.54669	4.15224	NDE	NDE	up
comp41386_c0_seq1_26396	retinaldehyde-binding protein 1-like protein 1	1.19458	-1.75679	3.39996	NDE	NDE	up
TCALIF_10695	torso-like protein	1.19352	-1.29037	3.92858	NDE	NDE	up
TCALIF_08996	hypothetical protein	1.18576	-1.32521	3.54927	NDE	NDE	up
Contig5742_7295	limbic system-associated membrane protein	1.18343	-1.45455	3.88253	NDE	NDE	up
comp45198_c0_seq1_31240	---NA---	1.18299	-1.14478	2.21872	NDE	NDE	up
TCALIF_09338	---NA---	1.17997	-1.81822	2.92378	NDE	NDE	up
comp43210_c0_seq1_28629	---NA---	1.17988	-1.94682	5.88044	NDE	NDE	up
TCALIF_04839	centromere protein f	1.17616	-1.39445	2.21928	NDE	NDE	up
TCALIF_09919	spt transcription factor family member	1.17392	-1.74816	2.77906	NDE	NDE	up
TCALIF_09270	---NA---	1.17343	-1.54296	3.91962	NDE	NDE	up
comp32441_c0_seq1_17687	---NA---	1.16679	-1.29974	5.27411	NDE	NDE	up
comp48094_c0_seq1_36566	---NA---	1.15756	-1.25787	3.04075	NDE	NDE	up
TCALIF_06019	protein zyx- isoform b	1.15626	-1.19678	2.12088	NDE	NDE	up
comp47862_c0_seq9_36096	chorion peroxidase	1.1526	-1.54762	3.52123	NDE	NDE	up
TCALIF_10068	glutathione s-transferase d2	1.14433	-1.21717	2.27987	NDE	NDE	up
TCALIF_02710	restin homolog isoform x1	1.12675	-1.24348	2.76223	NDE	NDE	up
comp56116_c0_seq1_44686	venom dipeptidyl peptidase 4-like	1.11239	-1.59988	2.88535	NDE	NDE	up
TCALIF_10126	cuticle protein 7	1.10929	-1.37201	4.58228	NDE	NDE	up
comp24528_c0_seq1_12991	---NA---	1.10663	-1.80694	5.8208	NDE	NDE	up
comp46507_c0_seq1_33252	---NA---	1.10045	-1.41199	2.55871	NDE	NDE	up
TCALIF_00209	---NA---	1.0975	-1.33579	2.69753	NDE	NDE	up
comp38653_c0_seq1_23206	---NA---	1.09524	-1.33372	3.04715	NDE	NDE	up
comp44918_c0_seq1_30845	sex-determining protein fem-1	1.09164	-1.47781	3.74975	NDE	NDE	up
TCALIF_03305	protein fem-1 homolog cg6966 isoform x1	1.08486	-1.38188	3.48487	NDE	NDE	up
TCALIF_12294	c-type partial	1.08078	-1.351	2.24196	NDE	NDE	up
TCALIF_03090	mevalonate kinase	1.0796	-1.43551	3.19408	NDE	NDE	up
TCALIF_02751	conserved hypothetical protein	1.07828	-1.9445	8.42173	NDE	NDE	up
TCALIF_05774	GI17492	1.07148	-1.15455	3.27596	NDE	NDE	up
comp41129_c0_seq1_26085	---NA---	1.04016	-1.70842	6.20767	NDE	NDE	up
comp32481_c0_seq1_17724	---NA---	1.03937	-1.77226	3.37651	NDE	NDE	up
TCALIF_02730	---NA---	1.03899	-1.39069	3.42166	NDE	NDE	up
comp41410_c0_seq1_26423	hypothetical protein	1.03793	-1.6009	2.16792	NDE	NDE	up
comp24563_c0_seq1_13025	---NA---	1.01891	-1.40469	4.03705	NDE	NDE	up
TCALIF_03680	retinaldehyde-binding protein 1-like protein 1	1.01603	-1.53077	2.78416	NDE	NDE	up
comp45913_c0_seq1_32325	PREDICTED: uncharacterized protein LOC100881040	1.01263	-1.41118	3.07554	NDE	NDE	up
TCALIF_02278	kelch-like protein 2 isoform x3	1.00052	-1.30038	2.28619	NDE	NDE	up
TCALIF_11002	predicted protein	0	1.18941	4.14518	NDE	NDE	up
TCALIF_10070	---NA---	0	-1.13633	6.09976	NDE	NDE	up
comp42346_c0_seq1_27571	---NA---	0	-1.25918	5.88879	NDE	NDE	up
TCALIF_10123	cuticle protein 7	0	-1.454	4.33787	NDE	NDE	up
comp38017_c0_seq1_22518	isoform b	0	-1.63002	4.94033	NDE	NDE	up
TCALIF_07922	---NA---	0	-1.64953	5.45064	NDE	NDE	up
comp51184_c0_seq1_44497	domon domain-containing protein cg14681 precursor	0	-1.72759	8.16606	NDE	NDE	up
TCALIF_07741	tho complex subunit 4-like	0	-2.29812	6.80102	NDE	NDE	up
TCALIF_13572	---NA---	0	-4.0542	4.72419	NDE	NDE	up
TCALIF_12956	---NA---	0	-4.1782	9.64019	NDE	NDE	up
TCALIF_07391	hypothetical protein KGM_18655	0	-5.21068	8.92524	NDE	NDE	up
TCALIF_02614	venom dipeptidyl peptidase 4-like	-1.00248	-1.32465	2.68139	NDE	NDE	up
TCALIF_10623	---NA---	-1.0025	-1.43695	4.12994	NDE	NDE	up
TCALIF_13287	chorion peroxidase	-1.04388	-1.31215	2.26096	NDE	NDE	up
TCALIF_07288	---NA---	-1.04652	-1.44116	2.21388	NDE	NDE	up
TCALIF_12120	---NA---	-1.0579	-1.18468	2.48559	NDE	NDE	up
comp38450_c0_seq2_22977	---NA---	-1.06846	-1.80473	2.71334	NDE	NDE	up
comp43549_c1_seq1_29100	---NA---	-1.07748	-1.27032	2.339	NDE	NDE	up
TCALIF_08343	---NA---	-1.08203	-1.45218	2.45956	NDE	NDE	up
TCALIF_00111	---NA---	-1.08885	-1.38305	2.73599	NDE	NDE	up
TCALIF_14042	---NA---	-1.09152	-1.0191	2.36177	NDE	NDE	up
TCALIF_01234	furin-like protease isoform 1-crr isoform x1	-1.10075	-1.42924	3.34154	NDE	NDE	up
TCALIF_00163	---NA---	-1.10906	-1.59941	5.34335	NDE	NDE	up
TCALIF_06638	---NA---	-1.1097	1.00834	2.31889	NDE	NDE	up
TCALIF_10437	---NA---	-1.15243	-4.12936	5.11323	NDE	NDE	up
comp52936_c0_seq1_44588	proprotein convertase subtilisin kexin type	-1.183	-1.42853	2.87719	NDE	NDE	up
TCALIF_00582	---NA---	-1.19375	-1.87829	5.05493	NDE	NDE	up
TCALIF_07390	intraflagellar transport protein 122-like protein	-1.20706	-3.28016	4.62516	NDE	NDE	up
TCALIF_00626	spt transcription factor family member	-1.216	-1.09312	2.48721	NDE	NDE	up
TCALIF_07576	hypothetical protein	-1.30929	-1.35894	2.46773	NDE	NDE	up
comp45124_c0_seq1_31121	phenazine biosynthesis protein family protein	-1.38131	-1.14385	5.29125	NDE	NDE	up
comp50466_c0_seq8_43049	reverse transcriptase	-1.39656	-1.11672	5.12893	NDE	NDE	up
Contig695_694	hypothetical protein DAPPUDRAFT_311633	-1.6133	-4.12038	4.10654	NDE	NDE	up
TCALIF_12393	---NA---	-1.93948	-6.18723	3.73081	NDE	NDE	up
TCALIF_01032	agap001668-pa-like protein	-2.02595	-1.65267	2.91774	NDE	NDE	up
TCALIF_13921	---NA---	6.12677	2.68799	-13.6012	NDE	NDE	down
comp48642_c0_seq1_37729	---NA---	2.26501	-2.0913	-3.6042	NDE	NDE	down
TCALIF_13060	---NA---	2.22261	-3.13401	-3.98854	NDE	NDE	down
TCALIF_04290	amp-dependent synthetase	1.54208	1.93628	-3.21688	NDE	NDE	down
TCALIF_09688	cathepsin l-associated protein	1.32648	1.09424	-2.67186	NDE	NDE	down
TCALIF_13393	---NA---	1.29235	1.2762	-10.0517	NDE	NDE	down
comp25064_c0_seq1_13313	---NA---	1.2889	1.83093	-5.74039	NDE	NDE	down
comp45307_c0_seq2_31416	phosphatidylethanolamine-binding protein	1.18477	1.0874	-12.9032	NDE	NDE	down
TCALIF_04670	---NA---	1.18246	0	-5.53801	NDE	NDE	down
TCALIF_13945	---NA---	1.14802	1.55283	-2.49506	NDE	NDE	down
comp56160_c0_seq1_44688	oryzain gamma chain precursor	1.08553	-1.0114	-3.24064	NDE	NDE	down
comp51670_c0_seq1_44538	---NA---	1.07173	1.63995	-4.46499	NDE	NDE	down
comp47546_c0_seq1_35335	---NA---	1.05998	-1.08594	-2.37472	NDE	NDE	down
TCALIF_13920	barrier-to-autointegration factor	1.05669	1.15099	-2.19683	NDE	NDE	down
TCALIF_06583	---NA---	1.04672	1.43591	-3.35392	NDE	NDE	down
comp43372_c0_seq1_28855	---NA---	1.03608	1.44464	-3.61512	NDE	NDE	down
TCALIF_11592	carbonic anhydrase	1.03092	1.22551	-3.08488	NDE	NDE	down
TCALIF_14025	---NA---	1.0208	2.50433	-4.00425	NDE	NDE	down
comp42526_c0_seq1_27777	hemagglutinin amebocyte aggregation factor	1.00796	1.05048	-2.87521	NDE	NDE	down
TCALIF_06686	oryzain gamma chain precursor	1.00133	-1.09113	-3.74502	NDE	NDE	down
TCALIF_13161	hemagglutinin amebocyte aggregation factor-like	-1.00705	1.08697	-3.06345	NDE	NDE	down
TCALIF_13961	hemagglutinin amebocyte aggregation factor-like	-1.01419	-1.07027	-3.22457	NDE	NDE	down
TCALIF_12344	neuronal acetylcholine receptor subunit alpha-3 precursor	-1.03409	1.08744	-2.37582	NDE	NDE	down
comp44809_c0_seq1_30714	neuronal acetylcholine receptor subunit alpha-3 precursor	-1.0618	1.00081	-2.29404	NDE	NDE	down
comp38593_c0_seq1_23132	chymotrypsin-like proteinase	-1.06446	1.01124	-2.70548	NDE	NDE	down
TCALIF_13514	chymotrypsin-like proteinase	-1.07262	-1.07499	-2.50661	NDE	NDE	down
TCALIF_05526	hemagglutinin amebocyte aggregation factor	-1.08322	1.02861	-3.28415	NDE	NDE	down
TCALIF_12228	cysteine proteinase 3	-1.0912	-1.08425	-4.67438	NDE	NDE	down
comp40640_c0_seq2_25516	caspase nc-like	-1.09729	0	-3.83908	NDE	NDE	down
TCALIF_12895	---NA---	-1.11492	-1.06586	-2.84888	NDE	NDE	down
TCALIF_12406	cell death protein 3	-1.11602	-1.07468	-2.57611	NDE	NDE	down
TCALIF_08615	---NA---	-1.17112	1.20887	-4.1366	NDE	NDE	down
comp47529_c0_seq1_35290	sialate o-acetylesterase-like	-1.23108	1.06524	-2.28585	NDE	NDE	down
TCALIF_07530	transmembrane protein 20	-1.26731	1.09654	-3.02489	NDE	NDE	down
TCALIF_06301	cysteine protease	-1.27265	-1.22371	-3.68675	NDE	NDE	down
TCALIF_05165	ectonucleoside triphosphate diphosphohydrolase partial	-1.54138	-1.3121	-3.74381	NDE	NDE	down
TCALIF_09572	---NA---	-1.57796	0	-7.75481	NDE	NDE	down
TCALIF_07339	proclotting enzyme-like	-1.88777	-1.04472	-5.69706	NDE	NDE	down
TCALIF_03450	gaba-gated chloride channel	-2.08019	2.85709	-7.17064	NDE	NDE	down
Contig953_952	hypothetical protein NEMVEDRAFT_v1g143740	-2.46381	0	-8.89337	NDE	NDE	down
TCALIF_08709	---NA---	46.3184	-1.13332	1.88157	NDE	NDE	NDE
comp32325_c0_seq1_17586	---NA---	42.6132	-1.49679	2.13671	NDE	NDE	NDE
comp39591_c0_seq1_24301	---NA---	39.2411	1.28926	1.24022	NDE	NDE	NDE
comp42467_c0_seq1_27706	---NA---	29.1868	1.56383	-2.09223	NDE	NDE	NDE
comp32014_c0_seq1_17325	---NA---	28.9211	1.15231	1.09636	NDE	NDE	NDE
TCALIF_08710	---NA---	21.5978	0	0	NDE	NDE	NDE
TCALIF_06113	---NA---	17.1708	0	0	NDE	NDE	NDE
TCALIF_12051	---NA---	16.933	1.19164	-2.95973	NDE	NDE	NDE
TCALIF_09133	---NA---	16.2535	1.14695	-2.07426	NDE	NDE	NDE
comp42730_c0_seq2_28010	---NA---	14.0878	0	0	NDE	NDE	NDE
TCALIF_10769	trypsin 1a	11.8739	0	0	NDE	NDE	NDE
comp45775_c0_seq1_32117	---NA---	10.0435	0	0	NDE	NDE	NDE
TCALIF_13423	---NA---	8.84981	1.13877	1.46599	NDE	NDE	NDE
Contig222_2220	tryp_astfl ame: full=trypsin-1 ame: full=trypsin i	8.74336	0	0	NDE	NDE	NDE
TCALIF_03279	---NA---	8.05514	0	0	NDE	NDE	NDE
comp41170_c0_seq1_26125	---NA---	7.87282	0	0	NDE	NDE	NDE
TCALIF_02415	t-box domain-containing protein	7.67178	0	0	NDE	NDE	NDE
comp37992_c0_seq1_22485	cuticle protein	7.40864	-1.34122	7.86803	NDE	NDE	NDE
TCALIF_07254	hypothetical protein DAPPUDRAFT_58486	7.2816	0	0	NDE	NDE	NDE
comp38904_c0_seq1_23508	---NA---	6.69093	0	0	NDE	NDE	NDE
comp41905_c0_seq1_27011	---NA---	6.61604	0	0	NDE	NDE	NDE
TCALIF_00153	hypothetical protein DAPPUDRAFT_229958	6.4935	-1.78717	6.46644	NDE	NDE	NDE
comp39337_c0_seq1_24012	cav1_ateab ame: full=caveolin-1	6.485	-1.05422	1.07161	NDE	NDE	NDE
TCALIF_06084	---NA---	6.33819	1.37287	-2.55244	NDE	NDE	NDE
comp41006_c0_seq1_25936	---NA---	6.22467	0	0	NDE	NDE	NDE
comp43996_c1_seq1_29639	PREDICTED: ephrin-B2-like	6.04087	-1.14374	1.0426	NDE	NDE	NDE
TCALIF_05495	---NA---	5.89445	0	0	NDE	NDE	NDE
TCALIF_02408	---NA---	5.88351	0	0	NDE	NDE	NDE
comp26089_c0_seq1_13845	hypothetical protein BRAFLDRAFT_74046	5.76137	0	0	NDE	NDE	NDE
comp40435_c1_seq1_25293	cathepsin l-like cysteine proteinase b	5.54449	-2.13547	-1.18072	NDE	NDE	NDE
TCALIF_12604	---NA---	5.36658	0	0	NDE	NDE	NDE
comp42730_c0_seq1_28009	---NA---	5.25789	0	0	NDE	NDE	NDE
TCALIF_03749	gamma-crystallin a	5.10058	0	0	NDE	NDE	NDE
TCALIF_00075	---NA---	5.01758	0	0	NDE	NDE	NDE
comp23983_c0_seq1_12699	cg13313 cg13313-pa	4.98415	0	0	NDE	NDE	NDE
TCALIF_10119	---NA---	4.75285	0	0	NDE	NDE	NDE
TCALIF_10290	ephrin-b2 isoform x2	4.70248	-1.36155	-1.19607	NDE	NDE	NDE
Contig38_37	---NA---	4.58693	0	0	NDE	NDE	NDE
TCALIF_10661	morn repeat protein	4.52524	0	0	NDE	NDE	NDE
comp40454_c0_seq1_25312	---NA---	4.50261	0	0	NDE	NDE	NDE
TCALIF_08823	---NA---	4.41412	1.15591	1.60225	NDE	NDE	NDE
comp33429_c0_seq1_18604	---NA---	4.34516	-1.00806	-1.09785	NDE	NDE	NDE
TCALIF_02087	spt transcription factor family member	4.29847	-2.40356	-3.16078	NDE	NDE	NDE
TCALIF_12813	latrophilin cirl-like	4.25249	-2.28053	1.0691	NDE	NDE	NDE
TCALIF_03127	transcriptional repressor scratch 1	4.07981	0	0	NDE	NDE	NDE
Contig1838_3677	GK15739	4.07519	0	0	NDE	NDE	NDE
Contig593_2545	spt transcription factor family member	4.05362	-1.806	-2.88506	NDE	NDE	NDE
Contig1831_1830	cg13310 cg13310-pa	3.914	-1.86419	-1.92694	NDE	NDE	NDE
comp41362_c0_seq1_26370	cg13310 cg13310-pa	3.87745	1.21011	-1.35876	NDE	NDE	NDE
comp164548_c0_seq1_45000	---NA---	3.8663	2.50596	0	NDE	NDE	NDE
TCALIF_02805	lin-11	3.84633	0	0	NDE	NDE	NDE
comp46527_c0_seq1_33300	---NA---	3.83036	4.18716	0	NDE	NDE	NDE
TCALIF_13280	probable chitinase 3-like	3.82287	-1.71171	3.14472	NDE	NDE	NDE
TCALIF_04732	---NA---	3.78018	-1.576	-1.83364	NDE	NDE	NDE
Contig1343_3223	enhancer of split mgamma	3.76534	1.01243	1.0194	NDE	NDE	NDE
Contig2157_3978	cg13310 cg13310-pa	3.74887	1.01796	-2.47585	NDE	NDE	NDE
Contig3851_5533	---NA---	3.73165	0	0	NDE	NDE	NDE
TCALIF_13281	agap004872-pa-like protein	3.66132	0	0	NDE	NDE	NDE
comp24948_c0_seq1_13273	---NA---	3.61888	2.68644	0	NDE	NDE	NDE
comp42267_c0_seq1_27460	hypothetical protein DAPPUDRAFT_96721	3.6047	1.23841	2.12129	NDE	NDE	NDE
comp47250_c0_seq1_34764	hypothetical protein DAPPUDRAFT_311119	3.60364	-1.38821	2.75911	NDE	NDE	NDE
comp681522_c0_seq1_49030	---NA---	3.57528	-1.2657	2.6993	NDE	NDE	NDE
comp37818_c0_seq1_22302	cg13310 cg13310-pa	3.54648	1.09331	-1.54069	NDE	NDE	NDE
TCALIF_04048	nk homeobox protein	3.50733	0	0	NDE	NDE	NDE
Contig355_2336	collagen alpha-5 chain isoform 2	3.4922	0	0	NDE	NDE	NDE
comp50775_c0_seq5_44400	---NA---	3.46988	-1.05502	1.37152	NDE	NDE	NDE
comp47938_c0_seq1_36288	---NA---	3.4496	-1.25208	1.5591	NDE	NDE	NDE
Contig2831_4581	hypothetical protein DAPPUDRAFT_237695	3.44718	1.01684	-1.21665	NDE	NDE	NDE
TCALIF_03486	---NA---	3.44271	-2.03936	3.2613	NDE	NDE	NDE
TCALIF_06145	---NA---	3.40347	-1.62551	2.62592	NDE	NDE	NDE
TCALIF_08041	---NA---	3.40226	-1.16667	1.83558	NDE	NDE	NDE
TCALIF_06047	hypothetical protein DAPPUDRAFT_96721	3.37813	1.27945	2.17607	NDE	NDE	NDE
TCALIF_12911	---NA---	3.35413	1.49501	0	NDE	NDE	NDE
comp23645_c0_seq1_12563	PREDICTED: similar to ephrin	3.31581	0	0	NDE	NDE	NDE
TCALIF_11774	PREDICTED: uncharacterized protein LOC101744434	3.31562	0	-3.95605	NDE	NDE	NDE
TCALIF_01241	klf2-like transcription factor	3.31049	0	0	NDE	NDE	NDE
TCALIF_05154	---NA---	3.28798	-1.05539	2.25688	NDE	NDE	NDE
comp47784_c0_seq1_35931	---NA---	3.28498	-1.7847	-1.04045	NDE	NDE	NDE
TCALIF_13615	hypothetical protein EAI_11473	3.27501	0	0	NDE	NDE	NDE
TCALIF_00961	g1 s-specific cyclin-d3	3.1924	1.16807	-1.50609	NDE	NDE	NDE
comp43934_c0_seq1_29569	---NA---	3.1901	1.04937	1.19563	NDE	NDE	NDE
comp43091_c0_seq2_28458	heat-shock protein 105	3.1802	1.4944	1.95259	NDE	NDE	NDE
TCALIF_07269	zinc finger protein 850-like	3.17283	1.86418	1.36221	NDE	NDE	NDE
TCALIF_03128	transcriptional repressor scratch 1	3.16627	1.59229	0	NDE	NDE	NDE
TCALIF_08337	enhancer of split mgamma	3.16563	-1.31759	1.25873	NDE	NDE	NDE
comp37777_c0_seq1_22262	---NA---	3.14989	1.05354	0	NDE	NDE	NDE
TCALIF_09821	troponin isoform 1	3.14447	0	0	NDE	NDE	NDE
TCALIF_03159	---NA---	3.13467	1.42185	2.0391	NDE	NDE	NDE
comp33909_c0_seq1_19036	---NA---	3.12839	-2.55317	-1.722	NDE	NDE	NDE
TCALIF_02321	hypothetical protein DAPPUDRAFT_311633	3.1263	-1.40311	-1.18067	NDE	NDE	NDE
comp47633_c0_seq1_35524	cg13310 cg13310-pa	3.12044	0	-2.3981	NDE	NDE	NDE
TCALIF_14170	cuticle protein	3.09019	1.07738	0	NDE	NDE	NDE
comp39551_c0_seq1_24259	---NA---	3.08632	0	0	NDE	NDE	NDE
TCALIF_11746	hypothetical protein L798_10568	3.07691	-1.27717	2.27559	NDE	NDE	NDE
TCALIF_02319	PREDICTED: uncharacterized protein LOC100879825	3.07636	-1.63081	-1.28507	NDE	NDE	NDE
TCALIF_11773	agap004872-pa-like protein	3.0529	-1.60208	-2.43589	NDE	NDE	NDE
TCALIF_12835	---NA---	3.04871	-1.67182	-1.87362	NDE	NDE	NDE
TCALIF_12110	myocyte-specific enhancer factor 2d partial	3.0376	1.10339	-1.31067	NDE	NDE	NDE
comp219760_c0_seq1_45109	---NA---	3.02872	-1.253	-1.33891	NDE	NDE	NDE
TCALIF_04733	agap004872-pa-like protein	3.01236	-1.01217	-1.0532	NDE	NDE	NDE
TCALIF_09391	---NA---	2.98456	1.28057	-1.04764	NDE	NDE	NDE
TCALIF_02881	leukocyte elastase inhibitor-like	2.98196	1.25609	-1.14058	NDE	NDE	NDE
comp35251_c0_seq1_20122	mucin 17-like protein	2.97322	-1.38273	1.28384	NDE	NDE	NDE
TCALIF_05404	hypothetical protein DAPPUDRAFT_331880	2.95514	-1.50706	2.72784	NDE	NDE	NDE
TCALIF_00658	hypothetical protein DAPPUDRAFT_317372	2.94203	1.06358	2.14128	NDE	NDE	NDE
comp43522_c0_seq1_29055	aael017225- partial	2.91857	1.35043	1.61172	NDE	NDE	NDE
TCALIF_04851	collagen alpha-2 chain precursor	2.9167	0	0	NDE	NDE	NDE
TCALIF_13986	ephrin-b2 isoform x2	2.90686	-1.17432	1.43803	NDE	NDE	NDE
TCALIF_11358	hypothetical protein YQE_12379, partial	2.88102	-1.16478	-1.9842	NDE	NDE	NDE
comp43472_c0_seq3_28978	protein disulfide-isomerase a6-like	2.86816	1.64457	1.34844	NDE	NDE	NDE
Contig1943_3771	---NA---	2.86559	1.31414	1.06141	NDE	NDE	NDE
comp41095_c0_seq1_26054	---NA---	2.85752	1.15717	-1.16196	NDE	NDE	NDE
comp40338_c0_seq2_25152	---NA---	2.84937	1.51023	2.29489	NDE	NDE	NDE
Contig1686_3540	---NA---	2.83075	1.97158	1.19061	NDE	NDE	NDE
TCALIF_13742	---NA---	2.82517	-1.04207	1.74617	NDE	NDE	NDE
Contig3935_5613	hypothetical protein DAPPUDRAFT_316514	2.81997	-1.6057	1.83576	NDE	NDE	NDE
TCALIF_13282	hypothetical protein EAI_11473	2.81937	-1.05814	1.83968	NDE	NDE	NDE
TCALIF_12836	---NA---	2.81357	-1.4611	-1.42925	NDE	NDE	NDE
comp28998_c0_seq1_15619	hypothetical protein SINV_00302	2.80446	0	0	NDE	NDE	NDE
TCALIF_09560	PREDICTED: uncharacterized protein LOC100883843	2.80125	-1.56472	1.79904	NDE	NDE	NDE
TCALIF_12370	---NA---	2.79447	-1.42032	2.54429	NDE	NDE	NDE
TCALIF_12409	cuticle protein 7	2.78904	-1.00996	2.4978	NDE	NDE	NDE
TCALIF_03618	discoidin domain-containing receptor 2-like	2.77855	0	0	NDE	NDE	NDE
TCALIF_12883	forkhead box protein j3 isoform x2	2.76699	2.28367	1.11267	NDE	NDE	NDE
TCALIF_09388	hypothetical protein IscW_ISCW019608	2.75872	1.57519	-1.64583	NDE	NDE	NDE
comp38099_c0_seq1_22608	---NA---	2.74672	-1.02193	2.59689	NDE	NDE	NDE
TCALIF_04260	---NA---	2.73709	0	0	NDE	NDE	NDE
TCALIF_11758	fork head domain-containing protein fd4	2.7327	1.54261	0	NDE	NDE	NDE
TCALIF_13145	mucin 17-like protein	2.72737	-1.52732	1.13139	NDE	NDE	NDE
TCALIF_12285	hypothetical protein DAPPUDRAFT_316222	2.723	0	0	NDE	NDE	NDE
TCALIF_00101	---NA---	2.71568	-1.47955	2.30032	NDE	NDE	NDE
Contig938_937	hypothetical protein KGM_18655	2.71234	-1.65056	-1.35478	NDE	NDE	NDE
TCALIF_13279	chitin binding peritrophin-	2.70589	-1.55309	2.40562	NDE	NDE	NDE
comp37712_c1_seq1_22196	---NA---	2.68934	-1.12946	2.33574	NDE	NDE	NDE
TCALIF_10570	fmrfamide receptor	2.68521	1.34855	0	NDE	NDE	NDE
comp44246_c0_seq1_29959	- isoform c	2.68486	2.07668	1.19974	NDE	NDE	NDE
TCALIF_11462	---NA---	2.68346	-2.04024	2.83819	NDE	NDE	NDE
Contig4329_5986	isoform a	2.66825	1.03931	1.88688	NDE	NDE	NDE
comp49225_c0_seq1_39120	beta- -galactosyltransferase 1	2.66607	-1.13549	2.30391	NDE	NDE	NDE
comp38109_c0_seq1_22615	short-chain dehydrogenase reductase sdr	2.65931	2.00564	1.08925	NDE	NDE	NDE
TCALIF_09786	---NA---	2.65793	-1.82583	1.20472	NDE	NDE	NDE
TCALIF_02750	forkhead domain-containing	2.65473	0	0	NDE	NDE	NDE
TCALIF_08928	bile acid partial	2.64365	1.88437	1.35269	NDE	NDE	NDE
TCALIF_10212	pr domain zinc finger protein 1	2.6421	-1.02809	1.51444	NDE	NDE	NDE
comp49806_c1_seq1_40678	---NA---	2.63995	1.6254	1.25484	NDE	NDE	NDE
TCALIF_13677	---NA---	2.63224	0	0	NDE	NDE	NDE
comp44712_c0_seq1_30588	---NA---	2.63168	-1.55685	2.4444	NDE	NDE	NDE
TCALIF_04029	---NA---	2.63001	1.60006	1.13079	NDE	NDE	NDE
comp39981_c0_seq1_24745	---NA---	2.6138	-1.60997	2.11356	NDE	NDE	NDE
TCALIF_04401	---NA---	2.61333	1.50235	1.84646	NDE	NDE	NDE
TCALIF_01462	sodium bicarbonate cotransporter 3 isoform x1	2.60286	-1.53293	3.25459	NDE	NDE	NDE
TCALIF_10099	spermatogenesis-associated protein 1	2.60133	0	0	NDE	NDE	NDE
comp47671_c1_seq12_35628	mical-like protein 2	2.59331	1.15711	1.66589	NDE	NDE	NDE
TCALIF_02320	PREDICTED: uncharacterized protein LOC100166868	2.58775	0	0	NDE	NDE	NDE
comp30505_c0_seq1_16458	hypothetical protein DAPPUDRAFT_336270	2.58588	-1.8579	2.61665	NDE	NDE	NDE
TCALIF_08862	stress protein ddr48	2.58224	-1.56922	2.4093	NDE	NDE	NDE
TCALIF_11525	---NA---	2.57672	-1.34653	2.57802	NDE	NDE	NDE
TCALIF_12207	---NA---	2.5752	-1.19082	1.81682	NDE	NDE	NDE
TCALIF_09766	hypothetical protein	2.57056	2.62505	-1.16595	NDE	NDE	NDE
TCALIF_05896	sterile alpha motif domain-containing protein 7	2.56968	1.10893	-1.20415	NDE	NDE	NDE
TCALIF_03037	tektin a1	2.566	1.24894	1.51555	NDE	NDE	NDE
Contig777_2710	---NA---	2.5597	-1.33242	1.84626	NDE	NDE	NDE
TCALIF_01987	---NA---	2.55596	0	0	NDE	NDE	NDE
comp38805_c0_seq1_23397	c-type lectin	2.55496	-1.50243	2.41632	NDE	NDE	NDE
TCALIF_02470	phosphate-regulating neutral endopeptidase-like	2.55393	0	0	NDE	NDE	NDE
TCALIF_03890	---NA---	2.55076	-1.25049	1.28067	NDE	NDE	NDE
TCALIF_02923	---NA---	2.54798	1.79717	-2.24196	NDE	NDE	NDE
Contig1337_1336	type alpha 3	2.54356	-1.37756	-1.31482	NDE	NDE	NDE
TCALIF_08971	---NA---	2.54097	-1.17241	1.06015	NDE	NDE	NDE
Contig1413_1412	---NA---	2.53988	-1.2329	0	NDE	NDE	NDE
TCALIF_09806	---NA---	2.53487	-1.16276	1.00103	NDE	NDE	NDE
TCALIF_13602	suppressor of tumorigenicity 14 protein homolog	2.53368	1.79827	2.08555	NDE	NDE	NDE
TCALIF_07568	nervous fingers 1	2.52707	1.47705	1.00476	NDE	NDE	NDE
comp39647_c0_seq1_24361	chitin binding peritrophin-	2.50649	-1.51632	1.95072	NDE	NDE	NDE
TCALIF_08352	isoform b	2.50638	1.1893	-1.0341	NDE	NDE	NDE
Contig767_766	fucose operon fucu protein	2.50312	-1.17199	2.47457	NDE	NDE	NDE
comp50478_c0_seq1_43099	---NA---	2.4961	0	0	NDE	NDE	NDE
Contig1036_1035	---NA---	2.48905	-1.40093	1.00256	NDE	NDE	NDE
TCALIF_01095	pox meso	2.48255	0	0	NDE	NDE	NDE
TCALIF_12272	polymorphic outer membrane protein g i family	2.48215	0	-1.542	NDE	NDE	NDE
TCALIF_00393	---NA---	2.47837	1.01256	1.21034	NDE	NDE	NDE
TCALIF_01001	hypothetical protein L798_08377, partial	2.47387	0	0	NDE	NDE	NDE
TCALIF_12812	latrophilin cirl-like isoform x1	2.468	1.0389	1.47646	NDE	NDE	NDE
TCALIF_14036	---NA---	2.46207	0	0	NDE	NDE	NDE
comp23448_c0_seq1_12493	---NA---	2.46101	0	0	NDE	NDE	NDE
comp50607_c0_seq2_43690	solute carrier family facilitated glucose transporter member 1-like	2.45729	2.34109	1.08415	NDE	NDE	NDE
Contig3464_5168	sry-related hmg box c protein	2.44752	-1.03505	2.10271	NDE	NDE	NDE
comp128712_c0_seq1_44948	---NA---	2.44589	1.42193	1.01001	NDE	NDE	NDE
TCALIF_06797	plasma kallikrein	2.44256	1.39694	-1.10047	NDE	NDE	NDE
Contig3032_4765	phospholipase delta 1b	2.44195	2.54979	0	NDE	NDE	NDE
comp36139_c0_seq1_20879	endonuclease and reverse transcriptase-like protein	2.44016	3.36017	0	NDE	NDE	NDE
TCALIF_13292	protein toll	2.41351	1.1234	1.19487	NDE	NDE	NDE
comp47959_c2_seq2_36320	---NA---	2.41216	1.03268	1.37897	NDE	NDE	NDE
comp22944_c0_seq1_12345	---NA---	2.40559	0	0	NDE	NDE	NDE
TCALIF_06911	lactoylglutathione lyase glyoxalase i-like protein	2.40525	-1.44031	-1.84729	NDE	NDE	NDE
comp39207_c0_seq1_23849	PREDICTED: uncharacterized protein LOC100900874	2.40206	-1.62991	3.06803	NDE	NDE	NDE
TCALIF_03076	---NA---	2.40125	-1.81199	2.57255	NDE	NDE	NDE
TCALIF_07560	---NA---	2.40053	1.58475	-2.34585	NDE	NDE	NDE
comp42024_c0_seq1_27162	hypothetical protein SINV_00302	2.39547	-1.42301	-3.24749	NDE	NDE	NDE
TCALIF_01967	---NA---	2.3838	1.21427	3.04825	NDE	NDE	NDE
TCALIF_12284	hypothetical protein L798_10568	2.38222	-1.05048	1.69085	NDE	NDE	NDE
comp33342_c0_seq1_18521	jumonji domain containing	2.38147	1.08883	1.44951	NDE	NDE	NDE
TCALIF_03056	---NA---	2.37792	1.27968	1.35531	NDE	NDE	NDE
TCALIF_11357	PREDICTED: uncharacterized protein LOC100883843	2.37265	-1.22306	-2.40317	NDE	NDE	NDE
TCALIF_00928	carboxypeptidase m	2.36617	-1.3173	2.76316	NDE	NDE	NDE
TCALIF_12371	---NA---	2.36377	-1.3154	2.06209	NDE	NDE	NDE
comp45705_c0_seq1_32032	---NA---	2.35604	1.3511	2.25445	NDE	NDE	NDE
TCALIF_01646	nuclear factor interleukin-3-regulated protein	2.35203	1.917	1.22633	NDE	NDE	NDE
Contig2161_3982	organic cation transporter protein	2.35014	0	0	NDE	NDE	NDE
comp42138_c0_seq1_27297	enhancer of split mgamma	2.34498	0	0	NDE	NDE	NDE
comp23624_c0_seq1_12555	---NA---	2.3418	0	0	NDE	NDE	NDE
TCALIF_09336	serine protease 27	2.33919	1.0622	-1.44146	NDE	NDE	NDE
TCALIF_04187	serine threonine-protein kinase plk1-like	2.33748	-1.53011	1.56124	NDE	NDE	NDE
TCALIF_10948	hypothetical protein DAPPUDRAFT_95713	2.33403	-2.41333	2.19044	NDE	NDE	NDE
TCALIF_12385	tnf receptor-associated factor 4	2.33262	-1.2592	1.11103	NDE	NDE	NDE
comp38157_c0_seq1_22660	4-hydroxyphenylpyruvate dioxygenase-like	2.3301	1.19406	1.38993	NDE	NDE	NDE
TCALIF_08667	major facilitator superfamily domain-containing protein 1 isoform x2	2.32734	-1.62482	-1.18468	NDE	NDE	NDE
TCALIF_08712	lachesin	2.31026	1.48638	-1.21091	NDE	NDE	NDE
comp45864_c0_seq2_32248	hypothetical protein CRE_05169	2.30703	-1.1172	0	NDE	NDE	NDE
TCALIF_01640	hypothetical protein DAPPUDRAFT_209471	2.29734	-1.73377	2.17025	NDE	NDE	NDE
TCALIF_07795	wsc domain-containing protein 1-like	2.2906	1.00664	1.08156	NDE	NDE	NDE
comp41600_c0_seq1_26652	complement c1q tumor necrosis factor-related protein 6 precursor	2.29008	0	0	NDE	NDE	NDE
comp49199_c0_seq4_39064	cg13310 cg13310-pa	2.2869	-1.30054	1.82692	NDE	NDE	NDE
TCALIF_13853	---NA---	2.28255	-2.49454	1.91413	NDE	NDE	NDE
TCALIF_11964	notch-regulated ankyrin repeat-containing protein b	2.28224	1.00832	1.19197	NDE	NDE	NDE
comp24436_c0_seq1_12909	---NA---	2.28181	-1.06751	3.76799	NDE	NDE	NDE
TCALIF_13435	thiamine transporter 2-like	2.27292	1.4771	-1.50822	NDE	NDE	NDE
comp24024_c0_seq1_12715	---NA---	2.27086	1.31102	1.94646	NDE	NDE	NDE
TCALIF_06741	trypsin 1a	2.27055	0	0	NDE	NDE	NDE
comp24439_c0_seq1_12912	hypothetical protein DAPPUDRAFT_301609	2.26954	0	0	NDE	NDE	NDE
comp46708_c0_seq1_33628	dna-directed rna polymerase beta subunit 2	2.26837	1.01023	1.8012	NDE	NDE	NDE
TCALIF_11878	isoforms a c f g h-like	2.26509	1.19737	1.34868	NDE	NDE	NDE
comp23698_c0_seq1_12589	hypothetical protein DAPPUDRAFT_311633	2.25315	0	0	NDE	NDE	NDE
comp26917_c0_seq1_14379	domon domain-containing protein cg14681	2.24907	1.16305	2.68893	NDE	NDE	NDE
TCALIF_01220	zinc metalloproteinase yil108w	2.23564	1.43117	1.73056	NDE	NDE	NDE
TCALIF_07772	---NA---	2.23247	1.10835	2.03654	NDE	NDE	NDE
TCALIF_07173	transmembrane protein 20-like	2.22669	-1.38373	-1.72826	NDE	NDE	NDE
comp224075_c0_seq1_45121	---NA---	2.21923	1.36516	1.19675	NDE	NDE	NDE
Contig1085_2992	cuticle protein	2.21621	1.24024	2.03856	NDE	NDE	NDE
comp41035_c0_seq1_25982	---NA---	2.21472	0	2.29105	NDE	NDE	NDE
TCALIF_10809	---NA---	2.2138	1.12197	3.303	NDE	NDE	NDE
comp42033_c0_seq1_27174	---NA---	2.20382	1.32841	1.08817	NDE	NDE	NDE
TCALIF_13993	---NA---	2.1954	1.07554	1.55669	NDE	NDE	NDE
TCALIF_07924	---NA---	2.19465	0	1.64091	NDE	NDE	NDE
comp41090_c0_seq1_26046	cg13310 cg13310-pa	2.19458	-1.49376	2.47899	NDE	NDE	NDE
TCALIF_03160	---NA---	2.19321	-1.15446	1.99579	NDE	NDE	NDE
TCALIF_06435	c-type lectin precursor	2.19093	1.95721	-1.93642	NDE	NDE	NDE
comp42104_c0_seq2_27256	---NA---	2.17639	1.26146	0	NDE	NDE	NDE
TCALIF_08030	plasminogen activator spa	2.17377	1.01925	-1.38146	NDE	NDE	NDE
TCALIF_02702	cg17672- partial	2.17041	1.15774	1.76527	NDE	NDE	NDE
comp41137_c0_seq2_26095	multiple c2 and transmembrane domain-containing protein 1-like	2.16951	1.3946	1.0707	NDE	NDE	NDE
TCALIF_12849	---NA---	2.16803	2.1793	1.19107	NDE	NDE	NDE
TCALIF_04426	---NA---	2.164	-1.6466	1.97314	NDE	NDE	NDE
TCALIF_10788	coagulation factor x-like	2.16361	0	0	NDE	NDE	NDE
Contig955_2877	aael010626- partial	2.15837	0	0	NDE	NDE	NDE
Contig1252_3138	---NA---	2.15074	0	1.25497	NDE	NDE	NDE
comp44617_c0_seq1_30458	hypothetical protein DAPPUDRAFT_311633	2.14813	-1.05931	-1.93721	NDE	NDE	NDE
TCALIF_09820	---NA---	2.14808	-1.02254	1.14134	NDE	NDE	NDE
TCALIF_07920	protein isoform b-like	2.1462	1.93384	1.34152	NDE	NDE	NDE
TCALIF_06887	---NA---	2.14369	1.11517	-1.11937	NDE	NDE	NDE
TCALIF_12636	---NA---	2.14051	1.48897	2.25815	NDE	NDE	NDE
comp43282_c0_seq1_28743	cg34355 cg34355-pa	2.13945	-2.30455	2.95049	NDE	NDE	NDE
TCALIF_06625	---NA---	2.13778	-1.9074	3.40324	NDE	NDE	NDE
TCALIF_12441	bcs-1 protein	2.13621	4.38271	-2.98929	NDE	NDE	NDE
TCALIF_13883	hypothetical protein DAPPUDRAFT_316222	2.13376	0	0	NDE	NDE	NDE
TCALIF_03238	transcriptional activator cubitus interruptus	2.13171	1.2809	-1.18172	NDE	NDE	NDE
TCALIF_02733	cuticlin- partial	2.13116	-2.27727	2.56525	NDE	NDE	NDE
TCALIF_11793	---NA---	2.12788	0	0	NDE	NDE	NDE
Contig6926_8381	---NA---	2.12718	1.54083	1.69177	NDE	NDE	NDE
TCALIF_04896	nuclear hormone receptor ftz-f1	2.11806	1.03293	0	NDE	NDE	NDE
comp48660_c1_seq1_37778	---NA---	2.10972	1.286	1.0503	NDE	NDE	NDE
TCALIF_06039	cuticle protein 7	2.10915	1.24464	1.92666	NDE	NDE	NDE
TCALIF_08631	homeobox protein unc-4-like	2.10719	0	0	NDE	NDE	NDE
TCALIF_10719	---NA---	2.1039	1.1014	1.14284	NDE	NDE	NDE
Contig867_2794	homeobox protein h17	2.10224	1.62036	0	NDE	NDE	NDE
TCALIF_08335	enhancer of split mgamma	2.09814	1.39276	-1.32059	NDE	NDE	NDE
Contig2194_4010	ero1-like protein	2.09613	1.8428	-1.03105	NDE	NDE	NDE
TCALIF_08132	---NA---	2.09233	-1.37675	-1.03548	NDE	NDE	NDE
TCALIF_07386	influenza virus ns1a-binding protein	2.08907	-1.78715	1.89413	NDE	NDE	NDE
TCALIF_03093	---NA---	2.08903	1.90521	0	NDE	NDE	NDE
TCALIF_11963	notch-regulated ankyrin repeat-containing protein b	2.08302	1.15705	1.14248	NDE	NDE	NDE
comp41135_c0_seq1_26091	---NA---	2.0825	-3.46376	2.92283	NDE	NDE	NDE
TCALIF_05011	---NA---	2.07962	1.09967	1.44539	NDE	NDE	NDE
TCALIF_11469	monocarboxylate transporter 12	2.07278	1.8713	-1.25083	NDE	NDE	NDE
TCALIF_07733	---NA---	2.07008	-1.18112	-1.46685	NDE	NDE	NDE
TCALIF_10056	cuticle protein	2.06522	1.00419	1.31935	NDE	NDE	NDE
TCALIF_09804	transcription factor sox-	2.06384	-1.23811	1.33288	NDE	NDE	NDE
TCALIF_02436	group 3 secretory phospholipase a2	2.06318	1.17061	1.0406	NDE	NDE	NDE
comp44341_c1_seq2_30096	nudix (nucleoside diphosphate linked moiety x)-type motif 3	2.06302	-1.11982	2.1337	NDE	NDE	NDE
TCALIF_07138	protein toll-like	2.06156	-1.08219	1.16797	NDE	NDE	NDE
Contig1264_1263	segmentation polarity homeobox protein engrailed-like	2.06035	0	0	NDE	NDE	NDE
TCALIF_11691	e3 ubiquitin-protein ligase rnf14-like	2.0601	-3.23266	4.70605	NDE	NDE	NDE
Contig924_2847	---NA---	2.05438	-1.17118	2.04374	NDE	NDE	NDE
comp38318_c0_seq3_22839	---NA---	2.05181	1.28224	1.96504	NDE	NDE	NDE
comp47933_c0_seq1_36280	midline fasciclin	2.05018	1.21181	1.13629	NDE	NDE	NDE
comp48386_c0_seq2_37149	protein unzipped-like	2.04781	1.47085	0	NDE	NDE	NDE
TCALIF_13797	cuticle protein 7	2.04507	1.32119	-1.10126	NDE	NDE	NDE
TCALIF_06136	diaminopimelate decarboxylase	2.03853	1.09545	1.48687	NDE	NDE	NDE
Contig2308_4116	---NA---	2.03776	1.13791	1.1126	NDE	NDE	NDE
TCALIF_09570	methylcytosine dioxygenase tet2-like isoform x2	2.03744	-1.02038	1.385	NDE	NDE	NDE
comp47237_c0_seq1_34739	peritrophin type-a domain protein 3	2.03627	2.55058	-1.17647	NDE	NDE	NDE
comp42171_c0_seq1_27333	facilitated trehalose transporter tret1-like	2.03546	1.59946	1.59776	NDE	NDE	NDE
TCALIF_08438	cadherin 23	2.03388	1.07267	1.98302	NDE	NDE	NDE
Contig5612_7177	protein dead ringer-like	2.03124	1.02818	-1.04156	NDE	NDE	NDE
comp38999_c0_seq1_23609	urocanate hydratase	2.03073	1.40888	1.75126	NDE	NDE	NDE
comp41341_c0_seq1_26346	---NA---	2.03072	-1.17763	-1.24083	NDE	NDE	NDE
comp29011_c1_seq1_15625	---NA---	2.02498	0	0	NDE	NDE	NDE
comp48069_c1_seq1_36531	aael005189- partial	2.02337	1.35332	0	NDE	NDE	NDE
TCALIF_13449	---NA---	2.02235	-1.1953	1.33539	NDE	NDE	NDE
TCALIF_12753	transposable element p transposase	2.0216	0	0	NDE	NDE	NDE
Contig1802_1801	lactoylglutathione lyase glyoxalase i-like protein	2.02119	0	0	NDE	NDE	NDE
comp46468_c0_seq1_33203	---NA---	2.01144	0	0	NDE	NDE	NDE
TCALIF_06635	---NA---	2.00416	1.22224	-1.3047	NDE	NDE	NDE
TCALIF_08706	---NA---	2.00307	1.41172	-1.64529	NDE	NDE	NDE
Contig1241_3127	---NA---	2.00152	-1.08477	2.44052	NDE	NDE	NDE
comp37786_c0_seq1_22270	---NA---	1.99804	-1.23101	1.50882	NDE	NDE	NDE
TCALIF_12298	zinc finger protein noc-like	1.99731	1.12798	1.10014	NDE	NDE	NDE
TCALIF_11450	beta- -galactosyl-o-glycosyl-glycoprotein beta- -n-acetylglucosaminyltransferase 4	1.99696	-1.55636	1.88818	NDE	NDE	NDE
Contig39_38	choline ethanolamine kinase-like	1.9965	1.01976	1.05357	NDE	NDE	NDE
TCALIF_00296	set and mynd domain-containing	1.99386	1.83131	1.28211	NDE	NDE	NDE
TCALIF_05772	PREDICTED: uncharacterized protein LOC102808491	1.99191	-1.1813	2.2363	NDE	NDE	NDE
TCALIF_04289	oxalate:formate antiporter	1.99189	1.63183	2.61851	NDE	NDE	NDE
TCALIF_02937	---NA---	1.99065	1.36645	-1.00772	NDE	NDE	NDE
TCALIF_12032	cuticle protein	1.98983	-2.44122	1.92324	NDE	NDE	NDE
TCALIF_12369	---NA---	1.98683	-2.81211	2.6802	NDE	NDE	NDE
comp47391_c3_seq1_35034	---NA---	1.98257	1.09168	1.10098	NDE	NDE	NDE
TCALIF_13219	limbic system-associated membrane protein	1.98093	1.04295	1.21345	NDE	NDE	NDE
comp43872_c0_seq1_29498	isoform c	1.98043	-1.93943	2.27852	NDE	NDE	NDE
TCALIF_01798	heme-binding protein 2	1.98025	1.09395	1.19875	NDE	NDE	NDE
TCALIF_13192	voltage-dependent calcium channel type a subunit alpha-1	1.97859	1.39053	1.43613	NDE	NDE	NDE
TCALIF_13560	---NA---	1.97423	1.10263	1.5508	NDE	NDE	NDE
TCALIF_09559	---NA---	1.97381	-1.31719	1.07967	NDE	NDE	NDE
TCALIF_07594	lachesin- partial	1.97221	1.20735	2.39472	NDE	NDE	NDE
TCALIF_06034	---NA---	1.97158	1.38878	1.19236	NDE	NDE	NDE
comp33804_c0_seq1_18948	fk506-binding protein 8	1.96999	1.28096	1.34325	NDE	NDE	NDE
TCALIF_02119	bardet-biedl syndrome 4 protein	1.96839	1.06484	1.65831	NDE	NDE	NDE
Contig410_2382	protein ndrg3-like	1.9666	1.95355	-1.28024	NDE	NDE	NDE
TCALIF_08082	serine protease inhibitor dipetalogastin	1.96596	-1.4941	1.73206	NDE	NDE	NDE
TCALIF_06009	calmodulin	1.96551	2.06329	1.11256	NDE	NDE	NDE
TCALIF_08350	sugar transporter erd6-like partial	1.96261	1.23768	1.52514	NDE	NDE	NDE
comp40969_c1_seq1_25902	PREDICTED: hypothetical protein LOC100165402	1.9619	1.19901	1.94077	NDE	NDE	NDE
comp47722_c0_seq2_35824	cyclin-dependent protein kinase-like protein	1.95901	-1.20209	0	NDE	NDE	NDE
Contig976_975	---NA---	1.95855	-1.26548	1.80385	NDE	NDE	NDE
TCALIF_10451	nuclear receptor	1.95828	1.15362	-1.25931	NDE	NDE	NDE
TCALIF_04867	solute carrier family 13 (sodium-dependent dicarboxylate transporter) member 2	1.95763	-2.99146	1.97533	NDE	NDE	NDE
TCALIF_03329	---NA---	1.95626	1.12248	1.17292	NDE	NDE	NDE
Contig1746_1745	tpa: cuticle protein	1.95314	-2.62162	1.96238	NDE	NDE	NDE
TCALIF_13362	beta- -galactosyltransferase 1	1.95165	-1.20462	1.99437	NDE	NDE	NDE
comp40390_c0_seq1_25223	---NA---	1.94552	1.74011	1.40881	NDE	NDE	NDE
TCALIF_01675	trehalose transporter 1	1.94532	1.58099	1.18366	NDE	NDE	NDE
TCALIF_11348	isoform i	1.94486	1.21624	1.016	NDE	NDE	NDE
comp41218_c0_seq1_26191	---NA---	1.94342	1.8758	1.24314	NDE	NDE	NDE
comp47405_c0_seq1_35083	upf0464 protein c15orf44 homolog	1.94272	1.24969	1.3035	NDE	NDE	NDE
TCALIF_09499	---NA---	1.94135	1.14726	2.51692	NDE	NDE	NDE
TCALIF_10117	class c metabotropic glutamate-like g-protein coupled receptor	1.93999	1.18647	1.26993	NDE	NDE	NDE
TCALIF_11875	protein	1.93822	0	0	NDE	NDE	NDE
comp45211_c1_seq1_31254	---NA---	1.93759	0	1.79409	NDE	NDE	NDE
comp46156_c1_seq1_32656	mad homolog 4 isoform cra_a	1.93758	-1.04974	1.35936	NDE	NDE	NDE
comp56926_c0_seq1_44704	c-type lectin - galactose binding	1.93746	-3.51095	2.74713	NDE	NDE	NDE
comp45085_c0_seq2_31066	lim domain-binding	1.93597	1.17829	0	NDE	NDE	NDE
comp40462_c0_seq1_25322	---NA---	1.93535	1.59544	1.31984	NDE	NDE	NDE
TCALIF_02856	gata-binding factor	1.93446	-1.12963	1.28788	NDE	NDE	NDE
TCALIF_12516	carbonic anhydrase 2	1.93181	1.58902	1.06451	NDE	NDE	NDE
TCALIF_03282	chemosensory protein	1.93153	1.21104	-1.06923	NDE	NDE	NDE
TCALIF_13581	---NA---	1.93095	1.03014	1.30296	NDE	NDE	NDE
comp61610_c0_seq1_44787	secreted protein	1.92987	1.54442	1.11217	NDE	NDE	NDE
TCALIF_02504	endonuclease iii-like protein 1	1.9292	1.12627	1.27907	NDE	NDE	NDE
comp42057_c0_seq1_27202	choline mitochondrial-like	1.92817	0	0	NDE	NDE	NDE
TCALIF_05087	4-hydroxyphenylpyruvate dioxygenase-like	1.92789	1.91105	-1.23121	NDE	NDE	NDE
TCALIF_03821	segmentation polarity homeobox protein engrailed-like	1.92626	-1.11491	1.13507	NDE	NDE	NDE
comp342081_c0_seq1_45630	---NA---	1.92291	1.16681	2.60812	NDE	NDE	NDE
Contig6443_7946	cg18136 cg18136-pa	1.92146	1.44498	1.11871	NDE	NDE	NDE
comp43036_c0_seq2_28398	hypothetical protein SINV_00302	1.92132	-1.51267	1.49237	NDE	NDE	NDE
TCALIF_00905	protein disulfide-isomerase a4	1.92122	1.49064	1.08883	NDE	NDE	NDE
TCALIF_13785	---NA---	1.92047	-1.03679	1.65087	NDE	NDE	NDE
TCALIF_08601	---NA---	1.92023	1.25596	1.82045	NDE	NDE	NDE
Contig1844_1843	---NA---	1.92004	1.37537	1.32869	NDE	NDE	NDE
Contig449_448	---NA---	1.91964	1.31566	1.44519	NDE	NDE	NDE
TCALIF_07459	hypothetical protein Tcan_05391, partial	1.91954	1.23133	1.13483	NDE	NDE	NDE
comp42466_c0_seq2_27705	---NA---	1.91939	1.05838	1.74005	NDE	NDE	NDE
Contig73_72	---NA---	1.9184	1.96111	0	NDE	NDE	NDE
comp48459_c1_seq1_37302	---NA---	1.91685	1.63778	1.05904	NDE	NDE	NDE
comp36350_c0_seq1_21037	adp-dependent glucokinase-like	1.91623	-1.73284	1.4491	NDE	NDE	NDE
TCALIF_01204	disrupted in renal carcinoma protein 2 homolog	1.91492	-1.41852	1.74192	NDE	NDE	NDE
TCALIF_11856	monocarboxylate transporter 2	1.91189	1.26111	1.19595	NDE	NDE	NDE
TCALIF_07547	calmodulin	1.9115	1.93988	1.31709	NDE	NDE	NDE
Contig3676_5374	serine threonine-protein phosphatase 6 regulatory ankyrin repeat subunit c- partial	1.91092	1.04172	1.7781	NDE	NDE	NDE
TCALIF_08920	---NA---	1.91024	1.07911	0	NDE	NDE	NDE
Contig3134_4858	innexin shaking-b-like	1.91015	1.20726	1.52092	NDE	NDE	NDE
comp239058_c0_seq1_45165	---NA---	1.90984	1.15613	1.98944	NDE	NDE	NDE
TCALIF_06246	peptidase s1 and s6 chymotrypsin hap	1.90965	-1.02585	1.54846	NDE	NDE	NDE
comp32404_c0_seq1_17657	hypothetical protein DAPPUDRAFT_331880	1.90939	0	1.7583	NDE	NDE	NDE
comp41334_c0_seq1_26338	heat shock protein 90	1.90697	1.58724	1.0846	NDE	NDE	NDE
TCALIF_12109	protein ndrg3	1.90237	1.7285	-1.07072	NDE	NDE	NDE
comp43870_c1_seq1_29496	---NA---	1.9014	1.75529	0	NDE	NDE	NDE
comp38704_c1_seq1_23277	cuticular protein analogous to peritrophins 3-d2 precursor	1.89938	1.0523	2.18649	NDE	NDE	NDE
comp44707_c0_seq1_30580	---NA---	1.89884	-1.2335	2.57395	NDE	NDE	NDE
TCALIF_04884	PREDICTED: uncharacterized protein LOC100863035 isoform 2	1.89752	1.07933	1.45389	NDE	NDE	NDE
comp46260_c0_seq1_32858	---NA---	1.89735	-1.02966	1.55567	NDE	NDE	NDE
TCALIF_07265	---NA---	1.89684	-1.05399	3.25809	NDE	NDE	NDE
TCALIF_03275	domon domain-containing protein cg14681	1.89674	1.07397	2.31084	NDE	NDE	NDE
Contig3310_5019	similar to CG7896	1.89665	1.02231	1.55759	NDE	NDE	NDE
comp156159_c0_seq1_44985	---NA---	1.89453	1.06344	1.23444	NDE	NDE	NDE
comp38476_c0_seq1_23002	40s ribosomal protein s18	1.89409	-1.55227	1.55864	NDE	NDE	NDE
TCALIF_11750	marginal zone b- and b1-cell-specific	1.89138	1.60959	1.52867	NDE	NDE	NDE
TCALIF_10012	microphthalmia-associated transcription factor-like isoform x3	1.88949	1.59111	0	NDE	NDE	NDE
Contig1612_1611	Globin D, coelomic, putative	1.88793	1.01144	1.10467	NDE	NDE	NDE
TCALIF_12266	longitudinals lacking isoforms a b d l isoform x1	1.88702	-1.06995	1.48456	NDE	NDE	NDE
TCALIF_10463	homeobox protein msx- partial	1.88437	-1.00427	-1.10783	NDE	NDE	NDE
TCALIF_10921	---NA---	1.88396	-1.39116	2.02372	NDE	NDE	NDE
comp47807_c0_seq1_36002	selenoprotein j	1.88199	1.69774	1.09187	NDE	NDE	NDE
TCALIF_11904	type-2 ice-structuring	1.88181	1.40485	2.37866	NDE	NDE	NDE
Contig1266_3151	---NA---	1.88161	-1.34957	1.66058	NDE	NDE	NDE
comp41150_c0_seq1_26108	GI24023	1.88111	-1.17623	1.35964	NDE	NDE	NDE
TCALIF_10581	neuronal acetylcholine receptor subunit alpha-3 precursor	1.88088	1.82177	-2.23579	NDE	NDE	NDE
TCALIF_12950	hypothetical protein L798_11756	1.88005	-1.15804	1.25252	NDE	NDE	NDE
comp48403_c0_seq5_37188	---NA---	1.88001	-1.01917	1.35184	NDE	NDE	NDE
comp47369_c3_seq1_34990	---NA---	1.87895	-1.39748	1.48508	NDE	NDE	NDE
TCALIF_13691	agap004872-pa-like protein	1.8762	1.34798	1.01297	NDE	NDE	NDE
comp46027_c0_seq1_32487	low quality protein: water dikinase-like	1.87618	-1.25674	0	NDE	NDE	NDE
TCALIF_08779	---NA---	1.87439	0	2.13977	NDE	NDE	NDE
comp48819_c0_seq1_38146	ankyrin repeat and ibr domain-containing protein 1	1.87413	1.08414	1.64335	NDE	NDE	NDE
TCALIF_04418	transcription factor ap-2	1.87149	1.00301	1.33407	NDE	NDE	NDE
TCALIF_11404	---NA---	1.87051	-2.9046	2.09706	NDE	NDE	NDE
TCALIF_11791	spatzle 6 precursor	1.86799	-1.15434	1.57594	NDE	NDE	NDE
TCALIF_13955	---NA---	1.86298	-1.19437	1.3641	NDE	NDE	NDE
TCALIF_13573	chitin deacetylase 1	1.85841	1.91079	1.56355	NDE	NDE	NDE
TCALIF_12127	protein big brother-like	1.85814	1.27368	1.24587	NDE	NDE	NDE
comp49071_c0_seq1_38736	zinc finger protein 718	1.85785	-1.0866	1.35765	NDE	NDE	NDE
TCALIF_12367	protein unc-45 homolog b	1.85602	1.40112	1.12429	NDE	NDE	NDE
comp27601_c0_seq1_14812	wd40 repeat-containing protein	1.85476	-1.20891	0	NDE	NDE	NDE
comp46775_c0_seq1_33770	---NA---	1.85416	-1.15271	1.90002	NDE	NDE	NDE
TCALIF_02652	serine protease h111	1.85223	-1.56816	-2.86403	NDE	NDE	NDE
TCALIF_06618	micronuclear linker histone polyprotein mic	1.85169	-1.09007	2.09272	NDE	NDE	NDE
comp44358_c0_seq2_30126	branched-chain-amino-acid cytosolic-like	1.85017	1.13483	1.11684	NDE	NDE	NDE
Contig1771_3619	ring finger protein 145	1.84268	1.05259	1.10157	NDE	NDE	NDE
TCALIF_09724	coiled-coil domain-containing protein 149	1.84262	1.59715	1.27823	NDE	NDE	NDE
TCALIF_13774	voltage-dependent calcium channel type a subunit alpha- partial	1.84088	1.80193	1.42945	NDE	NDE	NDE
TCALIF_12220	cytochrome p450 partial	1.84079	1.69116	-1.1527	NDE	NDE	NDE
TCALIF_05077	aael006122- partial	1.84059	-1.43702	1.35542	NDE	NDE	NDE
comp240140_c0_seq1_45180	---NA---	1.84051	-1.05645	0	NDE	NDE	NDE
comp44388_c0_seq1_30159	af357226_1cub-serine protease	1.83995	-1.20981	1.29317	NDE	NDE	NDE
TCALIF_05994	innexin 4	1.83962	1.80701	1.07379	NDE	NDE	NDE
TCALIF_03027	serine proteinase stubble	1.83838	-1.32859	1.83041	NDE	NDE	NDE
comp47876_c0_seq1_36133	15-hydroxyprostaglandin dehydrogenase	1.83646	-1.23866	-1.2161	NDE	NDE	NDE
comp45793_c0_seq1_32140	sticks and stones cg33141-pa	1.8345	-1.2244	1.40409	NDE	NDE	NDE
TCALIF_10453	protein isoforms b c	1.83446	1.35858	1.54943	NDE	NDE	NDE
TCALIF_04449	---NA---	1.83063	1.51506	1.40434	NDE	NDE	NDE
TCALIF_01373	copper homeostasis protein cutc homolog isoform x2	1.82906	1.40452	-1.08665	NDE	NDE	NDE
TCALIF_05647	hox cluster protein dfd	1.82756	-1.2129	1.47766	NDE	NDE	NDE
comp179340_c0_seq1_45020	---NA---	1.82735	-1.04454	2.46781	NDE	NDE	NDE
TCALIF_03232	heat repeat-containing protein 2	1.82618	1.2335	1.59272	NDE	NDE	NDE
comp44536_c0_seq2_30336	sh3 domain-binding glutamic acid-rich protein homolog	1.8249	1.05924	1.62613	NDE	NDE	NDE
TCALIF_02429	zinc finger and btb domain-containing protein 49	1.82472	-1.27156	2.05686	NDE	NDE	NDE
comp39369_c0_seq1_24055	---NA---	1.82407	-1.68723	-2.7225	NDE	NDE	NDE
TCALIF_10828	---NA---	1.82179	-2.00404	1.82901	NDE	NDE	NDE
TCALIF_11177	amidohydrolase	1.82058	-1.10896	2.01163	NDE	NDE	NDE
TCALIF_10968	homeobox protein b-h1-like	1.82018	-1.04386	2.06788	NDE	NDE	NDE
TCALIF_07755	---NA---	1.81963	1.18923	2.15234	NDE	NDE	NDE
comp42619_c0_seq2_27875	---NA---	1.81934	1.29891	1.02635	NDE	NDE	NDE
Contig1797_1796	isoform d	1.8165	1.08572	1.60836	NDE	NDE	NDE
TCALIF_06540	threonine dehydratase catabolic	1.81337	1.39851	1.18021	NDE	NDE	NDE
comp49865_c0_seq1_40856	---NA---	1.81316	1.344	2.23954	NDE	NDE	NDE
TCALIF_13208	transposable element p transposase	1.8111	1.14977	-1.18571	NDE	NDE	NDE
TCALIF_04809	---NA---	1.80738	-1.1166	1.0671	NDE	NDE	NDE
TCALIF_05273	metalloreductase steap3	1.80722	1.57828	1.55283	NDE	NDE	NDE
TCALIF_04753	complement c1q tumor necrosis factor-related protein 4	1.80673	1.26409	1.64749	NDE	NDE	NDE
TCALIF_09443	---NA---	1.80569	-1.45345	2.19046	NDE	NDE	NDE
Contig1419_1418	growth arrest-specific protein 1-like	1.80418	1.39739	-1.1106	NDE	NDE	NDE
TCALIF_07979	transmembrane emp24 domain-containing protein 5-like	1.80323	1.86017	1.01576	NDE	NDE	NDE
TCALIF_00327	lysosomal aspartic protease	1.80179	1.36972	-1.29337	NDE	NDE	NDE
TCALIF_10618	---NA---	1.80125	2.53756	0	NDE	NDE	NDE
comp47725_c0_seq1_35829	e3 ubiquitin-protein ligase lrsam1	1.80096	1.22292	1.26131	NDE	NDE	NDE
comp33255_c0_seq2_18440	PREDICTED: hypothetical protein LOC100573104	1.80094	1.0756	1.385	NDE	NDE	NDE
comp48310_c0_seq2_36984	cuticle protein precursor	1.79882	1.57981	1.08126	NDE	NDE	NDE
comp45527_c0_seq1_31790	isoform cra_b	1.79863	0	0	NDE	NDE	NDE
comp235418_c0_seq1_45152	---NA---	1.79804	1.63725	-1.11327	NDE	NDE	NDE
TCALIF_08617	peptidyl-prolyl cis-trans isomerase a	1.79803	1.42699	1.24673	NDE	NDE	NDE
comp50591_c4_seq3_43640	---NA---	1.7969	-1.70677	1.91891	NDE	NDE	NDE
TCALIF_13125	---NA---	1.79672	1.12256	1.57916	NDE	NDE	NDE
TCALIF_11919	---NA---	1.79591	-1.21702	1.08382	NDE	NDE	NDE
comp36505_c0_seq1_21166	---NA---	1.79464	1.53057	-1.16284	NDE	NDE	NDE
TCALIF_02498	isoform b	1.79414	0	0	NDE	NDE	NDE
comp37936_c0_seq1_22427	---NA---	1.79414	-1.33567	1.78497	NDE	NDE	NDE
comp37827_c0_seq1_22312	---NA---	1.79386	1.38779	-1.00443	NDE	NDE	NDE
comp36644_c0_seq2_21281	gmp reductase 2 isoform 1	1.79382	1.11965	0	NDE	NDE	NDE
TCALIF_01485	isoform c	1.79051	-1.03954	1.3473	NDE	NDE	NDE
comp46462_c0_seq3_33195	protein suppressor of sable	1.7877	-1.04888	1.37273	NDE	NDE	NDE
TCALIF_04182	isoform a	1.78451	1.47255	1.0213	NDE	NDE	NDE
TCALIF_10952	collagen alpha-1 chain-like	1.7843	-1.05325	2.00703	NDE	NDE	NDE
TCALIF_12473	zinc finger c2hc domain-containing protein 1c-like	1.78082	1.51132	1.22922	NDE	NDE	NDE
TCALIF_00916	---NA---	1.77988	1.23423	1.34035	NDE	NDE	NDE
TCALIF_04813	tpa_inf: fucosyltransferase	1.77985	-1.19306	1.43889	NDE	NDE	NDE
TCALIF_04765	---NA---	1.77791	1.01822	1.16018	NDE	NDE	NDE
TCALIF_12580	lim homeobox protein lhx3-like isoform x1	1.77788	1.30223	1.64112	NDE	NDE	NDE
TCALIF_11456	proton-coupled amino acid transporter 1-like	1.77248	1.37643	-1.0078	NDE	NDE	NDE
comp24717_c0_seq1_13156	6-phosphogluconolactonase	1.77198	1.04737	1.296	NDE	NDE	NDE
TCALIF_02138	spalt-like protein	1.77044	-1.07723	1.61097	NDE	NDE	NDE
comp45475_c0_seq1_31658	ras-like protein 3 precursor	1.76984	-1.10322	1.07428	NDE	NDE	NDE
TCALIF_13902	molting fluid carboxypeptidase a	1.76945	2.0412	0	NDE	NDE	NDE
Contig3142_4866	aael006122- partial	1.76933	-2.00708	1.92351	NDE	NDE	NDE
TCALIF_00131	---NA---	1.7681	0	1.82695	NDE	NDE	NDE
TCALIF_09524	zinc finger protein snai2	1.76285	0	0	NDE	NDE	NDE
TCALIF_02151	protein apcdd1-like	1.76281	-1.00987	1.37248	NDE	NDE	NDE
comp41586_c0_seq1_26636	---NA---	1.76173	1.22721	1.22759	NDE	NDE	NDE
comp24494_c0_seq1_12960	b-cell receptor-associated protein 31	1.75998	1.34207	1.04975	NDE	NDE	NDE
TCALIF_12953	cuticle protein 7	1.75819	1.48952	1.41388	NDE	NDE	NDE
comp48594_c1_seq2_37624	---NA---	1.75806	1.34034	1.16821	NDE	NDE	NDE
TCALIF_03765	hypothetical protein DAPPUDRAFT_306723	1.75786	-1.76208	1.6434	NDE	NDE	NDE
TCALIF_06957	transcription factor coe3	1.75774	-1.54458	1.04429	NDE	NDE	NDE
TCALIF_02491	conserved hypothetical protein	1.75684	-1.0427	1.17259	NDE	NDE	NDE
TCALIF_09215	---NA---	1.75684	-1.06583	1.90433	NDE	NDE	NDE
Contig2617_4384	zinc finger protein 431	1.75646	0	0	NDE	NDE	NDE
TCALIF_00943	heart and neural crest derivatives expressed transcript 2	1.7563	1.51378	1.0696	NDE	NDE	NDE
comp48785_c0_seq1_38031	zinc finger protein pegasus-like	1.75582	-1.01865	1.85117	NDE	NDE	NDE
TCALIF_02700	glutathione s-transferase	1.75301	1.53149	-1.38812	NDE	NDE	NDE
Contig891_2815	---NA---	1.75285	1.59271	-1.00902	NDE	NDE	NDE
TCALIF_12628	---NA---	1.75165	1.19682	1.40064	NDE	NDE	NDE
comp38336_c0_seq1_22855	15-hydroxyprostaglandin dehydrogenase	1.74779	1.46319	1.2881	NDE	NDE	NDE
TCALIF_08769	ets dna-binding protein partial	1.74719	1.06115	1.00431	NDE	NDE	NDE
comp29041_c0_seq1_15640	---NA---	1.74671	-1.16614	2.59713	NDE	NDE	NDE
TCALIF_06073	agap004872-pa-like protein	1.74585	0	0	NDE	NDE	NDE
TCALIF_07780	---NA---	1.74109	-1.8192	3.45056	NDE	NDE	NDE
TCALIF_03946	heat shock protein 70	1.73969	1.69023	-1.23747	NDE	NDE	NDE
TCALIF_07064	sphingomyelin phosphodiesterase	1.73822	2.07799	1.43241	NDE	NDE	NDE
comp47107_c0_seq3_34462	hypothetical protein	1.73744	1.38159	1.27729	NDE	NDE	NDE
TCALIF_13021	thyrotropin-releasing hormone receptor-like	1.73668	1.73447	1.25399	NDE	NDE	NDE
comp42868_c0_seq1_28176	---NA---	1.73419	1.40828	-1.0563	NDE	NDE	NDE
TCALIF_03188	transcription factor	1.73364	1.04709	-1.11902	NDE	NDE	NDE
TCALIF_00086	mast cell carboxypeptidase a	1.73304	-1.70548	1.35984	NDE	NDE	NDE
Contig2932_4672	intraflagellar transport protein 20 variant 1	1.73203	1.03864	1.37075	NDE	NDE	NDE
TCALIF_02890	isoaspartyl peptidase l-asparaginase	1.73201	1.01232	1.30665	NDE	NDE	NDE
comp50207_c1_seq1_42078	galactoside 2-alpha-l-	1.73038	1.14498	-1.12145	NDE	NDE	NDE
TCALIF_08814	---NA---	1.73024	-1.86709	2.36495	NDE	NDE	NDE
comp36253_c0_seq1_20967	---NA---	1.73024	2.3587	-1.5196	NDE	NDE	NDE
comp33863_c0_seq1_19002	nadh dehydrogenase	1.72958	0	1.38637	NDE	NDE	NDE
comp37956_c0_seq1_22446	---NA---	1.72852	1.20523	1.11709	NDE	NDE	NDE
comp41937_c0_seq1_27048	---NA---	1.72823	1.61087	1.21622	NDE	NDE	NDE
TCALIF_12465	---NA---	1.72639	-1.43838	2.04872	NDE	NDE	NDE
TCALIF_09315	---NA---	1.72624	-1.16776	1.41284	NDE	NDE	NDE
TCALIF_05333	organic cation transporter isoform x1	1.72618	-1.08237	1.40992	NDE	NDE	NDE
comp46939_c0_seq1_34092	trehalase-2 precursor	1.72524	1.64482	-1.27071	NDE	NDE	NDE
Contig4074_5738	fushi-tarazu transcription factor 1	1.72494	-1.11141	1.8367	NDE	NDE	NDE
TCALIF_09770	hypothetical protein	1.72489	1.82951	-1.1923	NDE	NDE	NDE
comp41204_c0_seq1_26177	---NA---	1.72298	-1.13366	1.5667	NDE	NDE	NDE
TCALIF_03595	agap010168-pa-like protein	1.72172	-1.34047	1.47684	NDE	NDE	NDE
Contig2960_4696	phosphatidate phosphatase lpin1-like	1.72069	1.00316	1.67221	NDE	NDE	NDE
TCALIF_08951	set and mynd domain-containing protein 4-like	1.71954	1.17665	1.25043	NDE	NDE	NDE
TCALIF_11435	---NA---	1.71828	-1.66059	1.98971	NDE	NDE	NDE
comp47318_c0_seq1_34878	gcn5-related n-acetyltransferase	1.71775	1.4188	1.02047	NDE	NDE	NDE
TCALIF_05240	trehalase-like isoform x1	1.71672	1.48214	-1.0365	NDE	NDE	NDE
TCALIF_08275	---NA---	1.7164	1.19807	1.02309	NDE	NDE	NDE
comp47977_c0_seq1_36356	5-ht receptor 7a-like	1.71617	1.15114	1.34728	NDE	NDE	NDE
comp39033_c0_seq1_23644	protein	1.71534	1.04271	1.03821	NDE	NDE	NDE
TCALIF_12558	motor neuron and pancreas homeobox protein 1	1.71371	-1.07208	1.66634	NDE	NDE	NDE
comp44514_c0_seq3_30305	---NA---	1.71289	-1.36511	1.60512	NDE	NDE	NDE
TCALIF_08939	---NA---	1.71169	-1.92135	3.0537	NDE	NDE	NDE
comp26016_c0_seq1_13813	---NA---	1.71118	1.39214	1.31326	NDE	NDE	NDE
TCALIF_12241	potassium channel subfamily k member 9	1.71095	1.44033	1.23598	NDE	NDE	NDE
comp33783_c0_seq1_18927	---NA---	1.71068	1.19773	1.06095	NDE	NDE	NDE
TCALIF_06703	prolyl 4-hydroxylase subunit alpha-1 isoform x2	1.71027	1.30807	1.05813	NDE	NDE	NDE
Contig6408_7912	nfx1-type zinc finger-containing protein 1-like	1.70946	1.24397	1.32441	NDE	NDE	NDE
TCALIF_07578	---NA---	1.70927	1.25418	-1.3731	NDE	NDE	NDE
comp47505_c0_seq1_35254	antennal esterase cxe18	1.7078	1.33199	-1.03401	NDE	NDE	NDE
TCALIF_06488	protein isoform	1.70645	1.03925	-1.24381	NDE	NDE	NDE
Contig1712_1711	---NA---	1.70636	-1.029	1.33382	NDE	NDE	NDE
TCALIF_07997	protein notum homolog	1.70628	1.1562	1.10018	NDE	NDE	NDE
comp47479_c0_seq1_35212	zinc finger protein 510	1.70458	1.1607	1.6633	NDE	NDE	NDE
Contig6056_7592	---NA---	1.70264	1.46277	-1.12992	NDE	NDE	NDE
comp42904_c0_seq1_28224	---NA---	1.70258	0	0	NDE	NDE	NDE
comp263915_c0_seq1_45250	---NA---	1.70206	-1.10133	-1.07001	NDE	NDE	NDE
comp44483_c0_seq3_30269	lon peptidase n-terminal domain and ring finger protein 3 isoform 2	1.70091	0	0	NDE	NDE	NDE
TCALIF_13992	---NA---	1.70043	1.94107	-1.156	NDE	NDE	NDE
comp46986_c0_seq1_34198	ascorbate peroxidase	1.70036	1.02739	-1.07748	NDE	NDE	NDE
TCALIF_02394	suppressor of hairy wing	1.69871	1.014	1.48887	NDE	NDE	NDE
comp48095_c0_seq2_36567	calmodulin	1.69862	1.43636	1.41092	NDE	NDE	NDE
comp39818_c1_seq1_24556	---NA---	1.69844	-1.04256	1.17774	NDE	NDE	NDE
TCALIF_11233	broad-complex core protein isoform 6	1.69778	-1.14015	1.50001	NDE	NDE	NDE
comp39567_c1_seq1_24272	---NA---	1.69746	0	1.14474	NDE	NDE	NDE
TCALIF_00202	alpha-( )-fucosyltransferase c	1.69731	1.01332	1.26051	NDE	NDE	NDE
Contig3210_4929	endoprotease furin	1.69693	-1.24548	1.80616	NDE	NDE	NDE
TCALIF_09539	---NA---	1.69669	1.13176	-1.503	NDE	NDE	NDE
TCALIF_05813	hemicentin-1	1.69163	0	0	NDE	NDE	NDE
Contig454_453	atp-grasp enzyme	1.68842	-1.00888	1.07658	NDE	NDE	NDE
TCALIF_06487	set and mynd domain-containing protein 4-like	1.68776	1.11835	1.61386	NDE	NDE	NDE
comp40507_c0_seq1_25374	---NA---	1.68763	-1.1666	1.73888	NDE	NDE	NDE
comp42763_c0_seq1_28044	kazal domain-containing peptide	1.68639	1.30395	-1.00548	NDE	NDE	NDE
TCALIF_02000	---NA---	1.68577	1.19759	1.75495	NDE	NDE	NDE
comp33705_c0_seq1_18860	---NA---	1.68532	1.14764	1.16211	NDE	NDE	NDE
TCALIF_13278	innexin 4	1.68434	1.26181	1.06383	NDE	NDE	NDE
TCALIF_12814	---NA---	1.68428	1.16924	1.93621	NDE	NDE	NDE
TCALIF_13036	cytolysin rtx-s-2-like	1.68175	1.68018	-1.02529	NDE	NDE	NDE
TCALIF_12238	---NA---	1.68159	1.10309	1.34391	NDE	NDE	NDE
TCALIF_06597	histone deacetylase 6-like	1.68151	1.09691	1.63412	NDE	NDE	NDE
Contig2281_4094	hypothetical protein TcasGA2_TC014079	1.68095	1.3896	1.22558	NDE	NDE	NDE
comp44402_c0_seq1_30175	---NA---	1.68068	0	0	NDE	NDE	NDE
Contig2840_4590	---NA---	1.68057	1.37614	1.82689	NDE	NDE	NDE
comp47239_c2_seq2_34744	cuticle protein 7	1.68012	1.15298	1.33392	NDE	NDE	NDE
comp32785_c0_seq1_17987	heat shock protein 40	1.67985	1.26188	1.10474	NDE	NDE	NDE
comp41709_c0_seq1_26766	isoform a	1.67916	1.59921	-1.26123	NDE	NDE	NDE
comp44311_c0_seq2_30047	tubulin beta-1 chain	1.67668	1.20502	1.46296	NDE	NDE	NDE
comp41659_c0_seq1_26712	heat shock protein 70	1.67565	1.58345	-1.22832	NDE	NDE	NDE
TCALIF_01268	nucleoside diphosphate kinase 6-like	1.6749	1.35403	1.11826	NDE	NDE	NDE
Contig2008_3836	gag-pol polyprotein	1.67482	-1.07369	2.34911	NDE	NDE	NDE
TCALIF_06182	limbic system-associated membrane protein	1.67437	1.15462	-1.00728	NDE	NDE	NDE
TCALIF_11879	isoforms a c f g h-like	1.67433	1.15623	1.31156	NDE	NDE	NDE
TCALIF_01314	group 3 secretory phospholipase a2-like	1.67268	-1.09959	-1.08341	NDE	NDE	NDE
comp24434_c0_seq1_12908	amp dependent coa partial	1.67182	1.8329	-3.30604	NDE	NDE	NDE
TCALIF_05157	growth arrest-specific protein 1-like	1.66873	-1.35173	-1.17917	NDE	NDE	NDE
TCALIF_06375	---NA---	1.66858	1.01153	2.04541	NDE	NDE	NDE
TCALIF_00154	5 -nucleotidase domain-containing protein 1-like	1.66789	-1.23321	1.17075	NDE	NDE	NDE
Contig549_2505	---NA---	1.66609	1.66565	0	NDE	NDE	NDE
TCALIF_06801	agap001147-pa-like protein	1.66537	1.23707	1.13644	NDE	NDE	NDE
comp45951_c0_seq1_32377	thymocyte selection-associated high mobility group box protein tox	1.66536	1.31198	1.26602	NDE	NDE	NDE
Contig3009_4745	hypothetical protein	1.66516	-4.32865	3.63174	NDE	NDE	NDE
Contig5878_7429	netrin receptor unc5c	1.66507	1.23407	1.57167	NDE	NDE	NDE
TCALIF_12462	dual specificity protein phosphatase 3	1.66441	1.28861	1.11459	NDE	NDE	NDE
Contig2685_4448	---NA---	1.66379	1.63786	1.11575	NDE	NDE	NDE
TCALIF_02214	---NA---	1.66236	1.21372	1.23985	NDE	NDE	NDE
TCALIF_05760	dentin sialophospho isoform x1	1.66201	1.60495	-1.31674	NDE	NDE	NDE
TCALIF_09258	cuticle protein 7	1.66117	1.86351	2.08185	NDE	NDE	NDE
TCALIF_08339	enhancer of split mgamma	1.65916	-1.1814	1.24694	NDE	NDE	NDE
Contig1144_3043	cdkal1-like protein	1.65719	-1.11463	2.31151	NDE	NDE	NDE
Contig1587_3445	venom carboxylesterase-6-like	1.65702	0	0	NDE	NDE	NDE
TCALIF_04316	glutaminase kidney mitochondrial	1.65636	1.39725	1.2409	NDE	NDE	NDE
Contig1663_3517	---NA---	1.65436	1.00925	1.59544	NDE	NDE	NDE
TCALIF_09840	---NA---	1.65334	-3.06252	5.49977	NDE	NDE	NDE
comp45228_c0_seq2_31278	metabotropic glutamate receptor 7-like	1.65266	-1.10238	0	NDE	NDE	NDE
comp42759_c0_seq1_28040	general transcription factor iif subunit 1-like	1.65221	1.34661	1.42268	NDE	NDE	NDE
comp41917_c0_seq1_27026	---NA---	1.65197	-1.0083	2.32686	NDE	NDE	NDE
TCALIF_09527	low-density lipoprotein receptor-related protein 2	1.65133	-1.39839	1.73793	NDE	NDE	NDE
Contig4736_6355	---NA---	1.651	1.0933	1.63286	NDE	NDE	NDE
Contig4817_6426	---NA---	1.65032	1.18866	1.00928	NDE	NDE	NDE
TCALIF_09027	fumarylacetoacetase	1.64716	-1.01846	1.36534	NDE	NDE	NDE
TCALIF_01213	fk506 binding protein 2	1.64597	1.05704	1.56493	NDE	NDE	NDE
Contig5326_6899	big isoform a	1.64345	1.04951	-1.10745	NDE	NDE	NDE
comp24117_c0_seq1_12750	ephrin-b2a-like isoform partial	1.64308	0	0	NDE	NDE	NDE
TCALIF_05219	protein isoform partial	1.64273	-1.57192	2.76361	NDE	NDE	NDE
TCALIF_12446	---NA---	1.6414	-1.03651	1.47424	NDE	NDE	NDE
TCALIF_01162	hypothetical protein X975_26078, partial	1.64042	-1.34069	1.23335	NDE	NDE	NDE
TCALIF_03155	PREDICTED: uncharacterized protein LOC100568816	1.63988	-1.69927	1.69166	NDE	NDE	NDE
comp101458_c0_seq1_44923	vascular endothelial growth factor a-a	1.63976	-1.37468	1.33509	NDE	NDE	NDE
TCALIF_12107	sodium hydrogen exchanger partial	1.63883	1.20842	-1.07685	NDE	NDE	NDE
TCALIF_03622	protein c8orf37 homolog	1.6378	-1.03174	1.38893	NDE	NDE	NDE
TCALIF_01330	hypothetical protein	1.63619	1.09112	-1.23807	NDE	NDE	NDE
TCALIF_07276	protein toll	1.63615	-1.04259	1.01856	NDE	NDE	NDE
Contig1917_3747	kelch-like protein 20-like	1.63449	-1.14647	1.57291	NDE	NDE	NDE
TCALIF_13974	---NA---	1.6342	-1.01639	1.10437	NDE	NDE	NDE
TCALIF_11930	---NA---	1.63397	1.13337	1.07851	NDE	NDE	NDE
TCALIF_02567	---NA---	1.63334	1.04289	1.15612	NDE	NDE	NDE
TCALIF_13834	hypothetical protein DAPPUDRAFT_316514	1.63327	-1.35318	1.10308	NDE	NDE	NDE
Contig6497_7992	chondroitin sulfate proteoglycan 4	1.6322	-1.08568	1.63176	NDE	NDE	NDE
Contig1417_3293	endonuclease v	1.63189	-1.18738	1.43911	NDE	NDE	NDE
comp33087_c0_seq1_18266	pre-mrna-processing factor 17	1.63157	1.38962	1.61052	NDE	NDE	NDE
TCALIF_12114	heparan sulfate 2-o-sulfotransferase pipe	1.63025	-1.02741	1.29071	NDE	NDE	NDE
comp33664_c0_seq1_18818	---NA---	1.63025	-1.02691	1.26297	NDE	NDE	NDE
comp23732_c0_seq1_12604	---NA---	1.63001	1.40906	1.85215	NDE	NDE	NDE
comp56485_c0_seq1_44697	proteasome alpha 4 subunit	1.6291	-1.19418	2.15065	NDE	NDE	NDE
Contig903_902	---NA---	1.62849	1.08543	1.03866	NDE	NDE	NDE
TCALIF_01927	---NA---	1.62744	1.16446	1.17242	NDE	NDE	NDE
TCALIF_11926	helicase arip4-like isoform x2	1.62667	1.13162	1.19864	NDE	NDE	NDE
TCALIF_04424	dnaj homolog subfamily a member 1	1.62641	1.30074	1.0419	NDE	NDE	NDE
comp43699_c0_seq1_29286	basic helix-loop-helix transcription factor twist	1.62638	-1.25722	1.85226	NDE	NDE	NDE
Contig4653_6279	ras-like protein family member 10b	1.62605	1.37373	1.6708	NDE	NDE	NDE
TCALIF_07253	rhomboid family member 1	1.62521	1.40251	1.21457	NDE	NDE	NDE
TCALIF_05143	---NA---	1.62498	1.07804	1.1663	NDE	NDE	NDE
TCALIF_11168	protein unzipped	1.62486	1.22707	1.19094	NDE	NDE	NDE
TCALIF_05477	udp- c:betagal beta- -n-acetylglucosaminyltransferase 5	1.6244	1.49999	1.02464	NDE	NDE	NDE
TCALIF_13171	uncharacterized threonine-rich gpi-anchored glycoprotein isoform x3	1.62395	-1.14297	1.55202	NDE	NDE	NDE
TCALIF_09414	proline dehydrogenase mitochondrial-like isoform x1	1.62312	1.26825	1.18248	NDE	NDE	NDE
TCALIF_13336	dusky- isoform a	1.62274	-1.85874	2.23593	NDE	NDE	NDE
TCALIF_11159	sodium- and chloride-dependent glycine transporter 2-like	1.62083	1.55244	1.14284	NDE	NDE	NDE
TCALIF_11059	PREDICTED: uncharacterized protein LOC103573342	1.62058	1.11068	0	NDE	NDE	NDE
TCALIF_02844	tubulin beta-2c chain	1.61996	1.27909	1.33695	NDE	NDE	NDE
TCALIF_03484	ca-activated cl channel protein	1.61975	-1.28238	1.19228	NDE	NDE	NDE
TCALIF_13462	nuclear receptor subfamily 2 group f member 6	1.61974	1.25769	1.05321	NDE	NDE	NDE
comp44193_c0_seq1_29896	---NA---	1.61954	1.03292	1.48784	NDE	NDE	NDE
Contig2586_4355	pancreatic triacylglycerol lipase-like	1.61907	0	0	NDE	NDE	NDE
TCALIF_09623	---NA---	1.61878	-2.13144	2.19986	NDE	NDE	NDE
comp46873_c0_seq1_33969	hairy enhancer-of-split related with yrpw motif protein 2	1.61854	1.14867	1.57894	NDE	NDE	NDE
TCALIF_03951	protein cornichon homolog 4-like	1.61853	-1.05146	1.3628	NDE	NDE	NDE
TCALIF_13959	calcium-activated chloride channel regulator 2	1.61767	-1.01773	2.24919	NDE	NDE	NDE
comp43431_c0_seq2_28926	aael010564- partial	1.61759	1.8616	-1.86757	NDE	NDE	NDE
Contig2785_4543	---NA---	1.61713	-1.26525	1.35504	NDE	NDE	NDE
comp48818_c0_seq1_38145	opsin	1.61539	1.21151	1.25833	NDE	NDE	NDE
TCALIF_08463	transcriptional repressor scratch 1-like	1.61501	-1.0742	1.36775	NDE	NDE	NDE
Contig1460_3332	tau-tubulin kinase 1	1.61389	-1.3229	1.11715	NDE	NDE	NDE
comp28356_c0_seq1_15223	extended synaptotagmin-1	1.61356	1.38149	1.39492	NDE	NDE	NDE
comp48272_c1_seq1_36907	---NA---	1.61213	1.3262	1.09865	NDE	NDE	NDE
TCALIF_06511	transient receptor potential channel pyrexia	1.6114	1.26865	-1.04183	NDE	NDE	NDE
comp50772_c0_seq1_44391	---NA---	1.61067	1.01633	1.29695	NDE	NDE	NDE
comp37106_c0_seq1_21662	---NA---	1.61047	1.46857	1.16266	NDE	NDE	NDE
TCALIF_04022	alkylated dna repair protein alkb homolog 1-like	1.60913	1.38357	-1.16677	NDE	NDE	NDE
Contig2461_4243	PREDICTED: nephrin-like	1.60903	0	0	NDE	NDE	NDE
TCALIF_08745	low-density lipoprotein receptor-related protein 2	1.60884	1.27928	-1.25255	NDE	NDE	NDE
TCALIF_05172	smp-30 gluconolaconase lre domain protein	1.60827	-1.32345	1.86902	NDE	NDE	NDE
Contig1089_1088	adp-ribosylation factor-like protein 3 variant 1	1.60815	-1.17106	1.37569	NDE	NDE	NDE
TCALIF_05555	transcription factor partial	1.60769	0	0	NDE	NDE	NDE
TCALIF_02387	serine threonine-protein kinase pim-3	1.60731	1.43388	1.20352	NDE	NDE	NDE
comp49794_c2_seq1_40618	sox14 protein	1.60694	1.08988	1.47243	NDE	NDE	NDE
TCALIF_05105	---NA---	1.60692	1.2206	1.40429	NDE	NDE	NDE
comp40104_c0_seq1_24896	---NA---	1.60679	1.97799	-1.51171	NDE	NDE	NDE
comp44258_c0_seq1_29974	---NA---	1.60601	1.09693	2.01544	NDE	NDE	NDE
TCALIF_12673	nephrin isoform x1	1.60568	-1.04786	1.39226	NDE	NDE	NDE
TCALIF_13654	fmrfamide receptor	1.60562	-1.22448	1.73744	NDE	NDE	NDE
comp29987_c0_seq1_16155	---NA---	1.6051	1.08336	0	NDE	NDE	NDE
TCALIF_04487	lim domain protein	1.60486	-1.17099	1.58095	NDE	NDE	NDE
Contig3568_5269	hypothetical protein CAPTEDRAFT_221435	1.60423	1.2454	-1.12535	NDE	NDE	NDE
comp38142_c0_seq1_22645	branched-chain amino acid abc transporter2c amino acid-binding protein	1.60376	1.33946	1.2539	NDE	NDE	NDE
comp57276_c0_seq1_44716	---NA---	1.60362	1.3298	-1.45909	NDE	NDE	NDE
TCALIF_06230	zinc metalloproteinase nas-14	1.60337	1.04288	1.02297	NDE	NDE	NDE
TCALIF_08012	gpi mannosyltransferase 2	1.60252	1.21749	1.14059	NDE	NDE	NDE
Contig1519_1518	---NA---	1.60216	1.04035	1.59444	NDE	NDE	NDE
TCALIF_12354	kelch-like protein 33	1.60203	1.34208	-1.08239	NDE	NDE	NDE
TCALIF_12466	spt transcription factor family member	1.6008	-1.40285	1.99513	NDE	NDE	NDE
TCALIF_03096	---NA---	1.59936	-1.17353	1.42251	NDE	NDE	NDE
comp42277_c0_seq1_27480	arp-like protein	1.59898	1.3674	-1.05328	NDE	NDE	NDE
comp43585_c1_seq1_29156	krab-a domain-containing protein	1.59798	1.1569	1.10739	NDE	NDE	NDE
Contig651_2597	---NA---	1.59787	-1.36168	2.07531	NDE	NDE	NDE
TCALIF_04012	---NA---	1.59582	-1.55758	1.6906	NDE	NDE	NDE
Contig1362_3242	serine threonine-protein kinase doa	1.59482	1.08159	1.48987	NDE	NDE	NDE
TCALIF_05616	an1-type zinc finger protein 2b isoform x1	1.5945	1.33408	-1.01216	NDE	NDE	NDE
TCALIF_03819	segmentation polarity homeobox protein engrailed	1.59397	1.07078	1.12537	NDE	NDE	NDE
TCALIF_05160	---NA---	1.59158	1.04367	-1.08219	NDE	NDE	NDE
comp25139_c0_seq1_13337	---NA---	1.59147	1.05476	1.96613	NDE	NDE	NDE
TCALIF_10178	---NA---	1.59064	-1.72789	2.04198	NDE	NDE	NDE
TCALIF_10822	protein isoform a-like	1.59029	-1.05981	1.34555	NDE	NDE	NDE
TCALIF_08249	serine threonine-protein kinase pim-1-like	1.59025	1.21898	1.40472	NDE	NDE	NDE
Contig2159_3980	tyrosine-protein phosphatase 69d-like	1.58973	1.54756	0	NDE	NDE	NDE
comp24401_c0_seq1_12878	---NA---	1.58964	1.00193	1.14468	NDE	NDE	NDE
TCALIF_01560	---NA---	1.5896	1.24204	1.7309	NDE	NDE	NDE
comp44713_c1_seq2_30591	lachesin- partial	1.5892	-1.09169	1.93107	NDE	NDE	NDE
comp42217_c0_seq1_27394	conserved hypothetical protein	1.58825	0	1.06945	NDE	NDE	NDE
comp42712_c0_seq1_27986	sodium-dependent glucose transporter 1-like	1.58738	-1.08328	1.75013	NDE	NDE	NDE
TCALIF_10193	---NA---	1.58721	1.3175	1.31184	NDE	NDE	NDE
TCALIF_00899	---NA---	1.58709	1.48107	1.13099	NDE	NDE	NDE
TCALIF_03322	uncoupling protein 2	1.58644	1.56163	1.06664	NDE	NDE	NDE
comp43272_c0_seq1_28731	chaperone activity of bc1 complex- mitochondrial	1.58617	1.06143	1.7749	NDE	NDE	NDE
TCALIF_12815	---NA---	1.58561	1.17728	1.69446	NDE	NDE	NDE
comp45088_c0_seq2_31072	e-selectin precursor	1.58355	-2.07336	1.91198	NDE	NDE	NDE
TCALIF_13337	---NA---	1.58318	-1.52763	2.36479	NDE	NDE	NDE
TCALIF_05504	bromodomain-containing protein ddb_g0270170	1.58282	-1.25824	1.00365	NDE	NDE	NDE
TCALIF_05134	---NA---	1.5825	1.08677	1.21812	NDE	NDE	NDE
TCALIF_08605	sequestosome-1	1.58225	1.45465	1.02341	NDE	NDE	NDE
Contig2205_4021	sarcoplasmic calcium-binding protein 2	1.58153	-1.00687	1.77854	NDE	NDE	NDE
TCALIF_05244	myosin-g heavy chain isoform x1	1.58095	-1.47391	1.46165	NDE	NDE	NDE
Contig3619_5318	hypothetical protein DAPPUDRAFT_301543	1.58087	1.02427	1.38357	NDE	NDE	NDE
Contig2403_4192	prolyl 4-hydroxylase	1.58056	-1.23912	1.13566	NDE	NDE	NDE
TCALIF_08179	probable chitinase 3-like	1.57997	1.69723	-1.19031	NDE	NDE	NDE
comp33548_c0_seq1_18708	isoform a	1.57964	1.43328	-1.07188	NDE	NDE	NDE
comp32679_c0_seq1_17899	---NA---	1.57958	-2.19672	1.81276	NDE	NDE	NDE
TCALIF_08877	protein tiptop-like	1.57958	-1.18733	1.02462	NDE	NDE	NDE
TCALIF_03473	---NA---	1.57947	-1.18138	1.48825	NDE	NDE	NDE
comp39538_c0_seq1_24239	---NA---	1.57921	2.02682	-1.31259	NDE	NDE	NDE
Contig1329_3209	tissue-type plasminogen activator	1.57892	-1.36859	1.39282	NDE	NDE	NDE
Contig1109_1108	engulfment and cell motility protein 1	1.57886	-1.112	1.5663	NDE	NDE	NDE
TCALIF_00251	---NA---	1.57869	-1.06177	1.34975	NDE	NDE	NDE
comp32278_c0_seq1_17541	succinate dehydrogenase iron-sulfur mitochondrial precursor	1.57777	1.59758	1.32363	NDE	NDE	NDE
Contig6585_8068	---NA---	1.57724	1.28101	1.3459	NDE	NDE	NDE
Contig2350_4149	---NA---	1.57679	-1.1726	1.36806	NDE	NDE	NDE
TCALIF_06514	isoform b	1.57628	-1.01728	1.21231	NDE	NDE	NDE
Contig1377_3257	perc_drome ame: full=chorion peroxidase ame: full=peroxinectin-related protein short=dpxt flags: precursor	1.57602	-1.09335	1.60118	NDE	NDE	NDE
TCALIF_06995	isoform a	1.57574	1.57813	-1.09904	NDE	NDE	NDE
TCALIF_09303	limbic system-associated membrane protein	1.57561	-1.03934	1.34979	NDE	NDE	NDE
TCALIF_10614	hexosaminidase domain-containing protein	1.57473	1.38993	1.23193	NDE	NDE	NDE
TCALIF_13585	---NA---	1.57471	1.22221	1.38134	NDE	NDE	NDE
Contig728_2665	prenylcysteine oxidase-like	1.57447	-1.1796	1.61446	NDE	NDE	NDE
TCALIF_05884	irregular chiasm c-roughest	1.57436	-1.16482	1.50017	NDE	NDE	NDE
TCALIF_13109	pi-plc x domain-containing protein 1-like	1.57404	1.23357	1.56749	NDE	NDE	NDE
TCALIF_01809	spt transcription factor family member	1.5739	-1.10067	2.3264	NDE	NDE	NDE
TCALIF_04088	hypothetical protein	1.5738	1.83665	1.00907	NDE	NDE	NDE
comp45331_c0_seq1_31447	---NA---	1.57357	-1.01521	1.97143	NDE	NDE	NDE
comp46154_c0_seq2_32653	---NA---	1.57327	1.36104	-1.25898	NDE	NDE	NDE
comp41390_c1_seq1_26400	hypothetical protein DAPPUDRAFT_316561	1.57273	-2.8604	1.76051	NDE	NDE	NDE
TCALIF_09284	---NA---	1.57264	-1.12398	1.19467	NDE	NDE	NDE
TCALIF_13481	beta- -galactosyltransferase 1	1.5722	1.04738	-1.11789	NDE	NDE	NDE
TCALIF_06462	intraflagellar transport protein 43 homolog	1.57144	1.33989	1.09294	NDE	NDE	NDE
TCALIF_01566	four-jointed box protein 1	1.57111	-1.02828	-1.12095	NDE	NDE	NDE
TCALIF_12143	hypothetical protein DAPPUDRAFT_237354	1.57067	-1.46053	1.86643	NDE	NDE	NDE
Contig4696_6315	alpha- -n-acetylglucosaminyltransferase	1.56896	1.49866	1.2414	NDE	NDE	NDE
TCALIF_08914	peptidyl-prolyl cis-trans isomerase fkbp8-like	1.56848	-1.0952	1.5705	NDE	NDE	NDE
TCALIF_07036	tkl protein kinase	1.56762	1.08933	1.29965	NDE	NDE	NDE
TCALIF_01372	---NA---	1.56678	-1.05431	1.76863	NDE	NDE	NDE
comp41650_c0_seq3_26703	protein ndrg3-like	1.56623	1.72919	1.22948	NDE	NDE	NDE
comp46150_c0_seq1_32650	bifunctional nitric oxide dioxygenase dihydropteridine reductase 2	1.56496	0	0	NDE	NDE	NDE
TCALIF_10885	6-phosphogluconolactonase	1.56466	1.65325	-1.0873	NDE	NDE	NDE
comp48272_c0_seq1_36906	---NA---	1.5645	1.51598	1.07294	NDE	NDE	NDE
comp33378_c0_seq1_18556	stromal cell-derived factor 2 precursor	1.56404	1.27558	-1.00487	NDE	NDE	NDE
Contig983_2900	hypothetical protein DAPPUDRAFT_309288	1.5636	-1.61657	1.51041	NDE	NDE	NDE
TCALIF_10311	uncharacterized oxidoreductase dhs-27-like	1.56333	1.2773	1.07825	NDE	NDE	NDE
comp43241_c0_seq1_28679	tubulin--tyrosine ligase-like protein 12-like	1.56307	-1.04779	1.51791	NDE	NDE	NDE
TCALIF_00891	---NA---	1.5628	1.20066	1.70471	NDE	NDE	NDE
TCALIF_06897	dynein light chain roadblock-type 2	1.56137	1.16741	-1.31583	NDE	NDE	NDE
TCALIF_13513	hypothetical protein GUITHDRAFT_145380	1.56057	-1.2771	1.59489	NDE	NDE	NDE
TCALIF_08708	---NA---	1.55933	-1.22623	1.44357	NDE	NDE	NDE
TCALIF_04442	f-box lrr-repeat protein 16	1.55913	1.21613	1.14918	NDE	NDE	NDE
Contig2424_4207	hypothetical protein DAPPUDRAFT_311633	1.55737	1.17753	-1.62693	NDE	NDE	NDE
TCALIF_11181	homeobox protein six4-like	1.55715	1.37898	-1.16606	NDE	NDE	NDE
TCALIF_10907	probable leucine aminopeptidase mcyg_03459-like	1.55596	-2.04675	1.77542	NDE	NDE	NDE
comp38377_c0_seq1_22895	transcription elongation factor s-ii	1.55594	1.36649	1.56212	NDE	NDE	NDE
comp24646_c0_seq2_13099	ef-hand domain-containing protein d1	1.5557	-1.08465	-1.24381	NDE	NDE	NDE
TCALIF_07850	astacin-like metalloendopeptidase	1.55546	1.13494	-1.30054	NDE	NDE	NDE
TCALIF_01083	visual system homeobox 2-like	1.55529	-1.05199	1.50414	NDE	NDE	NDE
TCALIF_08017	bardet-biedl syndrome 5 protein homolog	1.55502	-1.21285	1.80466	NDE	NDE	NDE
TCALIF_05263	---NA---	1.55449	1.02523	2.29978	NDE	NDE	NDE
TCALIF_08387	45 kda calcium-binding protein	1.55437	-1.09237	1.36441	NDE	NDE	NDE
TCALIF_03438	heat shock protein 67b2	1.55381	-1.1853	1.0458	NDE	NDE	NDE
TCALIF_01614	vacuolar protein sorting-associated protein 27 isoform x2	1.55335	1.07594	1.25852	NDE	NDE	NDE
TCALIF_10439	---NA---	1.55313	1.74526	1.04798	NDE	NDE	NDE
TCALIF_04681	fringe glycosyltransferase-like	1.5531	-1.08177	1.05869	NDE	NDE	NDE
TCALIF_09552	---NA---	1.55309	1.08878	1.29295	NDE	NDE	NDE
TCALIF_11976	hypothetical protein	1.55295	1.62937	-1.00608	NDE	NDE	NDE
TCALIF_09696	peptidyl-alpha-hydroxyglycine alpha-amidating lyase 2-like	1.55217	1.34778	1.12322	NDE	NDE	NDE
TCALIF_12476	---NA---	1.55187	1.34017	1.0794	NDE	NDE	NDE
TCALIF_01995	retinol dehydrogenase 13-like	1.55162	1.22019	1.41922	NDE	NDE	NDE
TCALIF_12671	---NA---	1.55161	-1.46605	3.14205	NDE	NDE	NDE
TCALIF_04754	homeobox protein prospero isoform x1	1.55137	-1.01296	1.2455	NDE	NDE	NDE
comp589572_c0_seq1_47644	---NA---	1.55091	1.07363	1.3596	NDE	NDE	NDE
TCALIF_04374	zinc finger protein 396	1.55078	-1.19657	1.38388	NDE	NDE	NDE
comp46011_c0_seq2_32471	cd63 antigen	1.55076	1.55539	1.09056	NDE	NDE	NDE
comp48007_c0_seq1_36406	---NA---	1.55061	-1.16309	1.25452	NDE	NDE	NDE
TCALIF_05173	zinc finger protein 43 isoform x1	1.5481	1.13286	1.3261	NDE	NDE	NDE
comp29710_c0_seq1_16006	---NA---	1.54722	1.2197	1.81636	NDE	NDE	NDE
TCALIF_08276	---NA---	1.54704	1.04382	1.82244	NDE	NDE	NDE
TCALIF_05857	t-box transcription factor tbx20	1.54694	-1.12153	1.14619	NDE	NDE	NDE
TCALIF_06163	---NA---	1.54614	-1.2143	2.03263	NDE	NDE	NDE
TCALIF_08010	patched domain-containing protein 3	1.54593	1.3285	1.23612	NDE	NDE	NDE
TCALIF_09091	hmg-box transcription	1.54581	-1.19479	1.10117	NDE	NDE	NDE
comp48450_c0_seq1_37291	peptidyl-asp metalloendopeptidase	1.54564	1.18099	-1.76227	NDE	NDE	NDE
TCALIF_04976	esterase fe4-like	1.54554	1.24452	-1.0816	NDE	NDE	NDE
comp43315_c0_seq1_28776	hypothetical protein	1.54493	3.56676	0	NDE	NDE	NDE
comp46110_c0_seq1_32596	troponin isoform 1	1.54466	1.58554	1.09958	NDE	NDE	NDE
TCALIF_09073	sodium-dependent glucose transporter partial	1.54373	1.15944	1.2749	NDE	NDE	NDE
comp37705_c0_seq1_22192	peptidyl-trna hydrolase mitochondrial-like	1.54315	1.86437	-1.55909	NDE	NDE	NDE
TCALIF_03992	low quality protein: crystallin j1a-like	1.54314	1.71559	1.07377	NDE	NDE	NDE
comp49731_c0_seq2_40470	synembryn- partial	1.54311	-1.21049	1.37158	NDE	NDE	NDE
comp47809_c0_seq1_36004	alpha-glucosidase yihq	1.5421	1.15648	1.18038	NDE	NDE	NDE
Contig5280_6856	---NA---	1.54158	1.28723	1.07262	NDE	NDE	NDE
comp42513_c0_seq1_27765	glutathione s-transferase 1-like protein	1.54095	1.0913	1.59875	NDE	NDE	NDE
TCALIF_12171	isoform a	1.53928	-1.2042	1.44639	NDE	NDE	NDE
TCALIF_10561	---NA---	1.53915	1.49445	1.18168	NDE	NDE	NDE
TCALIF_11342	death domain-containing protein cradd	1.53873	-1.44307	1.19762	NDE	NDE	NDE
comp46714_c0_seq1_33639	hypothetical protein	1.53831	1.02567	1.96118	NDE	NDE	NDE
comp41762_c0_seq1_26831	type-1 angiotensin ii receptor-associated	1.53829	0	0	NDE	NDE	NDE
TCALIF_04992	probable e3 ubiquitin-protein ligase herc4	1.53824	1.25386	1.07789	NDE	NDE	NDE
comp34206_c0_seq1_19282	---NA---	1.53745	0	0	NDE	NDE	NDE
TCALIF_04351	neuroligin- x-linked-like	1.53717	-1.00284	1.23091	NDE	NDE	NDE
TCALIF_08300	zinc finger protein 271-like	1.5366	-1.34278	1.46153	NDE	NDE	NDE
TCALIF_01033	---NA---	1.53633	1.09583	1.63213	NDE	NDE	NDE
comp49665_c0_seq2_40296	pdz domain-containing protein 2	1.53591	0	0	NDE	NDE	NDE
TCALIF_05274	eh domain-containing protein 1	1.53584	1.35868	1.43395	NDE	NDE	NDE
TCALIF_11944	cuticle protein 7	1.53572	3.62756	-1.064	NDE	NDE	NDE
comp461512_c0_seq1_46473	---NA---	1.53494	1.18101	2.26819	NDE	NDE	NDE
comp38056_c0_seq1_22557	---NA---	1.53477	-1.05413	1.40942	NDE	NDE	NDE
comp28861_c0_seq1_15542	ldti_hirme ame: full=leech-derived tryptase inhibitor c short=ldti-c contains: ame: full=leech-derived tryptase inhibitor b short=ldti-b contains: ame: full=leech-derived tryptase inhibitor a short=ldti-a	1.53462	-1.1242	1.88404	NDE	NDE	NDE
TCALIF_05560	suppressor of tumorigenicity 14 protein	1.53348	1.11635	2.07231	NDE	NDE	NDE
comp46584_c0_seq1_33371	cathepsin l-associated protein	1.53336	1.11184	-2.243	NDE	NDE	NDE
comp42407_c0_seq1_27637	---NA---	1.53311	0	0	NDE	NDE	NDE
Contig2947_4685	hypothetical protein G5I_10836	1.53296	1.43975	1.07108	NDE	NDE	NDE
TCALIF_11019	transcription factor kayak	1.53273	1.43624	1.02812	NDE	NDE	NDE
comp50011_c0_seq1_41295	double c2-like beta	1.53266	-1.14606	1.71588	NDE	NDE	NDE
TCALIF_05552	stem cell tumor	1.53239	1.13314	-1.71799	NDE	NDE	NDE
Contig267_266	ankyrin repeat domain-containing protein 29-like	1.53186	1.19772	1.38146	NDE	NDE	NDE
TCALIF_10640	tubulin alpha-1c chain	1.53163	1.14543	1.19889	NDE	NDE	NDE
TCALIF_09708	---NA---	1.53151	-1.1529	1.49352	NDE	NDE	NDE
TCALIF_01504	---NA---	1.53142	1.34766	1.1524	NDE	NDE	NDE
Contig3897_5576	protein fam60a	1.53133	-1.06365	1.05228	NDE	NDE	NDE
comp32497_c0_seq1_17735	hypothetical protein DAPPUDRAFT_321105	1.53119	-1.07417	1.33427	NDE	NDE	NDE
TCALIF_12921	hypothetical protein DAPPUDRAFT_94585	1.531	1.05505	1.2144	NDE	NDE	NDE
TCALIF_10967	transient receptor potential cation channel subfamily v member 6	1.53007	1.25631	1.4031	NDE	NDE	NDE
TCALIF_06655	cuticlin-1 precursor	1.5299	1.17567	1.30823	NDE	NDE	NDE
TCALIF_01849	---NA---	1.52982	1.19726	1.66683	NDE	NDE	NDE
comp44909_c0_seq1_30832	---NA---	1.52965	1.14055	1.59359	NDE	NDE	NDE
TCALIF_01446	xyloside xylosyltransferase 1	1.52932	1.04613	1.14699	NDE	NDE	NDE
TCALIF_12205	calpain	1.52878	-1.10518	1.37118	NDE	NDE	NDE
comp46329_c0_seq1_32986	von willebrand factor a domain-containing protein 5a-like	1.52871	-1.07683	1.1842	NDE	NDE	NDE
TCALIF_04581	---NA---	1.52671	1.40807	-1.14271	NDE	NDE	NDE
TCALIF_06026	set and mynd domain-containing protein 4-like	1.52599	1.65411	1.07807	NDE	NDE	NDE
Contig593_592	clathrin light chain-like	1.52593	1.7407	1.07276	NDE	NDE	NDE
Contig390_2364	isoform cra_b	1.52588	1.12856	1.47709	NDE	NDE	NDE
comp40609_c0_seq1_25487	cg16959 cg16959-pa	1.52442	0	1.90975	NDE	NDE	NDE
TCALIF_12525	peritrophin isoform a	1.52427	2.30448	-1.34717	NDE	NDE	NDE
TCALIF_04499	glutamate receptor 1	1.52411	1.21628	1.29297	NDE	NDE	NDE
comp42012_c0_seq1_27148	n-alpha-acetyltransferase auxiliary subunit-like	1.52391	1.00642	1.36488	NDE	NDE	NDE
TCALIF_08166	williams-beuren syndrome chromosomal region 16 protein	1.52387	1.1639	-1.18649	NDE	NDE	NDE
TCALIF_04122	---NA---	1.52357	1.59303	1.89041	NDE	NDE	NDE
comp47203_c0_seq1_34692	limbic system-associated membrane protein	1.52351	1.18919	1.29664	NDE	NDE	NDE
Contig889_2813	---NA---	1.52291	1.1494	1.70579	NDE	NDE	NDE
TCALIF_08822	protein isoform a	1.52183	-1.03422	1.93423	NDE	NDE	NDE
comp45083_c0_seq1_31062	---NA---	1.52178	-1.09949	1.30861	NDE	NDE	NDE
TCALIF_03564	carbohydrate sulfotransferase 11-like	1.52167	-1.14729	1.06606	NDE	NDE	NDE
TCALIF_05158	---NA---	1.52124	1.07838	1.06537	NDE	NDE	NDE
TCALIF_09646	potassium channel subfamily k member 9	1.52122	1.48385	-1.08036	NDE	NDE	NDE
TCALIF_13501	cdp diglyceride isoform a	1.5209	1.43833	-1.17715	NDE	NDE	NDE
TCALIF_09060	isoform a	1.52044	-1.55332	1.20153	NDE	NDE	NDE
TCALIF_09536	sox14 protein	1.52035	1.08678	1.4133	NDE	NDE	NDE
TCALIF_10179	venom allergen 5-like	1.52021	1.02938	1.57197	NDE	NDE	NDE
TCALIF_00597	hypothetical protein	1.52019	1.01148	1.9329	NDE	NDE	NDE
TCALIF_06090	prolyl 4-hydroxylase subunit alpha-1	1.52008	1.30402	1.39632	NDE	NDE	NDE
TCALIF_07008	---NA---	1.51975	1.05011	1.94325	NDE	NDE	NDE
TCALIF_12540	---NA---	1.51972	1.08278	1.22013	NDE	NDE	NDE
TCALIF_01005	protein o-mannosyl-transferase 2	1.51949	-1.03158	1.26202	NDE	NDE	NDE
comp23774_c0_seq1_12621	---NA---	1.51867	1.24863	1.20676	NDE	NDE	NDE
comp47020_c0_seq1_34327	g patch domain containing 3	1.51777	1.09246	1.43605	NDE	NDE	NDE
comp44415_c0_seq1_30190	anion exchange	1.51606	1.04135	1.36041	NDE	NDE	NDE
comp42155_c0_seq1_27314	adenylyl cyclase-associated	1.51601	1.2801	1.34895	NDE	NDE	NDE
TCALIF_11149	prostaglandin reductase 1	1.51581	-1.18812	1.26002	NDE	NDE	NDE
Contig4083_5747	cytosolic phospholipase a2	1.51438	1.35536	1.32156	NDE	NDE	NDE
TCALIF_10158	n-acetyllactosaminide beta- -n-acetylglucosaminyl- isoform a-like	1.51432	1.22926	1.13962	NDE	NDE	NDE
TCALIF_09504	histone-lysine n-methyltransferase setd7	1.51383	1.68675	-1.02408	NDE	NDE	NDE
comp44124_c0_seq1_29802	phosphatidate photoreceptor-specific-like	1.51374	1.49557	-1.0371	NDE	NDE	NDE
TCALIF_09914	neurotactin-like isoform x1	1.51338	1.00532	-1.06163	NDE	NDE	NDE
TCALIF_10651	lipopolysaccharide-induced tumor necrosis factor-alpha factor	1.51268	1.27538	1.0249	NDE	NDE	NDE
Contig71_70	---NA---	1.5126	0	0	NDE	NDE	NDE
TCALIF_11295	erythroid differentiation-related factor 1	1.51176	1.15119	1.21411	NDE	NDE	NDE
Contig1755_3603	---NA---	1.51058	1.55018	-1.25062	NDE	NDE	NDE
comp33857_c0_seq1_18998	t-complex protein 1 subunit gamma	1.51015	1.47596	-1.04628	NDE	NDE	NDE
TCALIF_01687	elongation of very long chain fatty acids protein aael008004	1.51004	-1.30315	1.3582	NDE	NDE	NDE
comp50787_c0_seq2_44459	dutpase	1.50994	1.19861	1.88557	NDE	NDE	NDE
TCALIF_09040	cuticle protein 7	1.50973	-1.04657	1.66824	NDE	NDE	NDE
Contig3893_5572	kelch repeat type 1-containing protein	1.50929	-1.05438	1.00571	NDE	NDE	NDE
TCALIF_02699	ankycorbin	1.50924	1.38447	-1.68953	NDE	NDE	NDE
TCALIF_05816	---NA---	1.50914	-1.45575	1.48765	NDE	NDE	NDE
TCALIF_05141	mechanosensory protein 2	1.50879	-1.04654	1.02149	NDE	NDE	NDE
TCALIF_10910	roundabout homolog 2-like	1.50866	-1.10992	1.42839	NDE	NDE	NDE
TCALIF_03040	isxo2-like domain-containing protein	1.50843	0	0	NDE	NDE	NDE
comp33769_c0_seq1_18915	endoplasmic reticulum resident protein 29-like	1.50821	1.02343	1.01246	NDE	NDE	NDE
TCALIF_04460	isoform a	1.50795	-1.15537	1.77508	NDE	NDE	NDE
comp38876_c0_seq1_23476	---NA---	1.50781	1.00092	1.06757	NDE	NDE	NDE
TCALIF_13824	---NA---	1.50657	1.1103	-1.30263	NDE	NDE	NDE
TCALIF_00962	delta-6 fatty acid desaturase	1.5063	1.15333	2.0685	NDE	NDE	NDE
comp24716_c0_seq1_13155	proteasome subunit alpha type-3-like	1.50572	1.18566	1.09327	NDE	NDE	NDE
TCALIF_13004	chitotriosidase-1-like isoform x2	1.50533	-1.2101	1.44823	NDE	NDE	NDE
TCALIF_07592	15-hydroxyprostaglandin dehydrogenase	1.50498	-1.17242	-1.1468	NDE	NDE	NDE
TCALIF_07908	c-factor	1.50495	1.26523	1.14515	NDE	NDE	NDE
TCALIF_06506	adenylylsulfate kinase	1.50467	2.12853	-1.10713	NDE	NDE	NDE
TCALIF_12713	cuticular protein analogous to peritrophins 1-b	1.50456	1.38617	1.27842	NDE	NDE	NDE
TCALIF_02318	---NA---	1.50358	1.08507	-1.16797	NDE	NDE	NDE
TCALIF_09548	protein fam161a	1.50301	1.28689	0	NDE	NDE	NDE
TCALIF_12689	domon domain-containing protein cg14681 precursor	1.5029	1.28219	1.26589	NDE	NDE	NDE
TCALIF_10670	97 kda heat shock protein isoform x2	1.50259	1.28466	1.17799	NDE	NDE	NDE
TCALIF_08571	---NA---	1.50239	1.2823	-1.01532	NDE	NDE	NDE
comp49353_c2_seq1_39491	tpa: zinc finger protein	1.50099	0	-1.17053	NDE	NDE	NDE
TCALIF_02809	Kettin	1.50048	1.54237	-1.01194	NDE	NDE	NDE
comp40822_c0_seq1_25734	---NA---	1.50039	-1.37165	1.59116	NDE	NDE	NDE
TCALIF_03176	---NA---	1.5	1.56643	1.54845	NDE	NDE	NDE
comp56946_c0_seq1_44705	cuticular protein 57a cg18066-pa	1.49988	1.02247	1.44811	NDE	NDE	NDE
Contig5276_6852	inositol polyphosphate 5-phosphatase ocrl-1	1.4996	1.07681	1.06123	NDE	NDE	NDE
TCALIF_10487	zinc finger partial	1.49881	1.32432	1.13775	NDE	NDE	NDE
TCALIF_01505	leucine-rich repeat-containing protein 20-like isoform 2	1.49819	-1.09259	1.26121	NDE	NDE	NDE
TCALIF_02654	---NA---	1.49784	-1.10994	1.48224	NDE	NDE	NDE
comp47631_c0_seq3_35519	rho-related btb domain-containing protein 2-like	1.49736	1.51375	0	NDE	NDE	NDE
TCALIF_05992	innexin shaking-b	1.49676	1.91827	0	NDE	NDE	NDE
TCALIF_08177	---NA---	1.49641	2.44051	1.01046	NDE	NDE	NDE
TCALIF_06515	isoform b	1.49621	1.0809	1.07118	NDE	NDE	NDE
comp46490_c0_seq1_33234	peptidyl-glycine alpha-amidating	1.49607	-1.10969	0	NDE	NDE	NDE
TCALIF_00505	iq and aaa domain-containing protein 1	1.49569	0	0	NDE	NDE	NDE
comp30005_c0_seq1_16168	---NA---	1.49544	-2.84125	1.85796	NDE	NDE	NDE
TCALIF_06691	---NA---	1.49511	1.23096	1.85811	NDE	NDE	NDE
TCALIF_08629	trehalose transporter 1	1.49476	1.46721	-1.48877	NDE	NDE	NDE
comp25191_c0_seq1_13362	lethal isoform a	1.49473	-1.64406	1.42948	NDE	NDE	NDE
comp48251_c1_seq1_36888	lethal malignant brain tumor-like protein 3-like	1.49424	1.28055	-1.18519	NDE	NDE	NDE
TCALIF_00927	voltage-sensitive sodium channel alpha-subunit	1.49359	1.04155	1.38439	NDE	NDE	NDE
TCALIF_12390	---NA---	1.4934	1.35147	-1.12153	NDE	NDE	NDE
comp42105_c0_seq1_27258	---NA---	1.49287	1.19177	1.37365	NDE	NDE	NDE
TCALIF_02991	---NA---	1.49276	1.17297	1.21113	NDE	NDE	NDE
TCALIF_07945	---NA---	1.49274	1.17827	1.21424	NDE	NDE	NDE
comp44114_c0_seq1_29788	sex-determining protein fem-1	1.49265	1.14485	1.02792	NDE	NDE	NDE
TCALIF_05320	pou domain protein cf1a	1.49251	1.04282	1.27479	NDE	NDE	NDE
TCALIF_08592	nose resistant to fluoxetine protein partial	1.49203	-1.06525	-1.40137	NDE	NDE	NDE
TCALIF_07579	---NA---	1.4908	-1.16337	1.00349	NDE	NDE	NDE
Contig309_308	orf16-lacz fusion protein	1.49044	-2.09369	2.74905	NDE	NDE	NDE
TCALIF_01952	wd repeat-containing protein 34	1.48937	-1.22439	2.12053	NDE	NDE	NDE
TCALIF_07033	proctolin peptide	1.48888	1.64858	-1.1083	NDE	NDE	NDE
Contig1614_1613	hypothetical protein EAI_08693	1.48824	1.29381	1.52309	NDE	NDE	NDE
TCALIF_09440	---NA---	1.48797	1.51927	1.0135	NDE	NDE	NDE
TCALIF_12857	ribosomal protein s6 kinase alpha-5 isoform x1	1.48708	1.12279	1.28268	NDE	NDE	NDE
comp44150_c0_seq1_29834	adaptin ear-binding coat-associated protein 2	1.48665	1.05392	1.49713	NDE	NDE	NDE
TCALIF_01443	ccaat enhancer-binding	1.48589	-1.06999	-1.71264	NDE	NDE	NDE
TCALIF_10289	ephrin-b2 isoform x2	1.48563	-1.15795	1.28075	NDE	NDE	NDE
TCALIF_11747	nuclear receptor	1.48506	1.27849	1.09086	NDE	NDE	NDE
TCALIF_04648	probable lysosomal cobalamin transporter	1.48375	1.37865	-1.09935	NDE	NDE	NDE
comp50546_c0_seq2_43291	---NA---	1.48357	-1.20977	-1.03283	NDE	NDE	NDE
TCALIF_07345	cuticle protein5a	1.48342	1.7331	1.83186	NDE	NDE	NDE
TCALIF_08735	protein fam169b isoform x2	1.48335	1.77594	1.10553	NDE	NDE	NDE
comp219511_c0_seq1_45107	---NA---	1.48287	-1.108	-1.05336	NDE	NDE	NDE
comp43336_c0_seq1_28804	c-factor	1.48222	1.2207	1.26068	NDE	NDE	NDE
TCALIF_00920	---NA---	1.48182	1.4393	1.39407	NDE	NDE	NDE
TCALIF_08395	ganglioside gm2 partial	1.48103	-1.25484	-1.52651	NDE	NDE	NDE
Contig2139_3960	structural maintenance of chromosomes protein 3	1.4809	-1.64204	1.98072	NDE	NDE	NDE
TCALIF_09886	sex determination protein fruitless	1.47982	1.0936	1.43085	NDE	NDE	NDE
comp48210_c0_seq1_36815	hypothetical protein AURANDRAFT_63034	1.47966	1.71366	-1.12666	NDE	NDE	NDE
TCALIF_01100	oddskipped-like protein	1.47949	1.2334	1.03463	NDE	NDE	NDE
comp25743_c0_seq1_13656	---NA---	1.47832	-1.79745	1.67207	NDE	NDE	NDE
TCALIF_05092	canopy homolog 2 precursor	1.47829	1.29245	1.09808	NDE	NDE	NDE
TCALIF_01461	organic cation transporter	1.47708	1.32299	1.09064	NDE	NDE	NDE
TCALIF_05869	---NA---	1.47698	1.33519	1.32343	NDE	NDE	NDE
TCALIF_06201	---NA---	1.47688	-1.36295	1.18815	NDE	NDE	NDE
TCALIF_00486	tm2 domain-containing protein cg10795 precursor	1.47688	1.06329	1.52842	NDE	NDE	NDE
TCALIF_04214	anion exchange	1.47674	1.19391	1.33516	NDE	NDE	NDE
TCALIF_11785	low quality protein: partial	1.47651	1.24483	1.29554	NDE	NDE	NDE
comp37960_c0_seq1_22450	---NA---	1.47602	-1.02646	1.99562	NDE	NDE	NDE
comp43900_c0_seq2_29534	cuticle protein	1.47584	0	0	NDE	NDE	NDE
TCALIF_07933	innexin 2	1.47572	1.52132	-1.09298	NDE	NDE	NDE
comp43500_c1_seq2_29019	serine-arginine protein 55	1.47556	1.71714	-1.76385	NDE	NDE	NDE
TCALIF_02395	ankyrin repeat and mynd domain-containing protein partial	1.47539	1.12157	1.16876	NDE	NDE	NDE
Contig1503_3373	mitochondrial 39s ribosomal protein l39	1.47532	-1.4535	1.51342	NDE	NDE	NDE
Contig4797_6406	zinc finger protein 850-like	1.4747	-1.0171	1.14812	NDE	NDE	NDE
TCALIF_03077	---NA---	1.47426	1.136	1.33608	NDE	NDE	NDE
TCALIF_02380	---NA---	1.47374	1.01717	1.73472	NDE	NDE	NDE
Contig1433_3306	---NA---	1.4735	-1.33299	2.51789	NDE	NDE	NDE
TCALIF_02806	lim homeobox protein lhx1	1.47183	1.03235	1.31753	NDE	NDE	NDE
TCALIF_00589	adp-ribosylation factor-like protein 3	1.47157	-1.06745	1.2482	NDE	NDE	NDE
TCALIF_12293	---NA---	1.47137	1.3616	1.68076	NDE	NDE	NDE
Contig5521_7090	cg13310 cg13310-pa	1.47131	1.20014	1.05409	NDE	NDE	NDE
TCALIF_08542	---NA---	1.47109	1.40451	1.11603	NDE	NDE	NDE
TCALIF_07514	---NA---	1.47099	-1.14071	1.3296	NDE	NDE	NDE
comp24167_c0_seq1_12776	---NA---	1.47054	-1.28885	1.6246	NDE	NDE	NDE
TCALIF_01561	---NA---	1.47033	1.05608	2.02069	NDE	NDE	NDE
Contig5962_7501	karyopherin beta 1	1.47029	1.55654	-1.13451	NDE	NDE	NDE
TCALIF_09116	myb-like protein a-like	1.46972	1.16306	1.28492	NDE	NDE	NDE
comp40761_c1_seq1_25659	---NA---	1.46912	-1.03341	-1.17643	NDE	NDE	NDE
TCALIF_07376	serine threonine-protein kinase doa isoform x7	1.4689	1.24808	1.22597	NDE	NDE	NDE
TCALIF_11654	galactose-specific c-type	1.46882	-1.26026	1.32395	NDE	NDE	NDE
comp41376_c0_seq1_26387	peptidyl-prolyl cis-trans isomerase a	1.46876	1.33989	1.20782	NDE	NDE	NDE
comp40580_c0_seq1_25455	hypothetical protein DAPPUDRAFT_304485	1.46828	1.69154	1.01434	NDE	NDE	NDE
comp44524_c0_seq1_30314	gsk-3-binding protein	1.46788	1.16801	1.15776	NDE	NDE	NDE
TCALIF_06004	leucine-rich repeat-containing protein 51-like	1.46776	1.21669	-1.06641	NDE	NDE	NDE
comp46919_c0_seq2_34043	nuclear rna export factor 1-like isoform 1	1.46764	1.21018	1.29263	NDE	NDE	NDE
TCALIF_05471	mac perforin- and kringle-domains-containing partial	1.46731	-1.54637	1.57992	NDE	NDE	NDE
TCALIF_12179	simila to cg4702	1.46674	-1.18155	1.34479	NDE	NDE	NDE
TCALIF_13240	g-protein coupled receptor mth2	1.46673	1.0343	1.09502	NDE	NDE	NDE
TCALIF_09935	---NA---	1.46618	1.17864	1.40349	NDE	NDE	NDE
TCALIF_11505	hexokinase type 2	1.46588	-1.02582	1.94963	NDE	NDE	NDE
comp41779_c0_seq1_26851	2-cysteine peroxiredoxin	1.46573	-1.09658	1.67832	NDE	NDE	NDE
TCALIF_10176	substance p receptor (long form)	1.4647	1.22596	1.26278	NDE	NDE	NDE
comp45359_c0_seq1_31481	histone h1-delta	1.4644	1.12389	2.11061	NDE	NDE	NDE
TCALIF_06651	protein wnt-5b	1.46414	-1.01853	1.28057	NDE	NDE	NDE
comp33101_c0_seq1_18283	---NA---	1.46381	1.66979	-1.88422	NDE	NDE	NDE
Contig5738_7291	chorion peroxidase-like	1.46338	1.23957	1.1496	NDE	NDE	NDE
TCALIF_11889	---NA---	1.46334	-1.14566	2.22985	NDE	NDE	NDE
TCALIF_00509	zinc finger swim domain-containing protein 5	1.46305	-1.1209	1.16221	NDE	NDE	NDE
Contig3411_5116	GM11273	1.46258	-1.13709	1.26765	NDE	NDE	NDE
TCALIF_04566	va5_rhybr ame: full=venom allergen 5 ame: full=antigen 5 ame: full=cysteine-rich venom protein short=crvp flags: precursor	1.46251	-1.26334	1.61591	NDE	NDE	NDE
TCALIF_04358	hypothetical protein DAPPUDRAFT_301656	1.46202	1.21917	1.6735	NDE	NDE	NDE
TCALIF_09727	sorting nexin-19	1.46183	1.31643	1.12118	NDE	NDE	NDE
TCALIF_07439	zinc finger protein 112	1.46176	1.36168	-1.10877	NDE	NDE	NDE
TCALIF_01648	protein mss51 mitochondrial	1.46163	1.53255	-1.01567	NDE	NDE	NDE
comp41649_c0_seq1_26702	zinc finger protein 76-like	1.46163	1.3446	-1.20428	NDE	NDE	NDE
TCALIF_09655	xk-related protein 6	1.4612	1.2658	1.04061	NDE	NDE	NDE
Contig6232_7746	---NA---	1.46092	-1.16255	1.48277	NDE	NDE	NDE
TCALIF_06042	dosage compensation regulator	1.46084	1.09572	-1.03798	NDE	NDE	NDE
comp38284_c0_seq1_22800	---NA---	1.46078	1.08428	1.46155	NDE	NDE	NDE
TCALIF_00198	transient receptor potential cation channel subfamily a member 1	1.4605	1.8762	1.10119	NDE	NDE	NDE
TCALIF_07762	carboxypeptidase b2	1.45997	-1.05046	1.4632	NDE	NDE	NDE
comp44986_c0_seq1_30947	canopy homolog 2 precursor	1.45995	1.125	-1.04152	NDE	NDE	NDE
TCALIF_01743	low quality protein: vang-like protein 1-like	1.45902	1.01427	1.23027	NDE	NDE	NDE
TCALIF_10892	ferritin heavy chain 1	1.45857	1.09676	1.79689	NDE	NDE	NDE
TCALIF_06169	protein isoform a	1.4584	1.0631	1.2244	NDE	NDE	NDE
Contig1797_3641	---NA---	1.45806	-1.51554	1.51134	NDE	NDE	NDE
TCALIF_12871	lys-63-specific deubiquitinase brcc36	1.45779	-1.08156	1.52428	NDE	NDE	NDE
TCALIF_11157	calbindin-32	1.45755	-1.05671	1.14129	NDE	NDE	NDE
comp44583_c0_seq1_30410	tbc1 domain family member 9	1.4573	0	0	NDE	NDE	NDE
comp48465_c0_seq1_37307	apoptosis stimulating of p53	1.45716	1.12769	1.13617	NDE	NDE	NDE
comp46441_c0_seq1_33156	---NA---	1.45653	1.33388	1.51386	NDE	NDE	NDE
TCALIF_02337	low quality protein: water dikinase-like	1.45633	1.20652	-1.09423	NDE	NDE	NDE
TCALIF_08759	protein	1.4553	-1.04216	2.25697	NDE	NDE	NDE
comp41815_c0_seq1_26900	rendezvin	1.45506	0	-1.67192	NDE	NDE	NDE
TCALIF_08448	adenylate cyclase type 2	1.45494	1.03232	1.6302	NDE	NDE	NDE
TCALIF_13136	transmembrane channel-like protein 3	1.45493	0	1.55604	NDE	NDE	NDE
TCALIF_02031	transmembrane serine 9	1.45476	1.07507	2.18187	NDE	NDE	NDE
TCALIF_09444	---NA---	1.45468	-1.16781	1.2932	NDE	NDE	NDE
TCALIF_03133	---NA---	1.45392	-1.28323	1.31896	NDE	NDE	NDE
TCALIF_10550	macrophage mannose receptor partial	1.45335	-1.30102	2.04616	NDE	NDE	NDE
Contig1960_3788	t-dirnahydrouridine synthase	1.45315	-1.15652	1.79796	NDE	NDE	NDE
comp45125_c0_seq1_31123	nrg2 protein	1.45259	1.50373	1.24691	NDE	NDE	NDE
Contig1618_1617	---NA---	1.45221	-1.34685	1.66408	NDE	NDE	NDE
comp45264_c0_seq1_31335	---NA---	1.45207	1.27078	1.14167	NDE	NDE	NDE
TCALIF_10960	---NA---	1.45186	1.00414	1.30832	NDE	NDE	NDE
comp41571_c0_seq1_26614	protein henna-like	1.45183	0	0	NDE	NDE	NDE
comp46146_c0_seq2_32646	histidyl-trna cytoplasmic	1.45169	1.21683	1.03686	NDE	NDE	NDE
TCALIF_03346	ganglioside gm2 activator	1.45151	-1.02102	-1.04745	NDE	NDE	NDE
Contig2280_4093	leucine-rich repeat and immunoglobulin-like domain-containing nogo receptor-interacting protein 2-like	1.45147	1.1228	1.12803	NDE	NDE	NDE
TCALIF_06675	kelch-like protein 10	1.45103	-1.04072	2.14799	NDE	NDE	NDE
TCALIF_12474	octopamine receptor beta-3r-like	1.45089	1.59084	-1.05724	NDE	NDE	NDE
TCALIF_06996	actin-binding protein ipp-like	1.45074	1.20574	1.09728	NDE	NDE	NDE
comp43703_c0_seq1_29291	---NA---	1.45016	1.18927	1.18496	NDE	NDE	NDE
comp46220_c0_seq2_32792	zinc transporter 2 isoform 1	1.4501	0	0	NDE	NDE	NDE
TCALIF_06542	lipoma hmgic fusion partner-like 3 protein	1.4496	-1.07332	1.06881	NDE	NDE	NDE
comp42146_c0_seq1_27304	---NA---	1.44959	-1.09014	1.04079	NDE	NDE	NDE
TCALIF_06874	protein star	1.44956	1.49445	-1.12561	NDE	NDE	NDE
TCALIF_10671	serine protease inhibitor dipetalogastin	1.44928	1.14812	-1.0963	NDE	NDE	NDE
TCALIF_06165	set and mynd domain-containing protein 3-like	1.44876	1.32103	-1.04233	NDE	NDE	NDE
TCALIF_12696	beta- -glucan-binding protein precursor	1.4476	2.04893	-1.51473	NDE	NDE	NDE
TCALIF_05393	glutaminase kidney mitochondrial	1.44754	1.28976	1.11336	NDE	NDE	NDE
TCALIF_04894	nuclear hormone receptor ftz-f1	1.44753	-1.22988	1.71055	NDE	NDE	NDE
TCALIF_11845	protein spaetzle	1.44738	0	1.33632	NDE	NDE	NDE
TCALIF_03872	homeobox protein nkx-	1.44729	-1.16763	1.39125	NDE	NDE	NDE
comp46062_c0_seq2_32533	nitrilase	1.44676	1.33617	1.04744	NDE	NDE	NDE
TCALIF_09961	nephrin isoform x1	1.44658	1.07762	1.44837	NDE	NDE	NDE
TCALIF_12053	venom allergen 5-like	1.4463	-1.07709	2.67599	NDE	NDE	NDE
TCALIF_07855	PREDICTED: uncharacterized protein LOC102803158, partial	1.44615	0	0	NDE	NDE	NDE
TCALIF_09211	probable rna-binding protein orb2	1.44597	1.03157	1.27728	NDE	NDE	NDE
comp51682_c0_seq1_44540	glutathione peroxidase	1.44594	1.27845	-1.02932	NDE	NDE	NDE
TCALIF_08250	serine protease -like	1.44553	1.01447	-1.1849	NDE	NDE	NDE
Contig4805_6414	collagen alpha-1 chain	1.44542	-1.16469	1.24576	NDE	NDE	NDE
TCALIF_13332	protein spt2 homolog	1.44518	-1.1576	1.65557	NDE	NDE	NDE
TCALIF_05522	splicing factor 4	1.445	1.36267	1.12243	NDE	NDE	NDE
TCALIF_04251	---NA---	1.44498	1.23068	1.00633	NDE	NDE	NDE
TCALIF_05341	hypothetical protein SINV_00302	1.44483	-1.30083	2.40719	NDE	NDE	NDE
TCALIF_02215	juvenile hormone-inducible protein	1.44423	-1.43904	1.16461	NDE	NDE	NDE
TCALIF_11114	agap004872-pa-like protein	1.44416	0	0	NDE	NDE	NDE
comp50491_c0_seq1_43117	vacuolar protein sorting-associated protein 13a	1.44395	1.24536	1.11267	NDE	NDE	NDE
TCALIF_06308	aminopeptidase n	1.44331	-1.54216	1.87871	NDE	NDE	NDE
TCALIF_03132	---NA---	1.44292	1.04835	1.40516	NDE	NDE	NDE
TCALIF_06858	cytochrome b561 domain-containing protein 2	1.44281	1.03064	1.16892	NDE	NDE	NDE
TCALIF_01445	solute carrier organic anion transporter family member 5a1	1.44254	1.41888	1.23792	NDE	NDE	NDE
Contig1506_1505	fibroblast growth factor receptor-like protein 1	1.44244	-1.16877	1.39063	NDE	NDE	NDE
comp50605_c6_seq1_43688	low quality protein: netrin-b-like	1.44242	-1.04928	1.49588	NDE	NDE	NDE
TCALIF_03465	probable protein brick1	1.44237	1.13174	1.24618	NDE	NDE	NDE
comp46234_c0_seq1_32818	---NA---	1.44209	-1.27787	-1.19398	NDE	NDE	NDE
TCALIF_11312	chorion peroxidase-like	1.44191	1.13715	1.34706	NDE	NDE	NDE
TCALIF_10127	cuticle protein 7	1.44168	1.20159	1.30155	NDE	NDE	NDE
TCALIF_13283	hypothetical protein	1.44159	1.50441	-1.04457	NDE	NDE	NDE
TCALIF_01642	tetratricopeptide repeat protein 26 isoform x1	1.44127	-1.3279	1.98727	NDE	NDE	NDE
comp47432_c0_seq1_35136	transmembrane and tpr repeat-containing protein cg4050-like	1.44122	0	0	NDE	NDE	NDE
comp49002_c0_seq5_38529	isoform e	1.44118	1.09542	1.32151	NDE	NDE	NDE
TCALIF_07116	---NA---	1.44054	1.51726	1.11348	NDE	NDE	NDE
comp47164_c2_seq1_34559	---NA---	1.44053	1.01495	-1.00345	NDE	NDE	NDE
comp23787_c0_seq1_12628	neurotransmitter gated ion channel	1.44011	-1.59471	2.46901	NDE	NDE	NDE
Contig388_2362	protein suppressor of forked-like	1.43988	1.00976	1.15383	NDE	NDE	NDE
comp50608_c0_seq1_43696	cation-independent mannose-6-phosphate receptor	1.43885	1.12189	1.42673	NDE	NDE	NDE
TCALIF_10140	protein still isoform sif type 1 isoform x1	1.43804	1.33635	1.1093	NDE	NDE	NDE
TCALIF_09354	---NA---	1.43797	1.03755	1.91863	NDE	NDE	NDE
comp47266_c0_seq1_34786	beclin-1-like protein	1.43744	1.33599	-1.3283	NDE	NDE	NDE
TCALIF_08897	---NA---	1.4373	1.30361	1.7339	NDE	NDE	NDE
comp45313_c0_seq1_31427	uncharacterized protein LOC100168749 precursor	1.43694	1.08994	1.03124	NDE	NDE	NDE
TCALIF_04934	glutathione peroxidase	1.43689	1.28983	-1.01707	NDE	NDE	NDE
comp42768_c0_seq1_28052	---NA---	1.43676	-1.04405	1.88894	NDE	NDE	NDE
comp44960_c1_seq1_30906	delta-6 fatty acid desaturase	1.43671	-1.00687	1.37113	NDE	NDE	NDE
comp32472_c0_seq1_17716	---NA---	1.43629	1.38978	1.20801	NDE	NDE	NDE
comp50736_c0_seq3_44251	isoform d	1.43617	1.16312	1.49834	NDE	NDE	NDE
Contig2715_4476	ring canal	1.43613	-1.16596	1.36437	NDE	NDE	NDE
TCALIF_11952	---NA---	1.43543	1.24593	1.10411	NDE	NDE	NDE
TCALIF_01236	tyrosine-protein phosphatase 69d isoform x1	1.43463	1.38066	1.08225	NDE	NDE	NDE
TCALIF_11335	iq motif and sec7 domain-containing protein 1 isoform x3	1.43453	1.08704	1.02395	NDE	NDE	NDE
TCALIF_08168	mothers against decapentaplegic homolog 4 isoform x2	1.43418	1.00738	1.28113	NDE	NDE	NDE
comp48502_c6_seq1_37375	protein tet2	1.43407	-1.5217	1.0963	NDE	NDE	NDE
TCALIF_13309	endothelin-converting enzyme 1 isoform x2	1.43405	1.22578	1.29375	NDE	NDE	NDE
TCALIF_08229	---NA---	1.43399	-1.18677	1.28416	NDE	NDE	NDE
comp44047_c0_seq1_29704	probable carboxypeptidase -like	1.43383	-1.1434	1.11546	NDE	NDE	NDE
TCALIF_00682	wsc domain-containing protein 2-like	1.43381	1.30581	1.24657	NDE	NDE	NDE
comp43114_c0_seq1_28489	muts protein homolog 4	1.43294	1.33225	1.07537	NDE	NDE	NDE
TCALIF_02984	zinc finger protein 239-like	1.4315	1.6782	-1.07922	NDE	NDE	NDE
TCALIF_13055	l-amino-acid oxidase-like	1.43139	1.44833	2.0651	NDE	NDE	NDE
TCALIF_10256	neuropeptide gpcr a40	1.43064	-1.27533	1.20131	NDE	NDE	NDE
TCALIF_10951	hypothetical protein TcasGA2_TC000163	1.43057	-1.17196	1.97039	NDE	NDE	NDE
comp44545_c0_seq1_30347	---NA---	1.43032	-1.09021	1.43741	NDE	NDE	NDE
TCALIF_07307	t-complex protein 1 subunit zeta	1.42995	1.36125	-1.21675	NDE	NDE	NDE
TCALIF_10492	zinc metalloprotease-like protein	1.42963	1.25679	-1.26697	NDE	NDE	NDE
comp47194_c1_seq3_34671	liver x receptor alpha	1.42923	1.05032	1.23146	NDE	NDE	NDE
TCALIF_07354	intracellular protein transport protein uso1-like isoform x1	1.42909	1.1572	1.2933	NDE	NDE	NDE
TCALIF_10728	low quality protein: zinc finger protein 683	1.42808	1.12059	1.3073	NDE	NDE	NDE
TCALIF_02807	isoform b	1.42782	-1.12858	1.39422	NDE	NDE	NDE
comp48715_c1_seq1_37931	bifunctional protein ncoat-like isoform 1	1.42775	1.33109	-1.05455	NDE	NDE	NDE
comp41982_c0_seq2_27107	serine arginine-rich splicing factor 1-like	1.42758	0	0	NDE	NDE	NDE
TCALIF_12271	---NA---	1.42749	1.16175	0	NDE	NDE	NDE
comp50023_c2_seq1_41355	alpha-aminoadipic semialdehyde mitochondrial	1.42738	1.13083	1.13779	NDE	NDE	NDE
TCALIF_09074	bumetanide-sensitive sodium- -chloride cotransporter isoform x1	1.42717	1.16179	1.19639	NDE	NDE	NDE
TCALIF_07577	---NA---	1.42709	1.21211	-1.24069	NDE	NDE	NDE
TCALIF_07586	dscam splice variant	1.42664	-1.29118	1.42351	NDE	NDE	NDE
TCALIF_00394	---NA---	1.42663	-1.11933	1.87117	NDE	NDE	NDE
Contig1023_2935	cd151 antigen	1.42616	0	0	NDE	NDE	NDE
TCALIF_02368	hypothetical protein DAPPUDRAFT_313799	1.426	-1.1064	1.00369	NDE	NDE	NDE
TCALIF_06237	transmembrane protein 45b	1.42586	1.43806	1.5265	NDE	NDE	NDE
comp45787_c0_seq1_32129	nuclear pore complex protein nup205	1.42584	-1.07034	1.37309	NDE	NDE	NDE
TCALIF_03947	cryptochrome dash-like	1.42549	1.26894	1.06445	NDE	NDE	NDE
TCALIF_04639	---NA---	1.42547	-1.61502	2.03265	NDE	NDE	NDE
TCALIF_07239	equilibrative nucleoside transporter 4	1.42508	1.48366	1.16242	NDE	NDE	NDE
comp48683_c0_seq1_37833	---NA---	1.42503	-1.16159	1.37622	NDE	NDE	NDE
TCALIF_04397	---NA---	1.42438	1.24831	1.2013	NDE	NDE	NDE
TCALIF_06502	glutamate receptor 8	1.42344	-1.14181	1.22978	NDE	NDE	NDE
Contig1543_1542	---NA---	1.42338	-1.1635	1.17305	NDE	NDE	NDE
comp41390_c0_seq1_26399	---NA---	1.42335	0	1.28267	NDE	NDE	NDE
comp40047_c0_seq1_24829	---NA---	1.4233	1.07002	-1.06726	NDE	NDE	NDE
TCALIF_08199	---NA---	1.423	1.69926	-1.28358	NDE	NDE	NDE
TCALIF_03180	fork head domain-containing protein crocodile	1.42298	0	0	NDE	NDE	NDE
TCALIF_13846	hypothetical protein	1.42286	-1.27892	2.07274	NDE	NDE	NDE
comp45704_c1_seq1_32031	n-alpha-acetyltransferase catalytic subunit-like	1.42267	-1.13295	1.37277	NDE	NDE	NDE
comp49233_c0_seq2_39165	pak-interacting exchange alpha-pix cool-	1.42261	-1.04482	1.72906	NDE	NDE	NDE
TCALIF_02749	g protein coupled receptor	1.42161	-1.20108	1.92207	NDE	NDE	NDE
TCALIF_07183	---NA---	1.42112	1.66968	1.24732	NDE	NDE	NDE
comp48632_c0_seq2_37719	choline ethanolamine kinase	1.42092	1.68872	-1.17114	NDE	NDE	NDE
comp46035_c0_seq1_32490	protein isoform	1.42088	0	0	NDE	NDE	NDE
comp49840_c0_seq13_40799	Clarin-3	1.42074	1.14354	1.13694	NDE	NDE	NDE
TCALIF_02966	protein	1.42072	1.07851	1.29908	NDE	NDE	NDE
comp33538_c0_seq1_18702	protein npc2 homolog	1.42061	-1.47233	1.44715	NDE	NDE	NDE
TCALIF_04037	insulin receptor substrate-	1.42059	1.3088	1.12715	NDE	NDE	NDE
TCALIF_07323	---NA---	1.42053	1.06748	1.1104	NDE	NDE	NDE
TCALIF_06147	dixin-a-like isoform x2	1.42001	1.05073	1.34379	NDE	NDE	NDE
comp45328_c0_seq1_31443	apoptosis regulator r1-like	1.41875	1.35094	1.09784	NDE	NDE	NDE
Contig6271_7778	mam and ldl-receptor class a domain-containing protein 2-like	1.4183	1.04156	1.07083	NDE	NDE	NDE
TCALIF_09087	hmg-box transcription	1.41788	-1.09453	1.14609	NDE	NDE	NDE
TCALIF_04585	---NA---	1.41747	1.33199	-1.03216	NDE	NDE	NDE
TCALIF_09385	synaptotagmin- partial	1.4174	1.00752	1.24982	NDE	NDE	NDE
TCALIF_02627	organic cation transporter protein	1.41706	-1.37874	2.77169	NDE	NDE	NDE
TCALIF_05475	neuron navigator partial	1.41625	1.23443	-1.05516	NDE	NDE	NDE
TCALIF_06888	peptidyl-trna hydrolase mitochondrial-like	1.41578	1.27003	-1.12421	NDE	NDE	NDE
TCALIF_10593	alpha isoform cra_b	1.41577	1.34866	-1.24267	NDE	NDE	NDE
TCALIF_07002	phytanoyl- dioxygenase	1.41492	1.07308	1.58231	NDE	NDE	NDE
comp36069_c0_seq1_20820	---NA---	1.41481	-1.30418	1.59803	NDE	NDE	NDE
TCALIF_02455	facilitated trehalose transporter tret1-like isoform x1	1.41454	1.36214	1.07886	NDE	NDE	NDE
comp45176_c0_seq1_31211	vam6 vps39-like protein	1.41445	-1.1013	1.58279	NDE	NDE	NDE
Contig1718_1717	---NA---	1.41392	1.02744	1.70527	NDE	NDE	NDE
Contig1216_1215	cardioacceleratory peptide receptor-like	1.41363	1.06091	1.72735	NDE	NDE	NDE
TCALIF_06081	complement c1q tumor necrosis factor-related protein 6 precursor	1.41341	1.22036	1.12892	NDE	NDE	NDE
comp43907_c0_seq1_29539	---NA---	1.4134	-1.42008	1.4736	NDE	NDE	NDE
TCALIF_00141	hypothetical protein CAPTEDRAFT_227108	1.4129	1.05593	1.29589	NDE	NDE	NDE
comp41187_c0_seq1_26153	---NA---	1.4129	-1.41586	1.78411	NDE	NDE	NDE
TCALIF_11680	---NA---	1.41246	-1.14039	1.58902	NDE	NDE	NDE
TCALIF_03824	zinc finger protein ozf	1.41223	1.08344	-1.57434	NDE	NDE	NDE
Contig413_2385	protein phosphatase 1 regulatory subunit 3a	1.41196	1.16124	1.10533	NDE	NDE	NDE
TCALIF_11761	chondroitin sulfate proteoglycan 4 isoform x2	1.41195	-1.02753	1.391	NDE	NDE	NDE
TCALIF_14119	hypothetical protein CAPTEDRAFT_209626	1.41187	1.07194	1.48412	NDE	NDE	NDE
TCALIF_02688	coiled-coil domain-containing protein 142	1.41187	1.20251	1.13272	NDE	NDE	NDE
comp32719_c0_seq1_17930	camp-responsive element binding protein 2	1.41175	-1.59392	2.3754	NDE	NDE	NDE
comp41854_c0_seq1_26950	chitin deacetylase 4 precursor	1.41097	-1.69022	1.39328	NDE	NDE	NDE
TCALIF_02925	equilibrative nucleoside transporter	1.41058	1.0726	1.04647	NDE	NDE	NDE
TCALIF_05472	choline ethanolamine kinase-like	1.41058	1.26944	-1.02049	NDE	NDE	NDE
TCALIF_08242	serine protease inhibitor	1.41034	1.16941	-1.61864	NDE	NDE	NDE
comp47192_c0_seq1_34641	thyroid hormone receptor beta	1.41032	-1.41242	1.37123	NDE	NDE	NDE
comp47747_c1_seq1_35853	tubulin beta-2c chain	1.41026	1.01289	1.15555	NDE	NDE	NDE
Contig2674_4437	sugar transporter	1.41006	0	0	NDE	NDE	NDE
TCALIF_00332	sodium hydrogen exchanger partial	1.40979	1.03947	1.77262	NDE	NDE	NDE
TCALIF_13542	f-box wd repeat-containing protein 11 isoform x4	1.40941	-1.16249	1.18511	NDE	NDE	NDE
TCALIF_07034	protein isoform b-like	1.40928	1.29439	1.70406	NDE	NDE	NDE
TCALIF_11865	puromycin sensitive isoform a	1.40901	-1.02361	1.47119	NDE	NDE	NDE
TCALIF_04080	cg9164-pa	1.40867	1.4114	-1.11601	NDE	NDE	NDE
TCALIF_03357	chloride channel protein d-like	1.4086	1.15043	1.22888	NDE	NDE	NDE
comp49742_c1_seq1_40486	e3 ubiquitin-protein ligase ubr3-like	1.40788	1.32828	1.18806	NDE	NDE	NDE
Contig1770_3618	protein mical-	1.40748	1.17834	1.06046	NDE	NDE	NDE
TCALIF_09371	2-amino-3-ketobutyrate coenzyme a ligase	1.40735	1.1197	1.30784	NDE	NDE	NDE
comp41839_c0_seq2_26933	hypothetical protein CRE_22126	1.40707	1.68028	1.04654	NDE	NDE	NDE
TCALIF_05757	calmodulin-like protein 11	1.4067	1.49956	-1.08617	NDE	NDE	NDE
Contig1049_1048	---NA---	1.40667	1.73842	-1.34667	NDE	NDE	NDE
TCALIF_09948	atp-binding cassette sub-family g member 5	1.40663	1.00976	1.48823	NDE	NDE	NDE
comp38608_c0_seq1_23151	domon domain-containing protein cg14681 precursor	1.40662	1.45475	1.07776	NDE	NDE	NDE
TCALIF_11846	alpha-aminoadipic semialdehyde mitochondrial	1.40627	1.10068	-1.0311	NDE	NDE	NDE
comp48694_c0_seq1_37848	---NA---	1.40626	0	1.42568	NDE	NDE	NDE
TCALIF_08632	peptidoglycan recognition protein 1	1.40604	-1.13061	-1.3939	NDE	NDE	NDE
TCALIF_10415	helix-loop-helix protein delilah	1.40595	1.03142	-1.07743	NDE	NDE	NDE
comp40635_c0_seq1_25512	sphingosine kinase 2-like isoform 1	1.40585	1.44983	1.09214	NDE	NDE	NDE
TCALIF_12012	upf0392 protein	1.40547	-1.26921	1.25283	NDE	NDE	NDE
comp34841_c0_seq1_19773	---NA---	1.40519	1.24315	1.46165	NDE	NDE	NDE
Contig1106_3010	---NA---	1.40471	1.2345	1.14795	NDE	NDE	NDE
Contig461_2426	cytochrome b5 reductase 4	1.4044	1.28639	-1.29273	NDE	NDE	NDE
TCALIF_03442	---NA---	1.40379	-2.52931	1.7305	NDE	NDE	NDE
TCALIF_05166	homeobox protein aristaless-like	1.4031	1.00076	1.57887	NDE	NDE	NDE
TCALIF_11753	protein mab-21	1.40248	-1.01129	1.08117	NDE	NDE	NDE
TCALIF_10159	amphoterin-induced protein 2	1.40239	1.23242	1.305	NDE	NDE	NDE
TCALIF_10841	rpe- partial	1.40218	-1.00014	1.43197	NDE	NDE	NDE
comp49393_c0_seq1_39564	---NA---	1.40202	-1.01955	1.33834	NDE	NDE	NDE
TCALIF_13118	dual specificity protein phosphatase 14	1.40159	1.37682	1.00336	NDE	NDE	NDE
TCALIF_12328	transposable element p transposase	1.40153	1.21149	1.16908	NDE	NDE	NDE
TCALIF_01410	kelch motif-containing protein	1.40152	-1.21686	2.2721	NDE	NDE	NDE
comp46583_c0_seq2_33370	---NA---	1.40122	1.11808	2.54836	NDE	NDE	NDE
TCALIF_07195	acetylcholine receptor subunit alpha-like	1.40113	1.12329	1.45364	NDE	NDE	NDE
TCALIF_01514	facilitated trehalose transporter tret1-like isoform x1	1.4011	1.69176	-1.3008	NDE	NDE	NDE
Contig1234_1233	lachesin precursor	1.40109	-1.0514	1.26193	NDE	NDE	NDE
TCALIF_08527	innexin inx2	1.40059	-1.23164	1.58092	NDE	NDE	NDE
TCALIF_12542	isoform m	1.40045	1.06581	1.27256	NDE	NDE	NDE
comp45899_c3_seq2_32311	---NA---	1.40014	-1.0181	1.4313	NDE	NDE	NDE
comp46934_c0_seq1_34087	upf0414 transmembrane protein c20orf30 homolog isoform 2	1.39987	1.04766	1.24047	NDE	NDE	NDE
comp47380_c2_seq1_35018	cd63 antigen	1.39967	1.02703	2.24662	NDE	NDE	NDE
comp53874_c0_seq1_44620	---NA---	1.3995	-1.04822	1.0589	NDE	NDE	NDE
Contig3891_5570	proclotting enzyme-like	1.39949	-1.12729	1.68419	NDE	NDE	NDE
comp40669_c0_seq1_25543	serine protease like protein	1.39948	1.55415	1.65214	NDE	NDE	NDE
Contig745_2681	cleavage and polyadenylation specificity factor subunit 5	1.39924	1.12429	-1.02815	NDE	NDE	NDE
TCALIF_12464	nuclear receptor	1.3992	1.37441	1.00942	NDE	NDE	NDE
TCALIF_01709	e3 ubiquitin-protein ligase siah1-like	1.39919	1.87592	-1.16422	NDE	NDE	NDE
comp56044_c0_seq1_44684	complement component q subcomponent-like protein	1.39902	1.04652	-1.22622	NDE	NDE	NDE
TCALIF_03334	big brain	1.39877	-1.18429	1.02086	NDE	NDE	NDE
comp24704_c0_seq1_13147	---NA---	1.39836	1.19806	1.54894	NDE	NDE	NDE
comp41933_c0_seq1_27039	a-kinase anchor protein partial	1.39824	1.04097	1.59359	NDE	NDE	NDE
TCALIF_04543	---NA---	1.39796	-1.02918	-1.20935	NDE	NDE	NDE
Contig1683_1682	---NA---	1.39796	1.13663	1.51558	NDE	NDE	NDE
TCALIF_02645	set and mynd domain-containing protein 4-like	1.39793	1.25461	1.05916	NDE	NDE	NDE
comp48496_c0_seq1_37359	dual specificity phosphatase 23-like protein	1.39786	-1.00019	1.11899	NDE	NDE	NDE
TCALIF_13898	long-chain-fatty-acid-- ligase acsbg1	1.39773	-1.03745	1.60524	NDE	NDE	NDE
TCALIF_00491	dynein heavy chain-like protein	1.39768	1.01052	1.01977	NDE	NDE	NDE
Contig564_2519	oxidative stress-induced growth inhibitor 1 isoform 2	1.39762	-1.31181	1.45613	NDE	NDE	NDE
TCALIF_02478	sodium-dependent phosphate transport protein 2a	1.39759	1.0544	1.63178	NDE	NDE	NDE
comp41445_c0_seq1_26459	rab3 gtpase-activating protein catalytic subunit	1.39751	-1.20115	1.65876	NDE	NDE	NDE
comp45932_c0_seq1_32350	protein faah- isoform a	1.3973	1.08841	1.13747	NDE	NDE	NDE
TCALIF_05100	t-complex protein 1 subunit gamma	1.39716	1.30004	-1.13262	NDE	NDE	NDE
comp44053_c0_seq1_29709	---NA---	1.39585	-1.00336	1.3861	NDE	NDE	NDE
comp44225_c0_seq1_29931	---NA---	1.39581	-1.17477	1.45304	NDE	NDE	NDE
TCALIF_13029	inositol -trisphosphate receptor	1.3958	1.09976	1.03792	NDE	NDE	NDE
TCALIF_09046	caspase-2	1.39512	-1.11366	1.46886	NDE	NDE	NDE
TCALIF_05827	patatin-like phospholipase domain-containing protein 2-like	1.39506	-1.03563	1.28047	NDE	NDE	NDE
TCALIF_03258	---NA---	1.39472	-1.1113	2.12209	NDE	NDE	NDE
TCALIF_02393	domain-containing protein partial	1.39454	-1.04525	-1.05575	NDE	NDE	NDE
TCALIF_04730	cytosolic carboxypeptidase 2-like isoform x1	1.39416	-1.13558	1.29603	NDE	NDE	NDE
TCALIF_12875	potassium voltage-gated channel protein shaw	1.39386	1.55576	1.42183	NDE	NDE	NDE
Contig819_2750	myosin light chain smooth muscle-like	1.39374	1.25069	1.12517	NDE	NDE	NDE
comp41663_c0_seq1_26714	nuclear protein 1	1.39373	1.46324	-1.03915	NDE	NDE	NDE
comp50137_c0_seq1_41650	allatostatin isoform b	1.3937	-1.20129	1.27625	NDE	NDE	NDE
comp42142_c0_seq1_27302	es1 protein mitochondrial-like isoform 1	1.3936	1.37768	-1.19735	NDE	NDE	NDE
comp63925_c0_seq1_44810	---NA---	1.39345	1.21827	-1.51383	NDE	NDE	NDE
comp50745_c4_seq1_44285	sox transcription factor 4	1.39299	0	1.44889	NDE	NDE	NDE
TCALIF_04145	der1-like domain family member 1	1.39296	1.28235	-1.05725	NDE	NDE	NDE
TCALIF_02556	af357226_1cub-serine protease	1.39284	-1.18412	1.27146	NDE	NDE	NDE
comp46434_c0_seq1_33147	hypothetical protein DAPPUDRAFT_210528	1.39279	2.44241	-1.0901	NDE	NDE	NDE
TCALIF_02343	urocanate hydratase-like	1.39272	1.20317	1.42528	NDE	NDE	NDE
TCALIF_01319	t-complex protein 1 subunit theta	1.3926	1.24691	-1.12284	NDE	NDE	NDE
comp47490_c2_seq1_35235	probable ubiquitin-conjugating enzyme e2 w-like	1.39255	1.4635	-1.05896	NDE	NDE	NDE
TCALIF_08743	coiled-coil domain-containing protein 115	1.39215	1.11772	-1.07455	NDE	NDE	NDE
TCALIF_09565	---NA---	1.39202	-1.02349	2.02346	NDE	NDE	NDE
TCALIF_02886	protein partial	1.39191	-1.04704	1.20369	NDE	NDE	NDE
TCALIF_09990	alpha-n-acetylglucosaminidase-like	1.39184	-1.00843	1.08944	NDE	NDE	NDE
TCALIF_09776	hypothetical protein	1.39177	0	0	NDE	NDE	NDE
TCALIF_05400	serine protease nudel	1.39173	-1.19737	1.46194	NDE	NDE	NDE
TCALIF_08428	beat protein	1.39173	1.11148	1.49212	NDE	NDE	NDE
TCALIF_03682	gamma-aminobutyric acid receptor subunit gamma-2 isoform x2	1.39158	-1.35597	1.2317	NDE	NDE	NDE
TCALIF_05210	---NA---	1.39124	1.13947	1.03538	NDE	NDE	NDE
TCALIF_12420	histone h4-like	1.39101	1.30603	-1.10292	NDE	NDE	NDE
TCALIF_08776	---NA---	1.39059	-1.04597	1.56794	NDE	NDE	NDE
TCALIF_10767	nuclear receptor	1.39057	1.1355	-1.08459	NDE	NDE	NDE
Contig1024_2936	zinc finger protein 569-like	1.39018	1.1871	-1.05073	NDE	NDE	NDE
comp48654_c0_seq1_37760	morn repeat-containing protein	1.39009	1.04449	1.17518	NDE	NDE	NDE
TCALIF_10419	bestrophin-4 isoform x1	1.38989	-1.10598	1.96723	NDE	NDE	NDE
comp44727_c1_seq1_30607	ras-related protein rab-30	1.38983	1.17521	-1.13309	NDE	NDE	NDE
TCALIF_02010	protein gooseberry-like isoform x2	1.38964	-1.52314	1.63971	NDE	NDE	NDE
comp48121_c0_seq1_36618	histone-lysine n-methyltransferase setd7	1.38959	2.00776	-1.29816	NDE	NDE	NDE
TCALIF_06821	popeye domain-containing	1.38953	1.7343	-1.11517	NDE	NDE	NDE
TCALIF_09651	---NA---	1.38887	1.47127	-1.31434	NDE	NDE	NDE
TCALIF_09626	x-linked retinitis pigmentosa gtpase partial	1.3887	1.27321	1.24647	NDE	NDE	NDE
TCALIF_09334	complement c1q-like protein 4	1.38817	-1.10149	-1.35877	NDE	NDE	NDE
TCALIF_07018	neuropeptide y receptor type partial	1.38805	1.47076	1.11379	NDE	NDE	NDE
TCALIF_07989	galactoside 2-alpha-l-fucosyltransferase 2	1.3879	1.08076	1.9338	NDE	NDE	NDE
comp45267_c0_seq1_31341	carbohydrate sulfotransferase 11-like	1.38785	1.41542	-1.10338	NDE	NDE	NDE
TCALIF_01267	nuclear migration protein nudc	1.38783	1.33684	-1.05412	NDE	NDE	NDE
comp50331_c0_seq15_42588	e3 ubiquitin-protein ligase trim23-like isoform x1	1.38758	-1.37215	1.3863	NDE	NDE	NDE
Contig6480_7976	latrophilin cirl-like isoform 1	1.38755	-1.01681	1.29019	NDE	NDE	NDE
comp49097_c0_seq2_38819	steroid hormone receptor 3	1.38709	1.17699	1.18007	NDE	NDE	NDE
TCALIF_08483	---NA---	1.38662	1.56844	1.13535	NDE	NDE	NDE
Contig2723_4484	gamma-tubulin complex component 6	1.38633	-1.13187	1.48874	NDE	NDE	NDE
TCALIF_09910	probable s-acyltransferase at2g14255-like	1.38627	1.20416	1.17715	NDE	NDE	NDE
TCALIF_07256	homeobox protein rough-like	1.38623	0	0	NDE	NDE	NDE
comp42003_c0_seq1_27133	hypothetical protein DAPPUDRAFT_95105	1.38603	1.1452	1.47969	NDE	NDE	NDE
comp35605_c0_seq1_20420	---NA---	1.38595	1.66635	-1.14248	NDE	NDE	NDE
comp49280_c0_seq1_39269	tyrosine-protein phosphatase 10d-like	1.3858	-1.27956	1.58038	NDE	NDE	NDE
TCALIF_01150	alkaline ceramidase	1.38553	1.48695	-1.10991	NDE	NDE	NDE
TCALIF_06129	probable rna-binding protein 18-like isoform x2	1.38504	1.25443	1.34167	NDE	NDE	NDE
comp50266_c0_seq6_42263	solute carrier family 12 member 9-like	1.38495	1.09234	1.04689	NDE	NDE	NDE
TCALIF_11009	hypothetical protein TcasGA2_TC009890	1.38464	0	0	NDE	NDE	NDE
TCALIF_08140	short-chain dehydrogenase	1.38459	1.30907	1.91698	NDE	NDE	NDE
TCALIF_07513	kelch-like protein 17-like isoform x1	1.38435	1.42381	-1.10158	NDE	NDE	NDE
TCALIF_13565	cytosolic phospholipase a2 isoform x2	1.38411	1.39455	1.21882	NDE	NDE	NDE
comp48502_c11_seq1_37384	junctophilin-1-like isoform 1	1.38397	-1.20859	1.66157	NDE	NDE	NDE
TCALIF_03718	f-box lrr-repeat protein 20	1.38367	1.1732	1.02658	NDE	NDE	NDE
comp48867_c0_seq1_38271	chemosensory protein	1.38364	-1.04909	1.36937	NDE	NDE	NDE
TCALIF_02185	PREDICTED: hypothetical protein LOC100649604	1.3836	-1.0071	1.13896	NDE	NDE	NDE
TCALIF_10909	---NA---	1.38337	1.10508	1.30187	NDE	NDE	NDE
TCALIF_11542	retinal rod rhodopsin-sensitive cgmp 3 -cyclic phosphodiesterase subunit delta-like	1.38314	1.04218	1.37094	NDE	NDE	NDE
comp44581_c0_seq2_30408	fmrfamide-related peptide flp-18 precursor	1.38292	-1.36741	1.62255	NDE	NDE	NDE
TCALIF_09714	---NA---	1.38278	-1.15165	1.59973	NDE	NDE	NDE
comp22930_c0_seq1_12342	---NA---	1.38258	1.08585	1.43359	NDE	NDE	NDE
Contig159_158	j domain-containing protein	1.38237	-1.03221	1.56224	NDE	NDE	NDE
TCALIF_08758	---NA---	1.38221	1.08817	-1.15101	NDE	NDE	NDE
TCALIF_02708	cap-gly domain-containing linker protein 1 isoform x3	1.38218	1.19378	-1.34772	NDE	NDE	NDE
TCALIF_11824	fmrfamide receptor	1.38205	1.11624	1.00705	NDE	NDE	NDE
TCALIF_09500	calreticulin	1.38196	1.28821	1.05351	NDE	NDE	NDE
TCALIF_01124	b( +)-type amino acid transporter 1	1.38146	1.20396	1.26239	NDE	NDE	NDE
TCALIF_08806	cytolysin src-1-like isoform x2	1.38137	1.12526	1.17224	NDE	NDE	NDE
TCALIF_02684	zinc finger protein 64 isoforms 1 and 2-like	1.38101	-1.27474	1.30329	NDE	NDE	NDE
TCALIF_06155	tbc1 domain family member 19-like	1.381	1.4013	1.05895	NDE	NDE	NDE
TCALIF_04997	15-hydroxyprostaglandin dehydrogenase	1.38084	1.27233	1.24263	NDE	NDE	NDE
TCALIF_12380	fmrfamide receptor	1.38028	1.05651	1.22031	NDE	NDE	NDE
Contig1539_1538	---NA---	1.38027	1.17271	-1.05312	NDE	NDE	NDE
TCALIF_04233	pou class transcription factor partial	1.3801	-1.28583	1.43857	NDE	NDE	NDE
TCALIF_12719	---NA---	1.3797	-1.05382	1.33958	NDE	NDE	NDE
TCALIF_13865	iduronate 2-sulfatase	1.37967	1.11111	1.03641	NDE	NDE	NDE
TCALIF_08445	coiled-coil domain-containing protein 104	1.37934	1.19411	1.15362	NDE	NDE	NDE
comp40277_c0_seq1_25088	---NA---	1.37932	1.22106	1.1305	NDE	NDE	NDE
TCALIF_08447	---NA---	1.3787	-2.26461	1.75285	NDE	NDE	NDE
Contig1328_3208	uncharacterized aarf domain-containing protein kinase 5-like	1.37857	1.49093	-1.03449	NDE	NDE	NDE
Contig6273_7780	---NA---	1.37851	1.17377	1.32461	NDE	NDE	NDE
TCALIF_12019	leucine zipper transcription factor-like protein 1	1.37838	2.02421	-1.14301	NDE	NDE	NDE
comp48321_c1_seq1_37015	---NA---	1.3782	0	0	NDE	NDE	NDE
comp33248_c0_seq1_18432	probable small nuclear ribonucleoprotein sm d2-like	1.37791	0	0	NDE	NDE	NDE
comp49937_c1_seq1_41018	mgc80167 protein	1.37786	1.01123	1.05622	NDE	NDE	NDE
TCALIF_05715	iduronate 2-sulfatase	1.37751	0	0	NDE	NDE	NDE
Contig2857_4607	deoxyhypusine hydroxylase-like	1.3772	1.28512	-1.00983	NDE	NDE	NDE
TCALIF_02852	gata2 transcription factor	1.3771	1.09922	1.00374	NDE	NDE	NDE
TCALIF_05364	---NA---	1.37695	1.02149	1.44637	NDE	NDE	NDE
TCALIF_09011	protein isoform a	1.37685	-1.02385	1.39819	NDE	NDE	NDE
TCALIF_03341	transmembrane protein 117	1.37683	1.54375	-1.09441	NDE	NDE	NDE
TCALIF_11837	major facilitator superfamily domain-containing protein 6-like	1.37666	1.02036	1.42347	NDE	NDE	NDE
comp43519_c0_seq1_29053	chitinase 7 precursor	1.37656	1.35591	-1.31122	NDE	NDE	NDE
TCALIF_07225	protein dpy-30 homolog	1.37637	1.09082	1.40289	NDE	NDE	NDE
TCALIF_07663	protein patched	1.37617	1.09948	-1.05251	NDE	NDE	NDE
comp47410_c3_seq1_35097	mixed-lineage leukemia protein	1.37596	-1.0785	1.29866	NDE	NDE	NDE
TCALIF_01856	endoprotease furin	1.37593	-1.24	1.79618	NDE	NDE	NDE
TCALIF_10106	agap000702-pa-like protein	1.3759	-1.23076	2.05	NDE	NDE	NDE
TCALIF_09358	---NA---	1.37589	1.12214	1.16581	NDE	NDE	NDE
TCALIF_09594	sorting nexin-6-like	1.37568	1.07349	1.14899	NDE	NDE	NDE
TCALIF_05773	e3 ubiquitin-protein ligase lrsam1	1.3756	1.36398	1.0054	NDE	NDE	NDE
comp32828_c0_seq1_18032	peptidyl-prolyl cis-trans isomerase	1.37552	-1.13909	-1.1614	NDE	NDE	NDE
TCALIF_12132	camp-responsive element-binding 2-like	1.37512	1.32244	1.16495	NDE	NDE	NDE
TCALIF_05619	proline-serine-threonine phosphatase-interacting protein 1	1.375	-1.06253	1.10884	NDE	NDE	NDE
comp32393_c0_seq1_17648	---NA---	1.37454	-1.17177	1.26998	NDE	NDE	NDE
TCALIF_00855	papain family cysteine protease containing protein	1.37423	1.05	1.21604	NDE	NDE	NDE
TCALIF_03586	twist-related protein partial	1.37393	1.00832	1.2727	NDE	NDE	NDE
TCALIF_13011	---NA---	1.37385	1.16703	1.04535	NDE	NDE	NDE
TCALIF_11797	---NA---	1.37337	1.24476	-1.1046	NDE	NDE	NDE
comp35479_c0_seq1_20319	---NA---	1.37324	-1.17423	1.85369	NDE	NDE	NDE
TCALIF_05930	zinc finger protein 239- partial	1.37317	1.37389	-1.39456	NDE	NDE	NDE
TCALIF_09529	n-acetyllactosaminide beta- -n-acetylglucosaminyl- isoform c-like	1.37296	1.03063	2.25742	NDE	NDE	NDE
comp37886_c0_seq2_22375	---NA---	1.37264	-1.74331	2.58606	NDE	NDE	NDE
comp39061_c0_seq1_23678	cg11044 cg11044-pa	1.37244	1.01126	-1.06787	NDE	NDE	NDE
TCALIF_08368	---NA---	1.37195	1.01029	-1.05069	NDE	NDE	NDE
comp43541_c0_seq1_29089	atp-sensitive inward rectifier potassium channel 12	1.3719	-1.12436	1.26079	NDE	NDE	NDE
comp46965_c2_seq1_34150	Dorsal	1.37182	1.32542	-1.1433	NDE	NDE	NDE
TCALIF_06288	upf0676	1.37179	1.25574	1.35624	NDE	NDE	NDE
Contig5839_7390	hypothetical protein GUITHDRAFT_82324	1.37145	-1.09267	1.49876	NDE	NDE	NDE
TCALIF_01356	chitinase-3-like protein 3	1.37145	1.40423	1.66627	NDE	NDE	NDE
TCALIF_11100	---NA---	1.37124	1.05055	1.10696	NDE	NDE	NDE
TCALIF_09492	zinc finger protein	1.3712	-1.07205	1.35747	NDE	NDE	NDE
TCALIF_13239	tektin-3	1.37112	1.10813	1.21897	NDE	NDE	NDE
TCALIF_03125	retinoid x	1.37086	1.34702	1.06779	NDE	NDE	NDE
comp43453_c0_seq1_28953	isoform a	1.3702	1.19889	1.08891	NDE	NDE	NDE
comp47495_c0_seq1_35246	pre-mrna cleavage complex 2 protein pcf11	1.37017	1.14384	1.18943	NDE	NDE	NDE
TCALIF_06789	poly(adp-ribose) glycohydrolase-like	1.37007	1.22285	-1.07615	NDE	NDE	NDE
comp49969_c0_seq1_41126	signal-induced proliferation-associated 1-like protein 2	1.36998	-1.11369	1.12808	NDE	NDE	NDE
TCALIF_03094	neuronal acetylcholine receptor subunit alpha-7-like isoform x3	1.36992	-1.03358	1.40707	NDE	NDE	NDE
TCALIF_03519	protein crebrf homolog	1.36981	1.20919	1.05513	NDE	NDE	NDE
Contig3574_5275	irregular chiasm c-roughest	1.36962	1.00524	1.75011	NDE	NDE	NDE
TCALIF_06871	probable leucine aminopeptidase mcyg_03459-like	1.36959	-1.70739	1.71181	NDE	NDE	NDE
comp33222_c0_seq1_18402	---NA---	1.36947	1.27526	1.00048	NDE	NDE	NDE
TCALIF_02099	t-complex protein 1 subunit delta	1.36946	1.29647	-1.1304	NDE	NDE	NDE
TCALIF_01444	ccaat enhancer-binding protein gamma	1.36923	1.22821	1.19195	NDE	NDE	NDE
TCALIF_01133	potassium voltage-gated channel protein shab-like isoform x4	1.36915	-1.34093	1.45956	NDE	NDE	NDE
TCALIF_00253	---NA---	1.36779	1.00619	1.26505	NDE	NDE	NDE
comp49715_c4_seq1_40424	---NA---	1.3675	-1.10231	1.47265	NDE	NDE	NDE
comp43238_c0_seq2_28675	equilibrative nucleoside transporter 1	1.36714	-1.24872	1.1425	NDE	NDE	NDE
comp34599_c0_seq1_19578	---NA---	1.36712	1.07298	1.15293	NDE	NDE	NDE
Contig1912_1911	pyridine nucleotide-disulfide oxidoreductase domain-containing protein 2	1.36671	1.07793	1.11904	NDE	NDE	NDE
comp44729_c0_seq1_30610	probable lysosomal cobalamin transporter	1.36665	1.45339	-1.08671	NDE	NDE	NDE
TCALIF_04292	---NA---	1.36662	-1.57858	1.38413	NDE	NDE	NDE
TCALIF_06567	zinc finger protein 850- partial	1.36651	1.14512	1.21126	NDE	NDE	NDE
comp37042_c0_seq1_21606	isoform g	1.3664	-1.27423	1.12245	NDE	NDE	NDE
TCALIF_04793	isoform c	1.3662	1.04696	1.28338	NDE	NDE	NDE
Contig3131_4856	---NA---	1.36574	-1.28276	1.52183	NDE	NDE	NDE
comp51680_c0_seq1_44539	peptidoglycan recognition	1.36574	1.0473	1.18755	NDE	NDE	NDE
comp47557_c0_seq2_35358	glycosyl hydrolase family protein	1.36547	1.01381	-1.24868	NDE	NDE	NDE
TCALIF_03455	apoptosis-inducing factor 2	1.36517	1.37538	1.05524	NDE	NDE	NDE
TCALIF_11028	---NA---	1.36501	-1.11203	2.37277	NDE	NDE	NDE
comp40579_c0_seq1_25454	---NA---	1.36499	1.18091	1.06973	NDE	NDE	NDE
TCALIF_09010	stromal cell-derived factor 2	1.36406	1.39889	-1.17261	NDE	NDE	NDE
TCALIF_08476	proton-coupled folate transporter-like	1.36391	1.08591	1.34649	NDE	NDE	NDE
TCALIF_04269	protein cal-5	1.36387	1.0465	1.43583	NDE	NDE	NDE
TCALIF_00956	g1 s-specific cyclin-d2-like	1.36375	1.05937	-1.28083	NDE	NDE	NDE
Contig155_154	trehalase precursor	1.36366	-1.51308	1.43324	NDE	NDE	NDE
TCALIF_01420	---NA---	1.36364	-1.39022	1.65516	NDE	NDE	NDE
Contig5104_6698	membrane metallo-endopeptidase-like 1-like	1.36354	1.20121	1.36112	NDE	NDE	NDE
TCALIF_13298	fas apoptotic inhibitory molecule 2	1.3635	1.19255	1.04617	NDE	NDE	NDE
comp45894_c1_seq1_32300	---NA---	1.36344	-1.16316	1.29617	NDE	NDE	NDE
comp39361_c1_seq1_24042	troponin c	1.36336	1.03446	1.54211	NDE	NDE	NDE
comp40487_c0_seq1_25349	---NA---	1.36316	1.32088	1.04298	NDE	NDE	NDE
TCALIF_06606	---NA---	1.36312	0	1.50224	NDE	NDE	NDE
Contig5125_6711	isoform c	1.36309	1.49117	1.1497	NDE	NDE	NDE
TCALIF_10787	adp-l-glycero-d-manno-heptose-6-epimerase	1.36303	1.14569	-1.01561	NDE	NDE	NDE
comp44928_c0_seq1_30864	---NA---	1.36291	-1.135	1.27229	NDE	NDE	NDE
Contig5708_7263	calcium activated chlorine	1.36267	0	0	NDE	NDE	NDE
TCALIF_07507	mesoderm development candidate 2	1.36264	1.10016	1.25255	NDE	NDE	NDE
TCALIF_10540	lactoylglutathione lyase	1.36254	1.47842	-1.08717	NDE	NDE	NDE
comp48406_c0_seq1_37196	carbohydrate sulfotransferase 1	1.36221	1.01477	1.34395	NDE	NDE	NDE
TCALIF_11849	---NA---	1.36209	-1.74671	1.59159	NDE	NDE	NDE
TCALIF_09531	leucine-rich repeat-containing protein 42 isoform x1	1.36208	1.05459	1.25119	NDE	NDE	NDE
comp44139_c0_seq1_29815	---NA---	1.36208	1.25944	1.10764	NDE	NDE	NDE
TCALIF_04869	---NA---	1.36196	1.01686	1.1338	NDE	NDE	NDE
TCALIF_05622	cd109 antigen	1.36189	1.1863	1.27761	NDE	NDE	NDE
TCALIF_07197	hypothetical protein X975_22593, partial	1.36166	-1.11326	1.71536	NDE	NDE	NDE
TCALIF_04943	---NA---	1.36157	-1.47672	2.19552	NDE	NDE	NDE
Contig867_866	---NA---	1.36156	1.73442	-1.29667	NDE	NDE	NDE
TCALIF_05349	---NA---	1.36146	1.42077	-1.18504	NDE	NDE	NDE
Contig164_2170	---NA---	1.36133	-1.00258	1.20494	NDE	NDE	NDE
TCALIF_02752	isoform b	1.3612	1.11455	1.10829	NDE	NDE	NDE
TCALIF_07771	pan domain-containing partial	1.361	-1.00102	1.32105	NDE	NDE	NDE
TCALIF_04261	inversin protein	1.36099	1.27438	1.59724	NDE	NDE	NDE
Contig2647_4410	hydroxypyruvate isomerase	1.36098	1.08303	1.03949	NDE	NDE	NDE
Contig7064_8494	short-chain dehydrogenase reductase sdr	1.36075	1.2242	1.63939	NDE	NDE	NDE
comp41608_c0_seq1_26659	serine protease inhibitor-1s	1.36074	-1.05344	-1.52677	NDE	NDE	NDE
Contig94_93	---NA---	1.3605	-1.42844	1.48915	NDE	NDE	NDE
TCALIF_13716	neuropeptides capa receptor-like	1.36048	1.30216	-1.00527	NDE	NDE	NDE
comp38640_c0_seq2_23191	rna exonuclease 4	1.36027	1.07978	1.05848	NDE	NDE	NDE
TCALIF_10326	fmrfamide receptor	1.36024	1.20643	1.2665	NDE	NDE	NDE
TCALIF_13943	kazal-type serine protease inhibitor domain-containing protein	1.35937	-1.55482	1.65284	NDE	NDE	NDE
TCALIF_04755	---NA---	1.35932	1.08673	1.7005	NDE	NDE	NDE
comp33219_c0_seq1_18399	oxysterol binding protein	1.35928	1.08504	-1.06844	NDE	NDE	NDE
comp50370_c3_seq1_42704	---NA---	1.35868	-1.0987	1.08713	NDE	NDE	NDE
comp38092_c0_seq2_22600	creb-binding protein	1.35854	-1.20496	1.13334	NDE	NDE	NDE
Contig2310_4117	---NA---	1.3584	1.01683	1.34493	NDE	NDE	NDE
TCALIF_08832	cuticle protein 7	1.35833	1.49705	1.12241	NDE	NDE	NDE
Contig1762_1761	secreted	1.3581	-1.0389	1.7823	NDE	NDE	NDE
Contig5826_7377	GD24685	1.35779	-1.04151	1.91551	NDE	NDE	NDE
Contig1395_3275	raf homolog serine threonine-protein kinase phl-like	1.35778	1.19855	1.26296	NDE	NDE	NDE
TCALIF_10816	histone-lysine n-methyltransferase setd7	1.35766	1.90072	-1.29086	NDE	NDE	NDE
comp47253_c0_seq1_34767	mitotic checkpoint serine threonine-protein kinase bub1	1.35687	-1.03982	1.32741	NDE	NDE	NDE
TCALIF_03033	plasma kallikrein	1.35669	1.32581	-1.30272	NDE	NDE	NDE
TCALIF_03567	inter-alpha-trypsin inhibitor heavy chain h4	1.35654	1.11478	1.06999	NDE	NDE	NDE
comp38229_c0_seq2_22736	rna-binding protein luc7-like 2-like	1.35634	1.08001	1.59673	NDE	NDE	NDE
TCALIF_11693	protein fem-1 homolog cg6966 isoform x3	1.35626	1.08998	-1.00602	NDE	NDE	NDE
comp40488_c0_seq1_25350	---NA---	1.3562	1.14771	1.30921	NDE	NDE	NDE
TCALIF_09949	partial	1.3559	-1.13871	-1.05426	NDE	NDE	NDE
comp48965_c1_seq1_38427	---NA---	1.35582	-1.08458	1.20157	NDE	NDE	NDE
comp40727_c0_seq1_25616	exocyst complex component 2-like	1.35577	1.52512	-1.08348	NDE	NDE	NDE
TCALIF_09305	tubulin beta-4a chain	1.35575	1.06217	1.04423	NDE	NDE	NDE
TCALIF_03249	GD13844	1.35545	-1.07732	1.67432	NDE	NDE	NDE
comp46373_c0_seq1_33064	upf0636 protein c4orf41 homolog	1.35534	1.7583	-1.03914	NDE	NDE	NDE
comp50050_c1_seq1_41444	teashirt-like protein	1.35502	-1.20543	1.46268	NDE	NDE	NDE
TCALIF_12977	cold shock domain-containing protein c2	1.35463	1.45696	-1.03209	NDE	NDE	NDE
Contig40_39	puromycin sensitive isoform a	1.35447	1.13327	1.04934	NDE	NDE	NDE
Contig2415_4202	---NA---	1.35417	1.1452	1.70387	NDE	NDE	NDE
TCALIF_09562	eyes absent homolog 2	1.3535	1.10103	1.33164	NDE	NDE	NDE
comp49421_c0_seq3_39628	cg13310 cg13310-pa	1.35337	0	-3.08432	NDE	NDE	NDE
TCALIF_11863	zinc finger protein 160-like	1.35318	1.1658	1.52694	NDE	NDE	NDE
TCALIF_07921	protein isoform b-like	1.35297	1.42419	1.28321	NDE	NDE	NDE
comp46349_c0_seq1_33007	sodium potassium-transporting atpase subunit beta	1.35288	1.02122	1.25967	NDE	NDE	NDE
TCALIF_13434	synembryn-b isoform x1	1.35287	1.11261	-1.02813	NDE	NDE	NDE
Contig6161_7687	tbc1 domain family member 30	1.3528	1.12352	1.31222	NDE	NDE	NDE
comp38678_c0_seq1_23244	---NA---	1.35278	1.1168	-1.06639	NDE	NDE	NDE
comp48879_c1_seq1_38298	---NA---	1.35168	-1.01804	1.48993	NDE	NDE	NDE
TCALIF_11447	neuropilin and tolloid- isoform b	1.35157	1.06156	1.4476	NDE	NDE	NDE
TCALIF_03109	acid sphingomyelinase-like phosphodiesterase 3b	1.35106	1.02598	1.13094	NDE	NDE	NDE
comp44280_c0_seq1_30002	zgc:171220 protein	1.35104	-1.00332	1.25904	NDE	NDE	NDE
TCALIF_06794	tropomyosin	1.35093	1.18925	1.38826	NDE	NDE	NDE
TCALIF_01637	netrin-1-like	1.3509	-1.08311	1.27777	NDE	NDE	NDE
TCALIF_10180	venom allergen 5-like	1.35073	1.13429	1.57907	NDE	NDE	NDE
comp49702_c0_seq1_40394	iq motif and sec7 domain-containing protein 1	1.35073	-1.05346	1.27398	NDE	NDE	NDE
TCALIF_10032	leucine-rich repeat-containing protein ddb_g0290503	1.35056	1.12505	1.53119	NDE	NDE	NDE
TCALIF_05217	neuronal acetylcholine receptor subunit alpha-2	1.35052	1.05199	1.27832	NDE	NDE	NDE
TCALIF_03051	innexin inx7-like	1.35049	-1.34753	1.74598	NDE	NDE	NDE
TCALIF_09756	facilitated trehalose transporter tret1-like isoform x1	1.35013	-1.17283	1.91533	NDE	NDE	NDE
TCALIF_02473	atrial natriuretic peptide-converting enzyme	1.35012	-1.77776	1.99631	NDE	NDE	NDE
TCALIF_03822	isoform e	1.35007	1.87108	2.08613	NDE	NDE	NDE
TCALIF_02452	pancreatic triacylglycerol lipase	1.34946	1.18337	1.484	NDE	NDE	NDE
TCALIF_12640	peptide methionine sulfoxide reductase	1.34937	1.24973	-1.06069	NDE	NDE	NDE
TCALIF_05355	probable e3 ubiquitin-protein ligase herc1 isoform x2	1.34937	1.12196	1.17547	NDE	NDE	NDE
TCALIF_00903	---NA---	1.3491	1.28516	1.13129	NDE	NDE	NDE
TCALIF_03163	unconventional myosin-vi- partial	1.34903	1.17919	-1.14975	NDE	NDE	NDE
Contig2166_3986	---NA---	1.34901	-2.18064	2.47159	NDE	NDE	NDE
comp24603_c0_seq2_13061	upf0554 protein c2orf43 homolog	1.34888	-1.16521	-1.01705	NDE	NDE	NDE
TCALIF_09078	papilin-like isoform x3	1.34885	1.52724	1.08412	NDE	NDE	NDE
TCALIF_02371	nuclear protein 1	1.34872	1.55264	-1.13735	NDE	NDE	NDE
TCALIF_02131	---NA---	1.34845	1.44902	-1.0013	NDE	NDE	NDE
TCALIF_06135	udp-n-acetylglucosamine partial	1.34839	-1.20509	1.24079	NDE	NDE	NDE
TCALIF_01475	cd82 partial	1.34829	-1.01994	1.34765	NDE	NDE	NDE
TCALIF_07583	phospholipase b-like 2	1.34823	1.0545	1.03815	NDE	NDE	NDE
comp44905_c0_seq1_30831	dna repair protein xrcc1	1.34819	-1.38056	1.25881	NDE	NDE	NDE
TCALIF_05211	heparin-binding growth factor 1	1.34793	1.56355	1.05519	NDE	NDE	NDE
TCALIF_07787	tubulin alpha-3 chain	1.34769	1.30266	1.11336	NDE	NDE	NDE
comp71184_c0_seq1_44875	---NA---	1.34755	-1.1693	2.17438	NDE	NDE	NDE
comp38530_c0_seq1_23063	carboxypeptidase b-like	1.34731	-1.09784	1.04093	NDE	NDE	NDE
Contig4770_6379	cg13310 cg13310-pa	1.34711	-4.68877	4.82818	NDE	NDE	NDE
comp40314_c0_seq1_25127	---NA---	1.34695	1.0242	1.26572	NDE	NDE	NDE
TCALIF_04121	ankyrin repeat and socs box protein 1	1.3464	1.22513	1.21661	NDE	NDE	NDE
comp47685_c0_seq1_35670	maltase 1	1.34616	1.0792	1.21261	NDE	NDE	NDE
comp45869_c0_seq1_32253	calreticulin precursor	1.34605	1.34437	1.04836	NDE	NDE	NDE
TCALIF_12033	---NA---	1.34576	-1.01534	1.43742	NDE	NDE	NDE
TCALIF_11838	pancreatic triacylglycerol lipase	1.34562	1.12981	-1.25127	NDE	NDE	NDE
comp47723_c0_seq1_35825	rapamycin-insensitive companion of mtor	1.34552	1.21439	-1.04331	NDE	NDE	NDE
comp50981_c0_seq1_44479	glycoside hydrolase family 7 protein	1.34547	-1.38748	1.11566	NDE	NDE	NDE
TCALIF_08719	vacuolar protein sorting-associated protein 16 homolog	1.34546	-1.014	1.09739	NDE	NDE	NDE
TCALIF_01764	probable nuclear hormone receptor hr38	1.34529	-1.08785	1.23084	NDE	NDE	NDE
TCALIF_02410	lactosylceramide 4-alpha-galactosyltransferase	1.34526	-1.23685	1.35482	NDE	NDE	NDE
TCALIF_13116	sodium- and chloride-dependent creatine transporter 1 isoform x1	1.34516	1.18583	1.17866	NDE	NDE	NDE
comp47221_c0_seq1_34712	low quality protein: venom allergen 3-like	1.34494	1.05223	1.14646	NDE	NDE	NDE
TCALIF_01433	---NA---	1.34491	1.012	1.73146	NDE	NDE	NDE
TCALIF_04420	adaptin ear-binding coat-associated protein 2	1.34474	-1.09992	1.4311	NDE	NDE	NDE
TCALIF_00953	teneurin-m isoform x1	1.34466	-1.21144	1.26819	NDE	NDE	NDE
TCALIF_03252	hypothetical protein NCLIV_049840	1.34461	1.01626	1.75896	NDE	NDE	NDE
comp44711_c0_seq1_30587	---NA---	1.34457	1.20999	-1.00913	NDE	NDE	NDE
TCALIF_01830	muscle lim protein mlp84b	1.34427	1.19667	-1.0144	NDE	NDE	NDE
comp48002_c0_seq1_36390	---NA---	1.34426	1.71104	0	NDE	NDE	NDE
TCALIF_03174	---NA---	1.34403	1.25634	1.11113	NDE	NDE	NDE
TCALIF_05098	acylamino-acid-releasing enzyme	1.34378	-1.0601	1.7006	NDE	NDE	NDE
comp39588_c0_seq1_24298	---NA---	1.34367	1.3023	1.06034	NDE	NDE	NDE
comp44609_c0_seq1_30446	pyridoxine-5 -phosphate oxidase-like	1.34337	1.00557	1.1224	NDE	NDE	NDE
comp46744_c0_seq1_33684	gag-pol polyprotein	1.34295	1.24343	1.39243	NDE	NDE	NDE
TCALIF_13583	PREDICTED: uncharacterized protein LOC100118488	1.34294	-1.54957	2.0458	NDE	NDE	NDE
TCALIF_10798	hemicentin-1-like isoform x2	1.34282	1.00892	1.6053	NDE	NDE	NDE
TCALIF_11639	g-protein coupled receptor	1.34281	1.15048	2.1656	NDE	NDE	NDE
TCALIF_04201	xk-related protein 7	1.34261	-1.10001	1.78671	NDE	NDE	NDE
Contig3682_5380	grb2-related adapter	1.34258	1.0374	1.30392	NDE	NDE	NDE
comp44179_c0_seq1_29871	probable histone-lysine n-methyltransferase nsd2	1.34256	0	1.24375	NDE	NDE	NDE
TCALIF_08409	regulating synaptic membrane exocytosis protein 1-like isoform x6	1.34256	-1.29507	1.68378	NDE	NDE	NDE
TCALIF_06122	---NA---	1.34229	1.03213	1.00074	NDE	NDE	NDE
TCALIF_11967	v-type proton atpase subunit h isoform x1	1.34226	0	1.14555	NDE	NDE	NDE
comp42396_c0_seq1_27626	neutral ceramidase	1.34212	1.31619	1.31867	NDE	NDE	NDE
TCALIF_10749	netrin receptor unc5b isoform x2	1.3418	-1.07643	-1.40945	NDE	NDE	NDE
Contig7017_8452	integrase core domain protein	1.34164	1.42186	1.09716	NDE	NDE	NDE
Contig4827_6436	general transcription factor 3c polypeptide 3-like	1.34162	-1.02566	1.07405	NDE	NDE	NDE
TCALIF_03288	calcium and integrin binding family member 2	1.34154	-1.25502	1.51139	NDE	NDE	NDE
TCALIF_09693	2og-fe oxygenase	1.34147	1.12255	1.04513	NDE	NDE	NDE
Contig1304_3185	dna (cytosine-5)-methyltransferase 1-like	1.34145	-1.57814	1.41839	NDE	NDE	NDE
TCALIF_11194	potassium voltage-gated channel subfamily h member 7	1.34141	-1.05585	1.729	NDE	NDE	NDE
TCALIF_04545	---NA---	1.34138	-1.0718	1.10443	NDE	NDE	NDE
Contig5218_6799	helicase with zinc finger	1.3411	1.10418	1.07212	NDE	NDE	NDE
TCALIF_02795	transcription cofactor vestigial-like protein 4-like isoform x1	1.3411	-1.08031	1.11514	NDE	NDE	NDE
TCALIF_09412	fmrfamide receptor	1.34094	-1.13742	1.01923	NDE	NDE	NDE
comp50507_c1_seq1_43160	24-dehydrocholesterol reductase	1.34084	-1.25956	1.68984	NDE	NDE	NDE
TCALIF_01535	---NA---	1.34045	1.03583	1.30476	NDE	NDE	NDE
TCALIF_04049	facilitated trehalose transporter tret1-like isoform x2	1.34038	1.15298	2.10437	NDE	NDE	NDE
TCALIF_01379	morn repeat protein	1.34026	1.4363	-1.04407	NDE	NDE	NDE
TCALIF_14087	fmrfamide receptor	1.34006	0	0	NDE	NDE	NDE
comp74740_c0_seq1_44896	---NA---	1.33988	1.8875	1.00265	NDE	NDE	NDE
TCALIF_11881	isoforms a c f g h	1.33981	1.14837	1.32735	NDE	NDE	NDE
[truncated: 16,473 more rows]

## Sheet: BR-S
Fold change for BR-S genes for 20NV-28ST, 20V-28V and 20NV-20V. FC = fold change. up = up-regulated; down = down-regulated; NDE = not differentially expressed.
Gene ID	Description	20NV-28ST FC	20V-28V FC	20NV-20V FC	20NV-28ST	20V-28V	20NV-20V
TCALIF_03376	---NA---	14.993	6.60899	-4.74554	up	up	down
TCALIF_04517	heat shock protein 70	42.4094	6.55052	3.06631	up	up	NDE
TCALIF_06728	heat shock protein 70	19.6273	4.33144	2.57193	up	up	NDE
TCALIF_10081	heat shock protein beta-1	18.0268	5.96063	0	up	up	NDE
comp42136_c0_seq1_27295	general transcription factor iih subunit 4-like	15.2874	5.24862	1.95368	up	up	NDE
comp51313_c0_seq1_44507	---NA---	13.1799	9.06105	-1.89276	up	up	NDE
comp47559_c0_seq5_35364	---NA---	8.85455	3.13984	2.17502	up	up	NDE
comp46685_c0_seq1_33583	heat shock protein 90	8.34325	3.75548	1.05173	up	up	NDE
TCALIF_09890	atp-dependent clp protease atp-binding subunit clpx- mitochondrial-like	8.21742	6.50763	1.03811	up	up	NDE
TCALIF_01534	a chain orally active 2-amino thienopyrimidine inhibitors of the hsp90 chaperone	8.04236	3.60597	1.0434	up	up	NDE
TCALIF_00753	78 kda glucose-regulated partial	5.12711	2.95943	1.17931	up	up	NDE
TCALIF_02439	cd63 antigen	4.48838	3.11627	-1.65572	up	up	NDE
TCALIF_01814	adhesion lipoprotein	4.01642	2.61732	2.77054	up	up	NDE
comp49509_c0_seq3_39872	rhomboid family member 1	3.78828	3.79864	-1.28643	up	up	NDE
Contig20_19	---NA---	3.37252	4.57485	-1.81859	up	up	NDE
TCALIF_09115	x-box binding protein 1	3.11391	2.0861	1.19261	up	up	NDE
TCALIF_06802	aael017225- partial	2.96284	2.98188	-1.28746	up	up	NDE
Contig6926_8381	---NA---	2.88041	3.88399	-1.95459	up	up	NDE
comp48270_c0_seq1_36905	beta-lactamase domain-containing protein	2.76649	2.9581	-1.24266	up	up	NDE
comp40436_c0_seq1_25295	---NA---	2.6616	2.01143	1.12198	up	up	NDE
comp29011_c1_seq1_15625	---NA---	2.62044	4.45945	1.12557	up	up	NDE
TCALIF_12922	tyrosine aminotransferase	2.5731	2.30945	-1.63803	up	up	NDE
TCALIF_01587	lon peptidase n-terminal domain and ring finger protein 3 isoform x2	2.2599	2.15887	1.13693	up	up	NDE
TCALIF_01877	serine protease	3.6027	-2.99819	6.49886	up	down	up
TCALIF_12674	cuticle protein 7	2.86626	-2.79407	5.36557	up	down	up
comp48306_c0_seq1_36978	cuticle protein 7	2.80596	-3.10969	5.17298	up	down	up
TCALIF_13523	small heat shock protein	5.63437	1.40391	6.88308	up	NDE	up
comp39482_c0_seq1_24188	carboxypeptidase a2 precursor	4.47631	-1.03861	4.9041	up	NDE	up
Contig123_122	morn repeat protein	3.65167	-2.21967	4.72341	up	NDE	up
TCALIF_09640	2-isopropylmalate synthase	3.24159	-2.15469	4.21653	up	NDE	up
TCALIF_08704	carboxypeptidase a2	3.04321	-1.29975	3.2524	up	NDE	up
comp163155_c0_seq1_44998	---NA---	2.96013	-2.05437	4.05956	up	NDE	up
TCALIF_07451	---NA---	2.44303	-2.23822	4.4669	up	NDE	up
TCALIF_09133	---NA---	5.39083	0	-9.496	up	NDE	down
TCALIF_03375	---NA---	29.3528	0	0	up	NDE	NDE
TCALIF_14025	---NA---	7.77148	-1.26721	1.50962	up	NDE	NDE
TCALIF_06839	set and mynd domain-containing protein 4-like	7.352	1.93816	0	up	NDE	NDE
TCALIF_06394	small heat shock protein	6.21204	1.24773	3.6583	up	NDE	NDE
comp164548_c0_seq1_45000	---NA---	6.14185	0	0	up	NDE	NDE
comp43091_c0_seq2_28458	heat-shock protein 105	5.78332	0	0	up	NDE	NDE
comp32704_c0_seq2_17919	78 kda glucose-regulated protein precursor	5.27245	2.22171	1.72572	up	NDE	NDE
comp42467_c0_seq1_27706	---NA---	5.02818	0	0	up	NDE	NDE
comp40355_c0_seq1_25176	keren cg32179-pa	4.96913	1.24617	3.46971	up	NDE	NDE
TCALIF_13715	heat shock protein beta-1	4.95863	1.39704	1.99896	up	NDE	NDE
TCALIF_13714	heat shock protein beta-1	4.39954	1.73788	1.21761	up	NDE	NDE
comp43929_c0_seq1_29564	---NA---	4.32589	0	-1.37559	up	NDE	NDE
TCALIF_04918	heat shock protein hsp16-	4.22223	1.75691	1.29009	up	NDE	NDE
Contig222_2220	tryp_astfl ame: full=trypsin-1 ame: full=trypsin i	3.82128	0	0	up	NDE	NDE
TCALIF_07334	---NA---	3.69234	2.38301	0	up	NDE	NDE
TCALIF_10523	---NA---	3.69225	0	-1.12073	up	NDE	NDE
TCALIF_12659	protein rolling stone	3.22472	1.60472	1.04995	up	NDE	NDE
TCALIF_08136	hsp70 hsp90 organizing protein homolog	3.19361	1.29133	1.38147	up	NDE	NDE
comp49476_c0_seq1_39774	zinc finger protein 729-like	2.99443	1.29564	1.58014	up	NDE	NDE
TCALIF_01032	agap001668-pa-like protein	2.95684	1.18027	2.98557	up	NDE	NDE
TCALIF_06611	serine protease	2.92263	-1.12085	2.42467	up	NDE	NDE
comp51670_c0_seq1_44538	---NA---	2.88097	-1.19434	-1.05456	up	NDE	NDE
comp75450_c0_seq1_44898	---NA---	2.85779	0	0	up	NDE	NDE
TCALIF_05480	unkown protein	2.83366	1.84809	-1.31399	up	NDE	NDE
TCALIF_05614	heat shock protein 40	2.82959	1.56244	1.02452	up	NDE	NDE
TCALIF_09395	bag domain-containing protein samui-like isoform x3	2.79048	1.34115	1.26756	up	NDE	NDE
TCALIF_09482	heat shock protein 70	2.78562	1.90446	-1.73574	up	NDE	NDE
TCALIF_07011	heat shock protein beta-1	2.67557	1.4068	1.00614	up	NDE	NDE
comp41218_c0_seq1_26191	---NA---	2.6429	1.98535	1.02857	up	NDE	NDE
TCALIF_01621	---NA---	2.5914	1.96583	2.2778	up	NDE	NDE
comp61610_c0_seq1_44787	secreted protein	2.59107	1.5232	1.04424	up	NDE	NDE
TCALIF_06235	---NA---	2.57481	-1.11817	2.84575	up	NDE	NDE
TCALIF_04290	amp-dependent synthetase	2.55605	1.47454	-2.93995	up	NDE	NDE
TCALIF_08350	sugar transporter erd6-like partial	2.42229	1.05726	1.42732	up	NDE	NDE
comp48660_c1_seq1_37778	---NA---	2.38614	1.11443	1.05462	up	NDE	NDE
comp49814_c3_seq5_40727	heat shock protein 40	2.28325	1.35021	1.10961	up	NDE	NDE
TCALIF_11019	transcription factor kayak	2.25156	1.13406	1.2319	up	NDE	NDE
TCALIF_04992	probable e3 ubiquitin-protein ligase herc4	2.15652	1.49559	-1.01974	up	NDE	NDE
TCALIF_10264	solute carrier family 40 member 1	2.00632	1.53343	-1.10392	up	NDE	NDE
TCALIF_00957	protein isoform b	1.96181	1.55353	-1.55511	up	NDE	NDE
TCALIF_12758	copine-9-like isoform x2	-3.86446	-2.40782	-1.23725	down	down	NDE
comp50122_c0_seq1_41619	chitin synthase 1	-4.26201	1.67004	-5.70466	down	NDE	down
TCALIF_11842	---NA---	-5.80745	1.98157	-9.17374	down	NDE	down
TCALIF_02222	hypothetical protein DAPPUDRAFT_300337	-2.40212	-1.85877	-1.50116	down	NDE	NDE
comp42470_c0_seq4_27715	peroxisomal membrane protein 11c	-3.81035	-3.13023	-1.48434	down	NDE	NDE
Contig323_2310	---NA---	-4.02422	2.07896	-6.53186	down	NDE	NDE
comp49191_c0_seq1_39028	---NA---	-4.19936	-2.53488	-1.11911	down	NDE	NDE
comp32912_c0_seq1_18102	---NA---	-4.32662	0	-2.51037	down	NDE	NDE
comp41641_c0_seq1_26697	---NA---	-4.42793	-1.4682	-1.34223	down	NDE	NDE
comp45723_c0_seq2_32049	coiled-coil domain-containing protein 111-like	-5.40063	-2.79465	-1.91493	down	NDE	NDE
TCALIF_09350	---NA---	-5.433	0	-4.26887	down	NDE	NDE
comp43872_c0_seq1_29498	isoform c	-2.82259	2.37927	-2.97321	NDE	up	down
TCALIF_06625	---NA---	-3.24216	2.16781	-2.84974	NDE	up	down
TCALIF_13280	probable chitinase 3-like	-4.03217	2.93246	-4.55643	NDE	up	down
TCALIF_12370	---NA---	-4.30353	2.71597	-3.53127	NDE	up	down
TCALIF_06145	---NA---	-4.66865	5.26346	-10.2301	NDE	up	down
comp39207_c0_seq1_23849	PREDICTED: uncharacterized protein LOC100900874	-5.06113	8.22651	-14.4745	NDE	up	down
comp42535_c0_seq1_27782	hypothetical protein DAPPUDRAFT_229958	-5.89137	3.37431	-8.24742	NDE	up	down
TCALIF_05404	hypothetical protein DAPPUDRAFT_331880	-6.7137	3.43558	-5.29267	NDE	up	down
TCALIF_00153	hypothetical protein DAPPUDRAFT_229958	-19.3657	5.69835	-13.9333	NDE	up	down
TCALIF_00461	---NA---	3.35455	5.65863	-2.17713	NDE	up	NDE
comp49397_c0_seq1_39570	---NA---	2.52522	2.53439	-1.28563	NDE	up	NDE
TCALIF_06995	isoform a	2.16938	2.17918	-1.09851	NDE	up	NDE
TCALIF_05273	metalloreductase steap3	2.06135	2.56453	1.01314	NDE	up	NDE
comp38150_c0_seq1_22653	metalloreductase steap3	1.95305	2.50161	-1.05687	NDE	up	NDE
comp40728_c0_seq1_25617	phosphatidylinositol-4-phosphate 5-	1.83016	2.36488	-1.74336	NDE	up	NDE
TCALIF_03935	ethanolamine-phosphate phospho-lyase	1.74851	2.08081	-1.07956	NDE	up	NDE
Contig449_448	---NA---	1.7402	3.00574	-1.90298	NDE	up	NDE
comp32785_c0_seq1_17987	heat shock protein 40	1.68735	2.53747	-1.10354	NDE	up	NDE
TCALIF_03040	isxo2-like domain-containing protein	1.6068	3.67414	-1.25996	NDE	up	NDE
TCALIF_13893	short-chain dehydrogenase	1.59629	1.95654	-1.64268	NDE	up	NDE
TCALIF_01798	heme-binding protein 2	1.48944	2.82433	-2.15773	NDE	up	NDE
TCALIF_05776	d-aspartate oxidase	1.44266	3.3883	-1.91414	NDE	up	NDE
TCALIF_11607	canalicular multispecific organic anion transporter 1	1.42176	2.15425	1.26307	NDE	up	NDE
TCALIF_01137	phosphatidylinositol-4-phosphate 5-	1.39386	2.60286	-2.48362	NDE	up	NDE
TCALIF_12937	amp-binding domain protein	1.37376	3.1688	2.05685	NDE	up	NDE
TCALIF_01856	endoprotease furin	1.32218	2.97601	-2.63841	NDE	up	NDE
TCALIF_03992	low quality protein: crystallin j1a-like	1.30699	2.52613	-1.21504	NDE	up	NDE
comp52157_c0_seq1_44564	heme-binding protein 2	1.23679	2.55614	-1.50468	NDE	up	NDE
comp532155_c0_seq1_47087	---NA---	0	18.2828	0	NDE	up	NDE
TCALIF_08841	zinc finger protein unc-98	0	5.76617	0	NDE	up	NDE
TCALIF_05773	e3 ubiquitin-protein ligase lrsam1	-1.07305	2.94496	-2.41788	NDE	up	NDE
TCALIF_08735	protein fam169b isoform x2	-1.07802	2.44839	-2.65562	NDE	up	NDE
TCALIF_09074	bumetanide-sensitive sodium- -chloride cotransporter isoform x1	-1.28552	2.46468	-2.04964	NDE	up	NDE
TCALIF_07094	isomerase	-1.5532	2.45715	-1.30185	NDE	up	NDE
comp681522_c0_seq1_49030	---NA---	-1.55633	4.09079	-2.36353	NDE	up	NDE
TCALIF_09831	histone-lysine n-methyltransferase partial	-1.58615	2.48101	-1.70085	NDE	up	NDE
TCALIF_03159	---NA---	-1.7589	2.63111	-1.46523	NDE	up	NDE
comp45124_c0_seq1_31121	phenazine biosynthesis protein family protein	-1.77907	2.26062	-1.35741	NDE	up	NDE
TCALIF_06047	hypothetical protein DAPPUDRAFT_96721	-1.93351	3.1147	-2.36473	NDE	up	NDE
TCALIF_10377	---NA---	-1.9778	2.13073	-1.75286	NDE	up	NDE
TCALIF_13279	chitin binding peritrophin-	-2.9895	1.94105	-2.28068	NDE	up	NDE
TCALIF_05772	PREDICTED: uncharacterized protein LOC102808491	-3.49718	2.7318	-1.9404	NDE	up	NDE
comp48785_c0_seq1_38031	zinc finger protein pegasus-like	-3.67692	3.07421	-2.29181	NDE	up	NDE
Contig5948_7492	polysaccharide deacetylase	9.8285	-3.44493	67.0734	NDE	down	up
TCALIF_06573	hypothetical protein DAPPUDRAFT_301652	2.54712	-3.76267	5.6354	NDE	down	up
TCALIF_10480	gdnf-inducible zinc finger protein 1-like	2.27644	-2.4412	3.9822	NDE	down	up
comp41991_c0_seq1_27116	---NA---	1.58606	-2.82411	4.49978	NDE	down	up
TCALIF_10169	uncharacterized threonine-rich gpi-anchored glyco	1.48387	-5.2561	5.57698	NDE	down	up
comp42563_c0_seq1_27809	---NA---	1.11907	-2.69413	11.0778	NDE	down	up
TCALIF_13736	chitin deacetylase 5 isoform b precursor	0	-2.69486	10.1638	NDE	down	up
comp36214_c0_seq1_20938	---NA---	0	-3.67952	10.1568	NDE	down	up
TCALIF_07741	tho complex subunit 4-like	0	-3.94286	5.54242	NDE	down	up
TCALIF_06956	---NA---	0	-7.51736	69.7827	NDE	down	up
TCALIF_02992	protein impact-like	0	-9.79106	9.91034	NDE	down	up
TCALIF_12956	---NA---	0	-19.4533	61.9731	NDE	down	up
TCALIF_04994	spt transcription factor family member	2.74851	-2.87067	12.5939	NDE	down	NDE
TCALIF_13701	vitellogenin 1	1.99972	-2.0674	2.41672	NDE	down	NDE
Contig4234_5893	---NA---	1.65513	-3.08112	3.27857	NDE	down	NDE
TCALIF_11807	---NA---	1.65237	-3.29287	2.99726	NDE	down	NDE
TCALIF_00978	cuticle protein 7-like	1.62434	-3.65318	2.63441	NDE	down	NDE
comp47640_c0_seq1_35533	---NA---	1.55721	-3.81907	2.30272	NDE	down	NDE
TCALIF_00286	cuticle protein 7	1.16546	-2.89443	2.23569	NDE	down	NDE
comp41293_c0_seq1_26287	transmembrane protein 38a	1.09133	-2.84527	-1.19335	NDE	down	NDE
comp42346_c0_seq1_27571	---NA---	1.04611	-2.97224	1.91824	NDE	down	NDE
Contig1687_1686	spt transcription factor family member	1.04315	-2.47533	1.37251	NDE	down	NDE
comp32100_c0_seq1_17394	hypothetical protein	1.01579	-2.95299	2.07899	NDE	down	NDE
comp42696_c0_seq2_27964	glucosamine--fructose-6-phosphate aminotransferase	-1.15904	-2.43033	1.87272	NDE	down	NDE
Contig1150_1149	cg34115 cg34115-pa	-1.26648	-2.94948	1.56093	NDE	down	NDE
TCALIF_06172	hypothetical protein	-1.28206	-3.2916	1.70987	NDE	down	NDE
TCALIF_09476	protein cbg17510	-1.72064	-3.37272	-1.20923	NDE	down	NDE
TCALIF_01360	folate carrier	-1.78742	-2.86273	2.02287	NDE	down	NDE
comp44879_c0_seq1_30799	glutamine synthetase	-2.03773	-2.36651	1.21793	NDE	down	NDE
comp41104_c0_seq1_26063	---NA---	-3.06449	-3.109	1.02252	NDE	down	NDE
TCALIF_12749	fibrinogen and fibronectin	2.70283	-3.39452	5.71361	NDE	NDE	up
TCALIF_08139	---NA---	2.54867	-2.00788	5.06077	NDE	NDE	up
TCALIF_11053	meprin a subunit beta-like	2.45606	-2.20052	3.73219	NDE	NDE	up
Contig2844_4594	zinc finger protein 596-like	2.44885	-1.96522	4.02265	NDE	NDE	up
comp46849_c0_seq1_33912	---NA---	2.39904	-2.07812	5.05433	NDE	NDE	up
TCALIF_10944	zinc finger protein 709-like	2.28649	-1.33483	3.43617	NDE	NDE	up
comp44601_c0_seq1_30432	low quality protein: hemicentin-1	2.06437	-1.60125	3.30902	NDE	NDE	up
TCALIF_11002	predicted protein	1.89638	-1.69423	3.7467	NDE	NDE	up
comp42480_c0_seq1_27727	---NA---	1.89362	-1.07158	2.43762	NDE	NDE	up
TCALIF_13735	glutamine--fructose-6-phosphate aminotransferase	1.5838	-2.58739	7.79159	NDE	NDE	up
comp43576_c0_seq3_29136	membrane protein	1.06477	-1.17159	2.91635	NDE	NDE	up
Contig1343_3223	enhancer of split mgamma	0	-1.70245	6.73909	NDE	NDE	up
Contig870_869	PREDICTED: hypothetical protein LOC100161421	0	-1.78023	8.71724	NDE	NDE	up
TCALIF_10224	---NA---	0	-1.85812	3.61695	NDE	NDE	up
TCALIF_11770	agap004872-pa-like protein	0	-2.14685	17.0236	NDE	NDE	up
comp39203_c0_seq1_23846	polysaccharide deacetylase	0	-2.1706	25.173	NDE	NDE	up
comp35134_c0_seq1_20020	cg13310 cg13310-pa	0	-2.23749	38.3283	NDE	NDE	up
TCALIF_12242	---NA---	0	-2.42154	3.65869	NDE	NDE	up
comp43284_c0_seq1_28745	glutamine:fructose-6-phosphate aminotransferase isoform f	0	-2.50137	10.2724	NDE	NDE	up
TCALIF_13167	cytochrome p450 partial	-1.00398	-1.69724	5.98805	NDE	NDE	up
TCALIF_05309	pickpocket protein 28-like	-1.04869	-1.2626	2.77285	NDE	NDE	up
TCALIF_04531	transmembrane protein 79-like	-1.33922	-1.77543	3.32138	NDE	NDE	up
TCALIF_11537	probable fructose-26-bisphosphatase tigar a	-2.1581	-5.40514	4.9593	NDE	NDE	up
comp42730_c0_seq1_28009	---NA---	2.00732	0	-8.50804	NDE	NDE	down
comp25064_c0_seq1_13313	---NA---	1.03883	-1.44702	-4.26131	NDE	NDE	down
TCALIF_07926	tmem9 family protein	1.01239	2.42957	-2.57239	NDE	NDE	down
comp40640_c0_seq2_25516	caspase nc-like	-1.00181	0	-6.47111	NDE	NDE	down
TCALIF_00206	protein malvolio-like	-1.04834	-1.25415	-2.86928	NDE	NDE	down
comp45293_c0_seq1_31391	isoform a	-1.17943	1.48385	-3.3859	NDE	NDE	down
comp38019_c0_seq1_22520	---NA---	-1.18636	1.03025	-3.44333	NDE	NDE	down
TCALIF_12650	3-hydroxyisobutyrate dehydrogenase	-1.30368	1.20899	-4.13184	NDE	NDE	down
comp56160_c0_seq1_44688	oryzain gamma chain precursor	-1.3092	-1.2421	-2.61789	NDE	NDE	down
comp24620_c0_seq1_13078	kazal-type serine protease inhibitor	-1.35049	1.02083	-2.63961	NDE	NDE	down
TCALIF_12536	hypothetical protein	-1.3891	-1.1754	-3.06984	NDE	NDE	down
TCALIF_01017	glutamate ionotropic kainate partial	-1.52178	-1.13654	-3.81574	NDE	NDE	down
comp32510_c0_seq1_17747	uncharacterized conserved secreted protein	-1.53245	1.11312	-4.05746	NDE	NDE	down
comp44161_c0_seq1_29851	---NA---	-2.3039	0	-15.2322	NDE	NDE	down
TCALIF_09348	cuticle protein	-2.44901	0	-11.2271	NDE	NDE	down
TCALIF_09623	---NA---	-2.63598	1.8604	-2.70015	NDE	NDE	down
Contig452_2417	cuticular protein analogous to peritrophins 3-a1	-2.66704	3.21209	-5.04734	NDE	NDE	down
TCALIF_12369	---NA---	-2.82031	1.8155	-3.40034	NDE	NDE	down
TCALIF_08862	stress protein ddr48	-3.27593	1.95861	-3.16872	NDE	NDE	down
TCALIF_03486	---NA---	-3.73461	1.84235	-3.72402	NDE	NDE	down
comp39798_c0_seq1_24527	---NA---	-4.11856	1.79392	-3.6778	NDE	NDE	down
TCALIF_07656	hypothetical protein DAPPUDRAFT_316561	-5.18167	1.38629	-2.78585	NDE	NDE	down
comp30505_c0_seq1_16458	hypothetical protein DAPPUDRAFT_336270	-5.57602	1.50248	-3.76787	NDE	NDE	down
comp41390_c1_seq2_26401	hypothetical protein DAPPUDRAFT_316561	-6.90338	1.47056	-3.13371	NDE	NDE	down
comp65073_c0_seq1_44824	hypothetical protein DAPPUDRAFT_331880	-7.24183	-1.38751	-3.07116	NDE	NDE	down
comp31079_c1_seq1_16803	---NA---	4.58188	0	0	NDE	NDE	NDE
TCALIF_08710	---NA---	3.92563	0	0	NDE	NDE	NDE
comp42730_c0_seq2_28010	---NA---	3.44048	0	0	NDE	NDE	NDE
Contig1502_1501	---NA---	3.19095	0	0	NDE	NDE	NDE
TCALIF_08337	enhancer of split mgamma	3.1339	-1.4963	2.85491	NDE	NDE	NDE
TCALIF_10301	---NA---	3.12262	-1.53378	3.25027	NDE	NDE	NDE
comp74418_c0_seq1_44893	---NA---	2.88289	-1.08983	0	NDE	NDE	NDE
TCALIF_05787	cuticle protein	2.85385	-1.18015	2.28224	NDE	NDE	NDE
comp39337_c0_seq1_24012	cav1_ateab ame: full=caveolin-1	2.82107	0	0	NDE	NDE	NDE
comp48760_c0_seq1_37990	ecdysone inducible protein 75	2.73237	-1.37216	2.83509	NDE	NDE	NDE
comp40454_c0_seq1_25312	---NA---	2.71898	0	0	NDE	NDE	NDE
Contig1356_3236	rna-directed dna polymerase from mobile element jockey-like	2.68337	0	-1.53274	NDE	NDE	NDE
TCALIF_08928	bile acid partial	2.64272	2.30158	1.15991	NDE	NDE	NDE
comp37657_c0_seq1_22151	obstractor b	2.55586	1.07744	4.20018	NDE	NDE	NDE
TCALIF_00198	transient receptor potential cation channel subfamily a member 1	2.54382	1.72798	1.0742	NDE	NDE	NDE
Contig1332_1331	delta-6 fatty acid desaturase	2.51438	1.46792	2.19371	NDE	NDE	NDE
comp853195_c0_seq1_51058	---NA---	2.46376	-1.19954	0	NDE	NDE	NDE
comp47812_c0_seq1_36007	dna-directed rna polymerase iii subunit rpc1-like	2.45957	0	0	NDE	NDE	NDE
comp50532_c0_seq1_43206	dna-dependent protein kinase catalytic subunit	2.45765	-1.22034	2.91434	NDE	NDE	NDE
comp41304_c0_seq1_26302	---NA---	2.44856	1.00969	1.67109	NDE	NDE	NDE
TCALIF_01031	---NA---	2.43364	-2.0674	0	NDE	NDE	NDE
TCALIF_05454	bcs-1 protein	2.42591	0	-1.60462	NDE	NDE	NDE
comp37139_c0_seq1_21688	---NA---	2.42269	0	0	NDE	NDE	NDE
TCALIF_11129	protein disulfide-isomerase a6	2.41441	1.73507	1.16092	NDE	NDE	NDE
TCALIF_01646	nuclear factor interleukin-3-regulated protein	2.39167	2.11977	1.02287	NDE	NDE	NDE
TCALIF_06957	transcription factor coe3	2.38432	-1.10549	1.18222	NDE	NDE	NDE
comp50607_c0_seq2_43690	solute carrier family facilitated glucose transporter member 1-like	2.38256	1.65436	1.27647	NDE	NDE	NDE
TCALIF_10769	trypsin 1a	2.3789	0	0	NDE	NDE	NDE
comp45176_c0_seq1_31211	vam6 vps39-like protein	2.35545	0	0	NDE	NDE	NDE
comp43827_c0_seq1_29440	---NA---	2.33295	-1.02902	2.32044	NDE	NDE	NDE
Contig1686_3540	---NA---	2.33138	1.74385	1.30797	NDE	NDE	NDE
TCALIF_11925	helicase arip4	2.32429	1.35296	1.18555	NDE	NDE	NDE
TCALIF_03377	---NA---	2.31723	3.32952	-3.00962	NDE	NDE	NDE
comp35571_c0_seq1_20392	---NA---	2.31493	0	0	NDE	NDE	NDE
TCALIF_05636	serine proteinase stubble	2.30841	-1.76863	2.69492	NDE	NDE	NDE
Contig855_2782	---NA---	2.28473	-1.26297	3.11316	NDE	NDE	NDE
comp40860_c0_seq1_25774	mediator of rna polymerase ii transcription subunit 17	2.28315	-1.40297	0	NDE	NDE	NDE
comp746509_c0_seq1_49722	---NA---	2.27577	-1.14385	2.51546	NDE	NDE	NDE
TCALIF_09878	probable gpi-anchored adhesin-like protein pga55	2.26717	1.3838	-1.15532	NDE	NDE	NDE
TCALIF_11085	4-hydroxyacetophenone monooxygenase	2.25654	2.15871	-1.45967	NDE	NDE	NDE
TCALIF_12875	potassium voltage-gated channel protein shaw	2.24886	1.06698	1.7429	NDE	NDE	NDE
TCALIF_12697	beta- -glucan-binding protein precursor	2.24761	1.05884	0	NDE	NDE	NDE
TCALIF_00962	delta-6 fatty acid desaturase	2.24678	2.39691	1.80951	NDE	NDE	NDE
TCALIF_12696	beta- -glucan-binding protein precursor	2.24228	1.03883	1.3148	NDE	NDE	NDE
comp50772_c0_seq1_44391	---NA---	2.23003	1.07628	1.3055	NDE	NDE	NDE
Contig2379_4169	regulator of g protein signaling	2.20129	-1.13783	1.78653	NDE	NDE	NDE
Contig3188_4909	trypsin-like serine protease	2.1888	-1.93987	2.94975	NDE	NDE	NDE
comp39105_c0_seq1_23731	---NA---	2.18032	-1.23766	2.47683	NDE	NDE	NDE
TCALIF_11943	cuticle protein 19	2.17799	-1.61225	3.11728	NDE	NDE	NDE
TCALIF_01752	---NA---	2.17062	-1.87537	3.18767	NDE	NDE	NDE
comp47163_c0_seq3_34553	---NA---	2.14988	-1.40707	2.15611	NDE	NDE	NDE
comp34606_c1_seq1_19584	---NA---	2.124	1.7191	1.04946	NDE	NDE	NDE
TCALIF_11469	monocarboxylate transporter 12	2.12386	1.605	1.06531	NDE	NDE	NDE
TCALIF_13992	---NA---	2.11864	-1.12707	2.1271	NDE	NDE	NDE
TCALIF_03946	heat shock protein 70	2.11673	1.78748	-1.18718	NDE	NDE	NDE
comp33503_c0_seq1_18669	protein phosphatase	2.11437	-2.96302	1.7958	NDE	NDE	NDE
TCALIF_06581	#NAME?	2.11318	1.32544	1.14573	NDE	NDE	NDE
Contig6378_7882	e3 ubiquitin-protein ligase partial	2.09667	-1.18804	1.56041	NDE	NDE	NDE
TCALIF_07023	---NA---	2.09601	1.43927	-1.01414	NDE	NDE	NDE
TCALIF_03534	serine protease	2.07826	-1.49528	2.69717	NDE	NDE	NDE
TCALIF_11945	cuticle protein 7	2.07734	-1.64627	3.02739	NDE	NDE	NDE
TCALIF_10697	---NA---	2.07659	1.03863	1.9252	NDE	NDE	NDE
comp868721_c0_seq1_51456	retrovirus-related pol polyprotein from transposon tnt 1-94	2.07402	1.88549	1.07768	NDE	NDE	NDE
TCALIF_10670	97 kda heat shock protein isoform x2	2.06771	1.34121	1.35638	NDE	NDE	NDE
comp40207_c0_seq1_25010	cuticle protein 7	2.05199	-1.86661	2.81212	NDE	NDE	NDE
TCALIF_13240	g-protein coupled receptor mth2	2.04865	1.04894	0	NDE	NDE	NDE
comp49253_c1_seq1_39204	---NA---	2.04523	1.25495	1.50735	NDE	NDE	NDE
TCALIF_09343	hornerin isoform x2	2.04043	-1.21904	2.39674	NDE	NDE	NDE
TCALIF_06163	---NA---	2.02794	1.04692	2.26198	NDE	NDE	NDE
comp36844_c0_seq1_21454	---NA---	2.01521	0	0	NDE	NDE	NDE
TCALIF_01422	dynein assembly factor axonemal-like	2.01369	1.41178	1.42723	NDE	NDE	NDE
TCALIF_11295	erythroid differentiation-related factor 1	2.01346	1.3138	1.07627	NDE	NDE	NDE
TCALIF_01809	spt transcription factor family member	2.01177	-1.57473	2.34882	NDE	NDE	NDE
TCALIF_00264	myosin heavy chain 1	2.0023	1.20238	1.04097	NDE	NDE	NDE
TCALIF_01676	serine protease	1.99777	-2.27101	2.88419	NDE	NDE	NDE
comp50334_c0_seq1_42602	heat shock protein 70	1.98996	1.19851	1.06529	NDE	NDE	NDE
TCALIF_12628	---NA---	1.98867	1.19621	1.283	NDE	NDE	NDE
TCALIF_08450	cuticle protein isoform b	1.98505	-1.47856	2.63389	NDE	NDE	NDE
comp41334_c0_seq1_26338	heat shock protein 90	1.98366	2.05063	1.09526	NDE	NDE	NDE
comp48464_c0_seq1_37306	toll, putative	1.98219	-1.05642	2.44667	NDE	NDE	NDE
Contig2485_4261	sentrin-specific protease 6	1.98073	-1.1899	0	NDE	NDE	NDE
TCALIF_02124	slit homolog 1	1.97767	1.3008	2.61904	NDE	NDE	NDE
Contig2845_4595	e3 ubiquitin-protein ligase rnf19a-like	1.97441	-1.13098	1.62347	NDE	NDE	NDE
comp46941_c1_seq1_34096	pr domain zinc finger protein 10-like isoform 1	1.97153	-1.02507	1.59288	NDE	NDE	NDE
TCALIF_10930	agap000745-pa-like protein	1.97126	-2.39776	3.35509	NDE	NDE	NDE
TCALIF_06749	brain specific homeobox protein	1.96415	-1.63702	2.2655	NDE	NDE	NDE
TCALIF_01955	spt transcription factor family member	1.96319	1.23502	1.12234	NDE	NDE	NDE
Contig1183_1182	---NA---	1.96231	1.45936	1.20353	NDE	NDE	NDE
comp47775_c0_seq1_35926	yth domain	1.96089	-1.39695	1.83015	NDE	NDE	NDE
comp43336_c0_seq1_28804	c-factor	1.9539	1.25547	1.07322	NDE	NDE	NDE
comp42200_c0_seq1_27376	---NA---	1.95304	-2.38314	2.83461	NDE	NDE	NDE
TCALIF_10012	microphthalmia-associated transcription factor-like isoform x3	1.94989	1.55943	1.94965	NDE	NDE	NDE
TCALIF_09149	---NA---	1.94714	-1.33083	2.47633	NDE	NDE	NDE
comp63757_c0_seq1_44806	---NA---	1.94688	1.13597	1.95111	NDE	NDE	NDE
Contig3984_5662	c-jun-amino-terminal kinase-interacting protein 4 isoform 1	1.93834	-1.05659	1.10677	NDE	NDE	NDE
TCALIF_05930	zinc finger protein 239- partial	1.93605	1.56382	-1.08013	NDE	NDE	NDE
comp49097_c0_seq2_38819	steroid hormone receptor 3	1.9272	1.50225	1.092	NDE	NDE	NDE
TCALIF_10519	low quality protein: cub and sushi domain-containing protein 2	1.9269	-1.03616	1.72538	NDE	NDE	NDE
comp656167_c0_seq1_48467	---NA---	1.92585	1.20743	-1.23803	NDE	NDE	NDE
comp37827_c0_seq1_22312	---NA---	1.9228	1.59211	1.09756	NDE	NDE	NDE
TCALIF_04022	alkylated dna repair protein alkb homolog 1-like	1.92084	1.14638	1.06604	NDE	NDE	NDE
Contig1755_3603	---NA---	1.91957	1.26932	1.27432	NDE	NDE	NDE
TCALIF_04182	isoform a	1.91718	1.50398	1.05962	NDE	NDE	NDE
Contig6436_7940	poly partial	1.91232	1.3384	1.03299	NDE	NDE	NDE
TCALIF_10549	---NA---	1.90519	0	0	NDE	NDE	NDE
comp42057_c0_seq1_27202	choline mitochondrial-like	1.90335	0	0	NDE	NDE	NDE
comp40680_c0_seq1_25555	sodium hydrogen	1.89608	1.09583	1.19846	NDE	NDE	NDE
TCALIF_01240	---NA---	1.89523	1.34128	1.79547	NDE	NDE	NDE
Contig5532_7101	transcription factor castor	1.89131	1.7339	1.29367	NDE	NDE	NDE
comp49507_c4_seq1_39860	---NA---	1.8885	1.22347	1.41772	NDE	NDE	NDE
comp49025_c0_seq1_38614	protein mon2 homolog	1.88763	1.30372	1.23808	NDE	NDE	NDE
comp44345_c0_seq2_30100	hypothetical protein	1.88585	-1.07861	1.66123	NDE	NDE	NDE
comp50829_c0_seq1_44470	---NA---	1.88124	3.83383	-3.30119	NDE	NDE	NDE
comp33115_c0_seq1_18297	hypothetical protein	1.88104	-1.11971	1.1938	NDE	NDE	NDE
TCALIF_08199	---NA---	1.88084	-1.28696	1.12849	NDE	NDE	NDE
TCALIF_09166	neuropeptide receptor a20	1.87966	1.49658	1.09286	NDE	NDE	NDE
TCALIF_03643	phosphoenolpyruvate carboxykinase	1.87845	1.48871	-1.04375	NDE	NDE	NDE
comp42928_c0_seq1_28256	e3 ubiquitin-protein ligase smurf1	1.87815	-1.26064	1.51577	NDE	NDE	NDE
TCALIF_10140	protein still isoform sif type 1 isoform x1	1.87813	1.34857	1.29336	NDE	NDE	NDE
comp38615_c0_seq1_23156	---NA---	1.87753	1.39675	1.22584	NDE	NDE	NDE
TCALIF_03659	spt transcription factor family member	1.87699	-1.80146	3.25379	NDE	NDE	NDE
TCALIF_11523	single vwc domain protein 3	1.87242	1.11251	-1.14336	NDE	NDE	NDE
Contig1844_1843	---NA---	1.86996	-1.58586	1.34773	NDE	NDE	NDE
comp49382_c0_seq1_39533	tyrosine aminotransferase-like	1.86861	1.34275	-1.21206	NDE	NDE	NDE
TCALIF_11043	upf0378 protein kiaa0100	1.86426	-1.18765	1.94747	NDE	NDE	NDE
TCALIF_04952	secreted protein	1.86382	1.34883	-1.13929	NDE	NDE	NDE
TCALIF_08993	---NA---	1.86357	-1.71591	2.46605	NDE	NDE	NDE
comp46154_c0_seq2_32653	---NA---	1.86211	1.27152	-1.03717	NDE	NDE	NDE
Contig2167_3987	---NA---	1.8564	-1.63185	0	NDE	NDE	NDE
comp49881_c0_seq1_40882	lim domain-binding	1.85577	-1.32343	0	NDE	NDE	NDE
TCALIF_05616	an1-type zinc finger protein 2b isoform x1	1.85245	1.59601	-1.16535	NDE	NDE	NDE
TCALIF_08424	---NA---	1.85024	1.16692	1.32991	NDE	NDE	NDE
TCALIF_05087	4-hydroxyphenylpyruvate dioxygenase-like	1.8479	1.38151	1.14738	NDE	NDE	NDE
TCALIF_11863	zinc finger protein 160-like	1.84488	2.53617	1.13462	NDE	NDE	NDE
TCALIF_12390	---NA---	1.84204	1.79252	-1.04052	NDE	NDE	NDE
comp41201_c0_seq1_26173	cuticular protein hypothetical 28	1.84204	-2.14383	3.25848	NDE	NDE	NDE
TCALIF_07173	transmembrane protein 20-like	1.84117	-4.9192	1.65079	NDE	NDE	NDE
comp49742_c1_seq1_40486	e3 ubiquitin-protein ligase ubr3-like	1.84115	1.02021	1.33084	NDE	NDE	NDE
comp42406_c0_seq1_27636	udp-n-acetylglucosamine transferase subunit alg13 homolog	1.83991	1.12614	1.35431	NDE	NDE	NDE
comp45705_c0_seq1_32032	---NA---	1.83865	-1.38828	1.90671	NDE	NDE	NDE
comp26401_c0_seq1_14035	cuticle protein	1.83744	0	0	NDE	NDE	NDE
comp49955_c0_seq1_41083	ribonuclease h2 subunit b-like	1.83705	1.20619	0	NDE	NDE	NDE
TCALIF_02302	---NA---	1.83479	-1.65309	2.88183	NDE	NDE	NDE
TCALIF_13039	n-acylglucosamine 2-epimerase	1.83206	-1.08381	1.09503	NDE	NDE	NDE
TCALIF_00296	set and mynd domain-containing	1.82919	1.78042	-1.13238	NDE	NDE	NDE
comp43737_c0_seq1_29325	major facilitator superfamily domain-containing protein 7-a	1.82915	-1.11713	1.42435	NDE	NDE	NDE
comp41699_c0_seq1_26754	39s ribosomal protein mitochondrial-like	1.82581	1.13481	1.80092	NDE	NDE	NDE
TCALIF_12883	forkhead box protein j3 isoform x2	1.82313	1.74153	-1.15802	NDE	NDE	NDE
Contig4105_5769	---NA---	1.82274	1.22152	-1.00511	NDE	NDE	NDE
comp33250_c0_seq1_18433	puromycin sensitive isoform a	1.82168	0	0	NDE	NDE	NDE
TCALIF_04906	fat-like cadherin-related tumor suppressor homolog	1.82059	1.40737	1.1573	NDE	NDE	NDE
comp44246_c0_seq1_29959	- isoform c	1.81401	0	-2.27565	NDE	NDE	NDE
comp44402_c0_seq1_30175	---NA---	1.8113	1.87318	-1.22766	NDE	NDE	NDE
TCALIF_06026	set and mynd domain-containing protein 4-like	1.80953	1.23388	1.16721	NDE	NDE	NDE
comp46089_c0_seq10_32580	fatty-acid amide hydrolase 2-like	1.8061	-1.45768	1.73251	NDE	NDE	NDE
comp42899_c0_seq1_28219	ethanolamine-phosphate phospho-lyase isoform 1	1.80596	1.42786	-1.00547	NDE	NDE	NDE
TCALIF_13462	nuclear receptor subfamily 2 group f member 6	1.80475	1.27902	1.18903	NDE	NDE	NDE
comp47977_c0_seq1_36356	5-ht receptor 7a-like	1.80446	1.05875	1.12881	NDE	NDE	NDE
TCALIF_01388	protein fam179b-like	1.80201	0	0	NDE	NDE	NDE
TCALIF_06230	zinc metalloproteinase nas-14	1.79987	1.04824	1.00029	NDE	NDE	NDE
comp40313_c0_seq1_25126	---NA---	1.79939	1.07454	2.19724	NDE	NDE	NDE
comp49715_c4_seq1_40424	---NA---	1.79385	0	0	NDE	NDE	NDE
TCALIF_04424	dnaj homolog subfamily a member 1	1.79307	1.28709	-1.08574	NDE	NDE	NDE
TCALIF_12107	sodium hydrogen exchanger partial	1.79274	1.42555	-1.00779	NDE	NDE	NDE
TCALIF_09060	isoform a	1.78823	-1.46814	1.73505	NDE	NDE	NDE
TCALIF_11878	isoforms a c f g h-like	1.78609	1.01065	1.48861	NDE	NDE	NDE
TCALIF_06136	diaminopimelate decarboxylase	1.78489	1.14517	1.42135	NDE	NDE	NDE
comp50775_c0_seq5_44400	---NA---	1.78346	-1.26516	1.28085	NDE	NDE	NDE
comp44711_c0_seq1_30587	---NA---	1.78302	1.46619	-1.10121	NDE	NDE	NDE
comp47192_c0_seq1_34641	thyroid hormone receptor beta	1.78263	-1.17394	0	NDE	NDE	NDE
comp40951_c0_seq1_25881	phosphoenolpyruvate carboxykinase	1.78094	1.38875	-1.09278	NDE	NDE	NDE
comp48632_c0_seq2_37719	choline ethanolamine kinase	1.78032	1.2545	1.06539	NDE	NDE	NDE
TCALIF_03737	oxalate:formate antiporter	1.77693	1.56418	1.18429	NDE	NDE	NDE
comp34612_c0_seq1_19588	---NA---	1.77288	0	0	NDE	NDE	NDE
TCALIF_08464	transcriptional repressor scratch 1-like	1.77239	1.21357	1.20495	NDE	NDE	NDE
TCALIF_11413	carbohydrate sulfotransferase 11-like	1.77105	1.11157	-1.13496	NDE	NDE	NDE
TCALIF_10764	gamma-aminobutyric acid receptor subunit beta- partial	1.77081	1.01642	1.47169	NDE	NDE	NDE
TCALIF_08840	---NA---	1.76984	-1.26993	-1.74635	NDE	NDE	NDE
Contig1395_3275	raf homolog serine threonine-protein kinase phl-like	1.76714	1.0939	1.45846	NDE	NDE	NDE
TCALIF_04687	odulin family member (cmd 1)	1.76294	-1.01272	1.29015	NDE	NDE	NDE
comp47432_c0_seq1_35136	transmembrane and tpr repeat-containing protein cg4050-like	1.76235	1.39613	1.04185	NDE	NDE	NDE
comp47795_c0_seq2_35951	serine threonine-protein kinase ulk2-like	1.76064	-1.12322	1.50699	NDE	NDE	NDE
comp46941_c0_seq1_34095	---NA---	1.75994	1.10078	1.36712	NDE	NDE	NDE
comp50386_c0_seq1_42753	serine protease	1.75904	-2.66214	3.29261	NDE	NDE	NDE
comp33804_c0_seq1_18948	fk506-binding protein 8	1.7575	-1.13502	1.5034	NDE	NDE	NDE
TCALIF_09529	n-acetyllactosaminide beta- -n-acetylglucosaminyl- isoform c-like	1.75444	1.19356	-1.09596	NDE	NDE	NDE
TCALIF_07908	c-factor	1.74834	1.15746	-1.14128	NDE	NDE	NDE
TCALIF_08135	hsp70 hsp90 organizing protein homolog	1.74762	1.16412	1.14027	NDE	NDE	NDE
comp40133_c1_seq1_24925	---NA---	1.74623	0	0	NDE	NDE	NDE
TCALIF_01412	---NA---	1.74457	5.91601	-3.96295	NDE	NDE	NDE
TCALIF_14059	angiogenic factor with g patch and fha domains 1 isoform x1	1.74148	1.81824	-1.16494	NDE	NDE	NDE
TCALIF_04868	---NA---	1.74116	1.18458	0	NDE	NDE	NDE
TCALIF_08425	low-density lipoprotein receptor	1.74093	1.36472	1.20566	NDE	NDE	NDE
comp43175_c0_seq1_28582	ribonucleasep mrp protein subunit pop1	1.73828	-1.09329	1.79633	NDE	NDE	NDE
comp34777_c1_seq1_19724	---NA---	1.73816	1.44027	-1.0938	NDE	NDE	NDE
TCALIF_01504	---NA---	1.73597	1.50557	1.08195	NDE	NDE	NDE
TCALIF_02490	histone-lysine n-methyltransferase 2c-like isoform x4	1.73513	1.20751	1.01262	NDE	NDE	NDE
TCALIF_05143	---NA---	1.73475	1.23499	-1.14089	NDE	NDE	NDE
TCALIF_06647	hypothetical protein X777_03987	1.73406	1.05486	2.1901	NDE	NDE	NDE
comp50029_c3_seq1_41366	---NA---	1.73284	2.77623	0	NDE	NDE	NDE
comp24658_c0_seq1_13109	hemagglutinin amebocyte aggregation factor precursor	1.73055	-2.06168	1.83201	NDE	NDE	NDE
Contig6476_7972	retinal-specific atp-binding cassette transporter-like	1.73033	0	0	NDE	NDE	NDE
Contig1900_3731	phosphoacetylglucosamine mutase	1.73003	1.09638	2.10508	NDE	NDE	NDE
TCALIF_12308	sodium-dependent phosphate transport protein 2b	1.72831	1.21211	1.72223	NDE	NDE	NDE
Contig330_2317	wnt5 protein	1.72827	1.02	1.82487	NDE	NDE	NDE
TCALIF_10570	fmrfamide receptor	1.72694	1.29716	1.24427	NDE	NDE	NDE
TCALIF_04316	glutaminase kidney mitochondrial	1.72691	1.18968	-1.02009	NDE	NDE	NDE
TCALIF_07916	c-type lectin	1.72571	8.1953	-9.96424	NDE	NDE	NDE
TCALIF_02489	---NA---	1.72389	-1.24248	1.28418	NDE	NDE	NDE
TCALIF_04090	---NA---	1.72329	-1.62703	1.53421	NDE	NDE	NDE
TCALIF_04056	---NA---	1.72201	0	0	NDE	NDE	NDE
TCALIF_13036	cytolysin rtx-s-2-like	1.72085	1.7458	-1.02566	NDE	NDE	NDE
TCALIF_12354	kelch-like protein 33	1.71874	2.07599	0	NDE	NDE	NDE
TCALIF_03535	set and mynd domain-containing protein 4-like	1.71716	-1.05474	1.12928	NDE	NDE	NDE
comp40757_c0_seq2_25652	adp-ribosylation factor	1.71558	0	0	NDE	NDE	NDE
comp24434_c0_seq1_12908	amp dependent coa partial	1.71551	0	-4.22789	NDE	NDE	NDE
comp40321_c0_seq1_25135	cuticle protein	1.71451	1.51374	-1.90442	NDE	NDE	NDE
comp41226_c0_seq1_26204	tox high mobility group box family member 4-like	1.71386	1.00584	1.62962	NDE	NDE	NDE
TCALIF_10677	---NA---	1.71315	-1.02994	1.44047	NDE	NDE	NDE
TCALIF_09227	desumoylating isopeptidase 1-like	1.70993	1.28795	1.13321	NDE	NDE	NDE
comp40579_c0_seq1_25454	---NA---	1.70836	1.21451	1.17831	NDE	NDE	NDE
TCALIF_03685	neurotrimin-like isoform x1	1.70315	-2.02849	1.79061	NDE	NDE	NDE
comp49624_c2_seq1_40212	lysosomal-trafficking regulator-like	1.70068	-1.26148	1.70757	NDE	NDE	NDE
TCALIF_00379	---NA---	1.69929	-1.98805	0	NDE	NDE	NDE
comp41709_c0_seq1_26766	isoform a	1.69773	1.19524	-1.24016	NDE	NDE	NDE
Contig1578_3436	leucine-rich repeat-containing protein 16a-like isoform 2	1.69733	1.78681	1.21291	NDE	NDE	NDE
TCALIF_10744	distal- isoform a	1.69574	-1.28473	1.63925	NDE	NDE	NDE
comp45735_c0_seq1_32063	negative elongation factor a-like	1.69226	1.19883	1.37981	NDE	NDE	NDE
TCALIF_01446	xyloside xylosyltransferase 1	1.69222	1.30954	1.00448	NDE	NDE	NDE
TCALIF_09987	subfamily b member partial	1.69061	1.36473	-1.0866	NDE	NDE	NDE
TCALIF_04721	lactoylglutathione lyase	1.68843	-1.44337	2.52909	NDE	NDE	NDE
comp44483_c0_seq3_30269	lon peptidase n-terminal domain and ring finger protein 3 isoform 2	1.68824	1.99889	1.03632	NDE	NDE	NDE
comp48272_c1_seq1_36907	---NA---	1.68686	1.32719	1.016	NDE	NDE	NDE
TCALIF_01521	fibroblast growth factor receptor 1 isoform x1	1.68439	1.05978	1.57923	NDE	NDE	NDE
TCALIF_07253	rhomboid family member 1	1.68432	1.63845	1.02603	NDE	NDE	NDE
comp56926_c0_seq1_44704	c-type lectin - galactose binding	1.68351	2.07183	-3.53273	NDE	NDE	NDE
TCALIF_06346	chorion peroxidase	1.68267	-1.54315	2.22974	NDE	NDE	NDE
comp40203_c0_seq1_25004	---NA---	1.68198	1.10061	2.13923	NDE	NDE	NDE
TCALIF_06954	agap004747-pa-like protein	1.68126	-1.30659	1.90002	NDE	NDE	NDE
TCALIF_10517	microfibril-associated glycoprotein 4-like	1.68085	-1.25044	-1.0072	NDE	NDE	NDE
TCALIF_09958	e3 ubiquitin-protein ligase rnf19a	1.68067	1.16	1.35783	NDE	NDE	NDE
TCALIF_13988	downstream of receptor kinase	1.67843	-1.09898	1.67104	NDE	NDE	NDE
TCALIF_13700	---NA---	1.67837	3.36942	-3.09943	NDE	NDE	NDE
TCALIF_13285	hypothetical protein	1.67578	-1.97594	2.7981	NDE	NDE	NDE
TCALIF_12464	nuclear receptor	1.67418	1.3815	-1.05217	NDE	NDE	NDE
TCALIF_13501	cdp diglyceride isoform a	1.67342	1.17878	1.06485	NDE	NDE	NDE
comp44458_c0_seq1_30237	PREDICTED: hemocytin-like	1.67236	-2.31647	2.91406	NDE	NDE	NDE
TCALIF_01330	hypothetical protein	1.67136	1.34098	-1.10634	NDE	NDE	NDE
TCALIF_13423	---NA---	1.67037	0	0	NDE	NDE	NDE
comp44415_c0_seq1_30190	anion exchange	1.67013	1.21813	1.07647	NDE	NDE	NDE
TCALIF_00491	dynein heavy chain-like protein	1.66823	1.5677	-1.18014	NDE	NDE	NDE
TCALIF_02337	low quality protein: water dikinase-like	1.66554	1.40361	1.11908	NDE	NDE	NDE
comp35630_c1_seq1_20444	---NA---	1.66339	-1.29005	1.95493	NDE	NDE	NDE
TCALIF_13720	---NA---	1.6627	1.62958	0	NDE	NDE	NDE
comp47986_c0_seq1_36363	methylcrotonoyl- carboxylase beta mitochondrial	1.66183	1.05254	0	NDE	NDE	NDE
TCALIF_08712	lachesin	1.66002	-1.0511	1.35302	NDE	NDE	NDE
TCALIF_08166	williams-beuren syndrome chromosomal region 16 protein	1.65985	1.20811	-1.05241	NDE	NDE	NDE
TCALIF_02026	---NA---	1.65936	0	0	NDE	NDE	NDE
comp45581_c0_seq1_31859	glypican-4 isoform 1	1.65852	1.04203	1.83203	NDE	NDE	NDE
TCALIF_09651	---NA---	1.6583	2.22756	-1.4036	NDE	NDE	NDE
comp47628_c0_seq1_35506	mfs-type transporter c6orf192 homolog	1.65741	-1.05732	1.27665	NDE	NDE	NDE
TCALIF_00121	fibrinogen c domain-containing protein 1- partial	1.6567	-1.02946	1.15859	NDE	NDE	NDE
comp43577_c0_seq4_29144	myotrophin	1.65496	-1.10667	1.87008	NDE	NDE	NDE
TCALIF_04406	intraflagellar transport protein 20 homolog	1.65407	1.33079	0	NDE	NDE	NDE
TCALIF_11926	helicase arip4-like isoform x2	1.65345	1.43252	-1.05365	NDE	NDE	NDE
comp32805_c0_seq1_18008	---NA---	1.65269	1.23604	1.95325	NDE	NDE	NDE
TCALIF_03353	spt transcription factor family member	1.65191	-1.30298	2.51153	NDE	NDE	NDE
comp39174_c0_seq1_23817	protein phosphatase 1 regulatory subunit 3d	1.65048	1.66735	-1.59281	NDE	NDE	NDE
TCALIF_02478	sodium-dependent phosphate transport protein 2a	1.65009	-1.07675	1.17878	NDE	NDE	NDE
comp40676_c0_seq2_25550	elongation factor mitochondrial-like	1.64947	-1.16051	1.93662	NDE	NDE	NDE
TCALIF_12367	protein unc-45 homolog b	1.64792	1.31458	-1.07566	NDE	NDE	NDE
TCALIF_03540	---NA---	1.64755	1.03121	1.38229	NDE	NDE	NDE
Contig814_2745	parahox neighbour	1.64743	1.69279	0	NDE	NDE	NDE
TCALIF_07979	transmembrane emp24 domain-containing protein 5-like	1.64249	1.03677	1.46189	NDE	NDE	NDE
TCALIF_05363	annexin a13	1.64015	1.12327	1.30257	NDE	NDE	NDE
TCALIF_04965	e3 ubiquitin-protein ligase siah1	1.64007	1.56031	-1.242	NDE	NDE	NDE
Contig2194_4010	ero1-like protein	1.64003	1.36421	-1.09903	NDE	NDE	NDE
TCALIF_04976	esterase fe4-like	1.63956	-1.01244	1.50012	NDE	NDE	NDE
Contig6056_7592	---NA---	1.63765	1.21899	-1.00885	NDE	NDE	NDE
TCALIF_03889	---NA---	1.63588	-1.03463	1.42618	NDE	NDE	NDE
TCALIF_02974	---NA---	1.63532	-1.13288	1.84338	NDE	NDE	NDE
Contig5709_7264	isoform c	1.63524	-1.00679	1.79842	NDE	NDE	NDE
TCALIF_04093	serine proteinase stubble	1.63511	-1.08529	1.52902	NDE	NDE	NDE
TCALIF_07920	protein isoform b-like	1.63323	1.78274	1.00132	NDE	NDE	NDE
comp33656_c0_seq1_18810	t-complex protein 1 subunit beta-like isoform 1	1.62802	1.52988	-1.16584	NDE	NDE	NDE
TCALIF_05160	---NA---	1.62685	1.02208	-1.33747	NDE	NDE	NDE
Contig100_99	vasopressin v1a	1.62588	1.17975	1.22807	NDE	NDE	NDE
TCALIF_03498	single-minded homolog 1 isoform x4	1.62581	0	0	NDE	NDE	NDE
TCALIF_01514	facilitated trehalose transporter tret1-like isoform x1	1.62581	1.45646	1.01572	NDE	NDE	NDE
TCALIF_02310	---NA---	1.62491	-1.27371	2.25473	NDE	NDE	NDE
TCALIF_10217	s-adenosylmethionine decarboxylase proenzyme-like	1.62364	1.22698	-1.04374	NDE	NDE	NDE
comp58863_c0_seq1_44742	aael003425- partial	1.62194	1.18612	1.49719	NDE	NDE	NDE
TCALIF_02524	zinc finger and btb domain-containing protein 47 isoform x2	1.62105	1.09724	1.24907	NDE	NDE	NDE
comp37777_c0_seq1_22262	---NA---	1.62083	1.09261	0	NDE	NDE	NDE
Contig964_2886	protein isoform b-like	1.61998	1.39496	1.10755	NDE	NDE	NDE
TCALIF_05356	---NA---	1.61867	1.27469	1.223	NDE	NDE	NDE
TCALIF_08573	voltage-dependent l-type calcium channel subunit beta-1 isoform x1	1.61513	-1.07364	1.62514	NDE	NDE	NDE
TCALIF_03585	abhydrolase domain-containing protein 8	1.61163	1.01692	1.58875	NDE	NDE	NDE
TCALIF_08706	---NA---	1.61153	0	-1.9046	NDE	NDE	NDE
Contig2998_4734	probable rna-binding protein orb2	1.61033	-1.25895	1.63473	NDE	NDE	NDE
comp44610_c1_seq1_30448	---NA---	1.6093	-1.69461	1.27699	NDE	NDE	NDE
TCALIF_09978	cuticle protein	1.6093	-2.31377	2.1496	NDE	NDE	NDE
TCALIF_05854	---NA---	1.60755	-1.30857	1.87503	NDE	NDE	NDE
comp47312_c0_seq1_34867	e1a-binding protein partial	1.60746	-1.13794	1.56521	NDE	NDE	NDE
TCALIF_01709	e3 ubiquitin-protein ligase siah1-like	1.60735	1.80696	-1.35718	NDE	NDE	NDE
comp40730_c0_seq1_25620	geranylgeranyl transferase type-2 subunit beta	1.60719	1.12785	1.11281	NDE	NDE	NDE
TCALIF_11095	PREDICTED: uncharacterized protein LOC100880791	1.60588	1.14036	1.67108	NDE	NDE	NDE
TCALIF_10849	---NA---	1.60526	1.02423	1.30773	NDE	NDE	NDE
TCALIF_04854	hypothetical protein DAPPUDRAFT_257720	1.60452	-1.04316	1.01458	NDE	NDE	NDE
TCALIF_11898	cuticle protein	1.60366	-1.47627	2.46131	NDE	NDE	NDE
comp41221_c0_seq1_26195	---NA---	1.60364	1.10395	1.25925	NDE	NDE	NDE
comp48629_c1_seq1_37715	ankyrin repeat and mynd domain-containing protein 2	1.60333	1.0779	0	NDE	NDE	NDE
comp44114_c0_seq1_29788	sex-determining protein fem-1	1.60251	1.24453	1.4263	NDE	NDE	NDE
comp46415_c0_seq1_33116	dynactin subunit 4	1.6018	-1.28395	1.32548	NDE	NDE	NDE
comp50588_c0_seq1_43591	---NA---	1.60173	1.21071	-1.02186	NDE	NDE	NDE
comp48823_c0_seq1_38152	transcription initiation factor tfiid subunit 4	1.60093	-1.41267	1.89064	NDE	NDE	NDE
TCALIF_07538	---NA---	1.60071	-1.30026	1.56017	NDE	NDE	NDE
TCALIF_11195	potassium voltage-gated channel subfamily h member partial	1.60066	1.08007	1.48051	NDE	NDE	NDE
TCALIF_07547	calmodulin	1.60042	1.32297	1.0235	NDE	NDE	NDE
TCALIF_06906	---NA---	1.59968	1.98677	-2.10991	NDE	NDE	NDE
Contig4817_6426	---NA---	1.59846	-1.04988	-1.28078	NDE	NDE	NDE
comp50011_c0_seq1_41295	double c2-like beta	1.59837	1.06524	1.69153	NDE	NDE	NDE
comp48954_c1_seq1_38411	isoform a	1.59776	1.55176	1.29612	NDE	NDE	NDE
TCALIF_09997	thap domain-containing protein 2	1.59775	1.59708	2.53997	NDE	NDE	NDE
comp45346_c0_seq1_31464	---NA---	1.59771	1.03693	1.30889	NDE	NDE	NDE
TCALIF_07499	luciferin 4-monooxygenase-like	1.5977	1.20068	2.80691	NDE	NDE	NDE
TCALIF_09310	nanos homolog 2	1.59718	-1.01881	1.73316	NDE	NDE	NDE
TCALIF_13810	2-oxo-4-hydroxy-4-carboxy-5-ureidoimidazoline decarboxylase-like	1.59713	1.68365	1.20675	NDE	NDE	NDE
TCALIF_04261	inversin protein	1.59463	1.12591	1.24198	NDE	NDE	NDE
Contig6456_7957	e3 ubiquitin-protein ligase ubr4 isoform x1	1.59365	-1.03218	1.51346	NDE	NDE	NDE
TCALIF_01675	trehalose transporter 1	1.59162	2.17487	-1.67477	NDE	NDE	NDE
TCALIF_06129	probable rna-binding protein 18-like isoform x2	1.58844	-1.25941	1.35208	NDE	NDE	NDE
TCALIF_03245	---NA---	1.58759	-1.48459	1.53745	NDE	NDE	NDE
Contig1696_3550	PREDICTED: uncharacterized protein LOC100870500	1.58479	1.07446	1.39367	NDE	NDE	NDE
comp40544_c0_seq1_25420	trna-dihydrouridine synthase 4-like	1.58475	0	0	NDE	NDE	NDE
TCALIF_09302	pre-mrna-processing-splicing factor 8	1.58408	1.04462	1.34292	NDE	NDE	NDE
comp33548_c0_seq1_18708	isoform a	1.5836	1.36164	-1.06044	NDE	NDE	NDE
Contig5896_7447	voltage-dependent l-type calcium channel subunit beta-2	1.5831	1.14772	1.36343	NDE	NDE	NDE
comp48272_c0_seq1_36906	---NA---	1.58234	1.57605	-1.12914	NDE	NDE	NDE
TCALIF_03912	antimicrobial peptide hydramacin	1.58226	-1.51152	1.3745	NDE	NDE	NDE
TCALIF_10139	zinc transporter zip1-like	1.58168	0	1.31254	NDE	NDE	NDE
TCALIF_07964	transport and golgi organization protein 11-like	1.58038	1.15309	1.21177	NDE	NDE	NDE
TCALIF_06748	#NAME?	1.57944	1.26023	1.06044	NDE	NDE	NDE
TCALIF_02318	---NA---	1.57904	1.24353	1.02758	NDE	NDE	NDE
Contig6101_7631	rna polymerase ii-associated protein 1	1.57822	-1.10442	1.86221	NDE	NDE	NDE
TCALIF_04214	anion exchange	1.57704	1.39699	1.12424	NDE	NDE	NDE
TCALIF_02833	tetratricopeptide repeat protein 25-like	1.57558	-1.15159	1.36407	NDE	NDE	NDE
TCALIF_02684	zinc finger protein 64 isoforms 1 and 2-like	1.57554	1.04868	1.39482	NDE	NDE	NDE
TCALIF_13902	molting fluid carboxypeptidase a	1.5755	-1.76023	2.22847	NDE	NDE	NDE
TCALIF_02181	proclotting enzyme	1.57537	-1.50077	2.4374	NDE	NDE	NDE
TCALIF_10138	low quality protein: protein still isoform sif type 1-like	1.57407	1.27541	1.19782	NDE	NDE	NDE
TCALIF_06063	pr domain zinc finger protein 16-like isoform x2	1.5733	1.71058	0	NDE	NDE	NDE
comp25147_c0_seq1_13341	---NA---	1.57027	-1.07015	-1.14119	NDE	NDE	NDE
TCALIF_05813	hemicentin-1	1.56981	-1.30322	1.14734	NDE	NDE	NDE
TCALIF_02809	Kettin	1.56979	1.07853	1.03272	NDE	NDE	NDE
TCALIF_12315	3-phosphoinositide-dependent protein kinase 1	1.56926	1.32717	1.14267	NDE	NDE	NDE
comp47073_c0_seq1_34404	---NA---	1.56918	-1.13715	2.05624	NDE	NDE	NDE
TCALIF_04810	---NA---	1.56843	-1.34049	1.78893	NDE	NDE	NDE
comp42099_c0_seq1_27251	---NA---	1.56832	-1.55162	2.48299	NDE	NDE	NDE
comp45702_c0_seq1_32029	atp-binding cassette transporter	1.56823	1.31869	1.08648	NDE	NDE	NDE
comp40222_c0_seq1_25024	class d atypical g-protein coupled receptor	1.56769	-1.34535	1.44341	NDE	NDE	NDE
comp47052_c0_seq1_34375	---NA---	1.56704	1.10334	0	NDE	NDE	NDE
TCALIF_13830	transformation transcription domain-associated protein	1.5665	-1.3471	1.3871	NDE	NDE	NDE
TCALIF_10157	amphoterin-induced protein 2	1.56609	-1.3345	1.42715	NDE	NDE	NDE
comp48819_c0_seq1_38146	ankyrin repeat and ibr domain-containing protein 1	1.56598	1.54227	-1.03212	NDE	NDE	NDE
comp46484_c0_seq1_33225	anillin rhotekin	1.56576	1.09229	1.36744	NDE	NDE	NDE
TCALIF_01509	t-complex protein 1 subunit beta-like	1.56525	1.39267	1.09031	NDE	NDE	NDE
TCALIF_12849	---NA---	1.56385	1.20687	1.00279	NDE	NDE	NDE
comp219760_c0_seq1_45109	---NA---	1.56376	-1.84898	1.2788	NDE	NDE	NDE
TCALIF_09696	peptidyl-alpha-hydroxyglycine alpha-amidating lyase 2-like	1.56294	1.16186	1.01215	NDE	NDE	NDE
comp50605_c6_seq1_43688	low quality protein: netrin-b-like	1.56216	1.42412	1.27377	NDE	NDE	NDE
TCALIF_07183	---NA---	1.56109	1.79569	1.28896	NDE	NDE	NDE
TCALIF_06881	---NA---	1.56092	-1.96907	1.98598	NDE	NDE	NDE
TCALIF_11879	isoforms a c f g h-like	1.56081	1.61393	-1.13808	NDE	NDE	NDE
TCALIF_00075	---NA---	1.5589	0	0	NDE	NDE	NDE
TCALIF_08629	trehalose transporter 1	1.55848	1.44524	-1.6339	NDE	NDE	NDE
TCALIF_04741	---NA---	1.55735	-1.1553	1.62067	NDE	NDE	NDE
TCALIF_11919	---NA---	1.55639	1.01865	-1.14212	NDE	NDE	NDE
TCALIF_03756	cysteine dioxygenase type 1	1.55501	1.48755	-1.23794	NDE	NDE	NDE
TCALIF_09095	basic proline-rich isoform x1	1.55468	-1.07428	1.44556	NDE	NDE	NDE
comp46791_c0_seq1_33800	leucine-rich repeat-containing protein 47-like	1.55399	-1.29411	1.38544	NDE	NDE	NDE
comp45051_c0_seq2_31021	integrator complex subunit 5	1.55371	1.20041	1.1417	NDE	NDE	NDE
TCALIF_06036	ras-related and estrogen-regulated growth inhibitor-like isoform x1	1.55357	1.59977	-1.079	NDE	NDE	NDE
TCALIF_08909	mediator of rna polymerase ii transcription subunit 21	1.55356	1.03756	-1.00866	NDE	NDE	NDE
TCALIF_08912	cg1600-pa	1.55305	1.36368	-1.09226	NDE	NDE	NDE
comp48173_c1_seq1_36748	---NA---	1.55289	-1.0038	1.2926	NDE	NDE	NDE
comp41774_c0_seq1_26846	uv radiation resistance-associated gene protein	1.55181	-1.02671	1.22888	NDE	NDE	NDE
Contig1523_3390	---NA---	1.55173	1.20223	1.46974	NDE	NDE	NDE
comp43500_c1_seq2_29019	serine-arginine protein 55	1.55143	1.75987	-1.19119	NDE	NDE	NDE
TCALIF_11535	protein furry isoform x1	1.55142	1.22759	1.13056	NDE	NDE	NDE
TCALIF_10651	lipopolysaccharide-induced tumor necrosis factor-alpha factor	1.55091	1.1055	-1.09215	NDE	NDE	NDE
TCALIF_08030	plasminogen activator spa	1.5504	0	-1.29085	NDE	NDE	NDE
comp50590_c3_seq18_43601	---NA---	1.54943	-1.24696	1.95913	NDE	NDE	NDE
comp32378_c0_seq1_17634	PREDICTED: uncharacterized protein LOC100881751	1.54889	-1.27753	1.35314	NDE	NDE	NDE
comp47475_c0_seq1_35210	phd finger protein 12-like	1.54771	1.00381	1.36725	NDE	NDE	NDE
TCALIF_06096	rho guanine nucleotide exchange factor 12	1.54749	-1.03242	1.3432	NDE	NDE	NDE
TCALIF_03443	zinc finger protein zic 4	1.54739	-1.10551	1.5532	NDE	NDE	NDE
TCALIF_12418	histone h2a	1.54632	1.15787	1.41057	NDE	NDE	NDE
TCALIF_03778	serine proteinase stubble-like	1.54628	-1.56444	1.71748	NDE	NDE	NDE
comp43702_c1_seq1_29290	---NA---	1.54625	1.14111	1.67619	NDE	NDE	NDE
comp49159_c4_seq1_38932	sec23-interacting protein	1.54613	1.2545	1.12825	NDE	NDE	NDE
TCALIF_06009	calmodulin	1.54573	1.73822	-1.20427	NDE	NDE	NDE
TCALIF_11168	protein unzipped	1.5457	-1.02673	1.26787	NDE	NDE	NDE
TCALIF_10158	n-acetyllactosaminide beta- -n-acetylglucosaminyl- isoform a-like	1.5447	-1.24353	1.63054	NDE	NDE	NDE
TCALIF_05323	glutamate receptor kainate 5-like	1.54449	-1.17395	1.3081	NDE	NDE	NDE
comp24432_c0_seq1_12906	---NA---	1.54411	4.69745	-6.42321	NDE	NDE	NDE
TCALIF_04869	---NA---	1.54366	1.61965	1.00983	NDE	NDE	NDE
Contig1141_1140	---NA---	1.54356	1.0331	1.29302	NDE	NDE	NDE
Contig956_2878	alanine--glyoxylate aminotransferase 2-like	1.54337	1.14559	-1.02396	NDE	NDE	NDE
TCALIF_11616	transcription factor kayak	1.54324	1.27416	1.24183	NDE	NDE	NDE
TCALIF_10671	serine protease inhibitor dipetalogastin	1.54291	1.1282	-1.12004	NDE	NDE	NDE
TCALIF_09753	endothelial zinc finger protein induced by tumor necrosis factor alpha	1.54279	1.0408	1.30138	NDE	NDE	NDE
comp31310_c0_seq1_16932	wd repeat domain phosphoinositide-interacting protein 4-like	1.54205	1.13211	1.31452	NDE	NDE	NDE
TCALIF_13693	transcription factor castor	1.54189	1.50357	1.20483	NDE	NDE	NDE
comp38563_c0_seq1_23105	fact complex subunit spt16-like	1.54183	-1.00044	1.42747	NDE	NDE	NDE
Contig1244_1243	casein kinase i isoform epsilon-like	1.54145	1.62229	-1.46536	NDE	NDE	NDE
TCALIF_07288	---NA---	1.53971	-1.08492	2.08112	NDE	NDE	NDE
comp50466_c0_seq3_43047	reverse transcriptase	1.53958	1.35376	1.75544	NDE	NDE	NDE
Contig3382_5088	catalase	1.53926	1.15422	1.04098	NDE	NDE	NDE
TCALIF_08133	protein isoform b-like	1.53924	1.34842	1.12666	NDE	NDE	NDE
TCALIF_01671	low quality protein: rho gtpase-activating protein 100f-like	1.53884	1.35713	1.24622	NDE	NDE	NDE
comp53016_c0_seq1_44589	t-complex protein 1 subunit	1.53633	2.29548	-1.05987	NDE	NDE	NDE
TCALIF_09499	---NA---	1.53575	-1.1453	1.91859	NDE	NDE	NDE
TCALIF_08504	heme-binding protein 3	1.53515	1.67495	1.29206	NDE	NDE	NDE
TCALIF_12516	carbonic anhydrase 2	1.53501	1.36918	-1.28647	NDE	NDE	NDE
TCALIF_04420	adaptin ear-binding coat-associated protein 2	1.53492	1.21845	1.22897	NDE	NDE	NDE
TCALIF_05992	innexin shaking-b	1.5349	1.06145	0	NDE	NDE	NDE
comp32472_c0_seq1_17716	---NA---	1.53458	1.52859	-1.11218	NDE	NDE	NDE
Contig6032_7568	microfibril-associated glycoprotein 4-like	1.53455	0	1.08768	NDE	NDE	NDE
TCALIF_02246	oxysterol-binding protein 8	1.53443	1.23725	-1.00585	NDE	NDE	NDE
TCALIF_08027	isoform a	1.5339	1.27425	1.40003	NDE	NDE	NDE
comp41987_c0_seq1_27109	downstream of receptor kinase	1.5339	1.41601	1.33276	NDE	NDE	NDE
comp49011_c0_seq1_38576	myotubularin-related protein 13	1.53379	1.20586	1.40677	NDE	NDE	NDE
comp24494_c0_seq1_12960	b-cell receptor-associated protein 31	1.53357	1.4441	-1.37882	NDE	NDE	NDE
Contig4083_5747	cytosolic phospholipase a2	1.53286	1.18362	1.23237	NDE	NDE	NDE
comp44317_c0_seq1_30060	hexosaminidase domain-containing	1.53284	1.08473	1.80123	NDE	NDE	NDE
comp47564_c0_seq2_35377	---NA---	1.53137	-2.45404	2.56691	NDE	NDE	NDE
TCALIF_01220	zinc metalloproteinase yil108w	1.53034	1.2821	1.21111	NDE	NDE	NDE
TCALIF_00156	gaba-gated chloride channel	1.53002	-1.30135	-1.23114	NDE	NDE	NDE
Contig3973_5651	sodium-coupled monocarboxylate transporter 1	1.5299	1.08235	1.51995	NDE	NDE	NDE
comp43751_c0_seq1_29344	protein opi10 homolog	1.5294	-1.02927	1.26071	NDE	NDE	NDE
comp41659_c0_seq1_26712	heat shock protein 70	1.52933	1.38742	-1.01434	NDE	NDE	NDE
TCALIF_06821	popeye domain-containing	1.52926	1.25403	1.06436	NDE	NDE	NDE
TCALIF_02937	---NA---	1.52823	-1.26691	1.3542	NDE	NDE	NDE
comp45972_c0_seq1_32406	---NA---	1.5279	1.20274	1.15035	NDE	NDE	NDE
TCALIF_11846	alpha-aminoadipic semialdehyde mitochondrial	1.52777	-1.03561	1.17654	NDE	NDE	NDE
TCALIF_05491	---NA---	1.527	1.1006	1.8694	NDE	NDE	NDE
Contig2259_4072	cuticle protein isoform b	1.52686	-1.59806	1.81544	NDE	NDE	NDE
comp46851_c0_seq1_33914	---NA---	1.52653	-1.82014	1.95832	NDE	NDE	NDE
TCALIF_10506	---NA---	1.52622	0	0	NDE	NDE	NDE
TCALIF_13264	vitellogenin 2	1.52621	-1.77933	2.01653	NDE	NDE	NDE
TCALIF_08012	gpi mannosyltransferase 2	1.52548	1.40478	-1.07543	NDE	NDE	NDE
TCALIF_08964	---NA---	1.52469	2.07299	-1.61918	NDE	NDE	NDE
TCALIF_02715	e3 ubiquitin-protein ligase ubr2	1.52446	1.30478	1.07224	NDE	NDE	NDE
comp49226_c14_seq1_39141	broad-complex core protein isoform 6	1.52437	0	0	NDE	NDE	NDE
TCALIF_10767	nuclear receptor	1.52397	1.33535	-1.25382	NDE	NDE	NDE
comp38317_c0_seq1_22836	transducin beta-like protein 3-like	1.52395	1.39926	0	NDE	NDE	NDE
TCALIF_09739	g2 m phase-specific e3 ubiquitin-protein ligase	1.52361	1.2923	1.20494	NDE	NDE	NDE
TCALIF_12506	sterile alpha motif domain-containing protein 5	1.52269	-1.07653	1.58582	NDE	NDE	NDE
comp47743_c0_seq1_35846	flavin-binding family	1.52195	-1.16495	1.25972	NDE	NDE	NDE
comp32423_c0_seq1_17675	meiosis arrest female protein 1 homolog	1.52174	1.20355	1.37035	NDE	NDE	NDE
TCALIF_06731	longitudinals lacking isoforms a b d l	1.52142	1.03292	1.17477	NDE	NDE	NDE
TCALIF_07267	---NA---	1.52103	1.67828	-1.54864	NDE	NDE	NDE
TCALIF_06511	transient receptor potential channel pyrexia	1.52095	1.83537	-1.31072	NDE	NDE	NDE
TCALIF_09388	hypothetical protein IscW_ISCW019608	1.52038	-1.42686	1.556	NDE	NDE	NDE
TCALIF_07986	hypothetical protein EAG_03562	1.52001	-1.06369	1.39459	NDE	NDE	NDE
comp38200_c0_seq1_22704	mrna-capping enzyme	1.51984	-1.10079	1.3128	NDE	NDE	NDE
Contig4609_6237	---NA---	1.51783	1.03591	1.63331	NDE	NDE	NDE
TCALIF_00139	protein fam46c isoform x2	1.51746	1.06455	1.6186	NDE	NDE	NDE
TCALIF_13789	cop9 signalosome complex subunit 6	1.51707	1.15026	1.15238	NDE	NDE	NDE
comp38911_c0_seq2_23516	transforming growth factor-beta receptor-associated protein 1	1.51562	-1.15413	1.52355	NDE	NDE	NDE
TCALIF_12304	zinc finger and btb domain-containing protein partial	1.51553	-1.24231	1.52064	NDE	NDE	NDE
TCALIF_09960	isoform c	1.51516	-1.16104	1.6099	NDE	NDE	NDE
TCALIF_07648	---NA---	1.51495	1.03177	1.17335	NDE	NDE	NDE
TCALIF_11991	hemagglutinin amebocyte aggregation factor	1.51452	-2.51523	1.48892	NDE	NDE	NDE
TCALIF_06577	vitellogenin 1	1.51267	-1.03282	1.6391	NDE	NDE	NDE
TCALIF_04829	cell adhesion	1.51249	0	0	NDE	NDE	NDE
comp66441_c0_seq1_44841	poly -specific ribonuclease (deadenylation nuclease)	1.51235	-1.08561	1.43552	NDE	NDE	NDE
Contig5845_7396	---NA---	1.51202	-1.10091	2.00986	NDE	NDE	NDE
comp46566_c0_seq1_33350	AGAP001552-PA	1.51149	1.1238	-1.06225	NDE	NDE	NDE
comp37291_c0_seq1_21807	chloride channel protein 3	1.51131	1.29441	1.22832	NDE	NDE	NDE
comp49595_c0_seq1_40116	huntingtin isoform x1	1.51038	-1.14844	1.47407	NDE	NDE	NDE
comp42901_c0_seq1_28221	negative elongation factor b	1.5102	-1.16555	1.24499	NDE	NDE	NDE
comp48622_c1_seq1_37700	tetratricopeptide repeat protein 26 isoform 1	1.50914	-1.12565	1.62188	NDE	NDE	NDE
TCALIF_07072	methyltransferase-like protein 20	1.50824	0	0	NDE	NDE	NDE
comp41068_c0_seq1_26022	---NA---	1.50684	1.03784	0	NDE	NDE	NDE
TCALIF_12857	ribosomal protein s6 kinase alpha-5 isoform x1	1.50641	-1.01406	1.22895	NDE	NDE	NDE
TCALIF_11386	---NA---	1.50476	-1.25722	0	NDE	NDE	NDE
Contig1587_3445	venom carboxylesterase-6-like	1.50444	1.0157	2.01084	NDE	NDE	NDE
comp45697_c0_seq1_32017	probable palmitoyltransferase zdhhc6-like	1.50405	0	1.29952	NDE	NDE	NDE
TCALIF_10512	---NA---	1.5038	-1.02652	1.14656	NDE	NDE	NDE
comp32901_c0_seq1_18093	dna-directed rna polymerase iii subunit rpc2	1.50377	-1.03806	1.57892	NDE	NDE	NDE
comp42679_c0_seq1_27943	hexokinase isoform a	1.50254	-1.05639	1.1919	NDE	NDE	NDE
comp38099_c0_seq1_22608	---NA---	1.50224	2.97162	-4.37716	NDE	NDE	NDE
comp50161_c0_seq4_41791	protease-associated domain-containing protein of 21 kda	1.50134	1.32038	1.21563	NDE	NDE	NDE
comp38285_c0_seq1_22801	dna2-like helicase	1.50065	1.20474	1.12006	NDE	NDE	NDE
comp47359_c0_seq1_34958	copper chaperone for superoxide dismutase	1.50025	2.94853	-2.15726	NDE	NDE	NDE
TCALIF_13959	calcium-activated chloride channel regulator 2	1.49907	1.02003	1.32726	NDE	NDE	NDE
comp24699_c0_seq1_13140	c-type partial	1.49873	-1.37359	3.45062	NDE	NDE	NDE
TCALIF_06269	zinc finger protein 823 isoform x1	1.49845	1.333	1.10494	NDE	NDE	NDE
TCALIF_12977	cold shock domain-containing protein c2	1.49841	1.71351	-1.03936	NDE	NDE	NDE
TCALIF_07586	dscam splice variant	1.49707	-1.07901	1.57826	NDE	NDE	NDE
Contig5141_6726	mediator of rna polymerase ii transcription subunit 16-like	1.49661	1.07276	1.57739	NDE	NDE	NDE
TCALIF_10684	---NA---	1.49592	1.01754	1.43851	NDE	NDE	NDE
comp56946_c0_seq1_44705	cuticular protein 57a cg18066-pa	1.49587	0	0	NDE	NDE	NDE
TCALIF_00676	transmembrane protein 20	1.4954	-1.26358	1.76131	NDE	NDE	NDE
comp45648_c0_seq1_31933	retinoid x	1.49467	1.02011	1.06986	NDE	NDE	NDE
TCALIF_05256	isoform b	1.49437	1.2412	1.01296	NDE	NDE	NDE
TCALIF_04449	---NA---	1.49318	1.91024	1.04244	NDE	NDE	NDE
TCALIF_06568	---NA---	1.49267	1.38398	1.29436	NDE	NDE	NDE
TCALIF_12987	---NA---	1.49259	-1.07155	2.55741	NDE	NDE	NDE
TCALIF_02504	endonuclease iii-like protein 1	1.49257	1.66464	-1.25933	NDE	NDE	NDE
comp47687_c2_seq1_35676	---NA---	1.49241	1.29126	2.22652	NDE	NDE	NDE
comp47106_c0_seq1_34459	general transcription factor 3c polypeptide 2-like	1.49235	-1.10038	1.22532	NDE	NDE	NDE
TCALIF_02436	group 3 secretory phospholipase a2	1.49182	1.07022	-1.05478	NDE	NDE	NDE
TCALIF_06660	geranylgeranyl transferase type-1 subunit beta	1.49125	1.13871	1.5978	NDE	NDE	NDE
TCALIF_12496	mitogen-activated protein kinase kinase	1.49077	1.20091	1.12065	NDE	NDE	NDE
TCALIF_07819	protein eva-1 homolog c isoform x7	1.48991	-1.09634	1.66711	NDE	NDE	NDE
TCALIF_12142	zinc finger protein 574	1.48874	-1.08989	1.23879	NDE	NDE	NDE
TCALIF_11510	mitogen-activated protein kinase kinase kinase 12	1.48858	-1.00503	1.39492	NDE	NDE	NDE
TCALIF_01090	hunchback	1.48849	1.08002	1.32479	NDE	NDE	NDE
comp42012_c0_seq1_27148	n-alpha-acetyltransferase auxiliary subunit-like	1.48737	1.11872	1.36182	NDE	NDE	NDE
comp50008_c0_seq1_41249	anaphase-promoting complex subunit 7-like	1.48523	1.36625	1.16955	NDE	NDE	NDE
TCALIF_02798	zinc finger protein 85 isoform x3	1.48457	1.19441	-1.05821	NDE	NDE	NDE
comp24383_c0_seq1_12863	delta-6 fatty acid desaturase	1.48364	1.55525	1.50926	NDE	NDE	NDE
TCALIF_05044	zinc finger protein 675	1.48349	1.04237	1.33583	NDE	NDE	NDE
TCALIF_10228	max dimerization protein 1-like isoform x1	1.48311	1.27497	1.0272	NDE	NDE	NDE
TCALIF_01407	mediator of rna polymerase ii transcription subunit 6-like	1.48146	1.98381	1.19735	NDE	NDE	NDE
TCALIF_02985	peptidyl-prolyl cis-trans isomerase fkbp8	1.48141	1.52034	1.02781	NDE	NDE	NDE
TCALIF_05051	chitotriosidase- partial	1.48129	-1.34721	1.22116	NDE	NDE	NDE
TCALIF_01043	exportin-1	1.48052	1.41206	1.07355	NDE	NDE	NDE
TCALIF_08960	heterogeneous nuclear ribonucleoprotein 27c	1.47943	1.19444	1.14278	NDE	NDE	NDE
comp43371_c0_seq2_28854	t-complex protein 1 subunit delta-like	1.47887	1.36239	-1.19654	NDE	NDE	NDE
TCALIF_02387	serine threonine-protein kinase pim-3	1.47814	1.44423	1.17594	NDE	NDE	NDE
TCALIF_08635	#NAME?	1.47805	1.05425	-1.10436	NDE	NDE	NDE
comp49481_c0_seq1_39790	thyroid adenoma-associated protein homolog	1.47801	1.24468	0	NDE	NDE	NDE
TCALIF_06565	zinc finger and btb domain-containing protein 48	1.47685	1.23503	1.18195	NDE	NDE	NDE
TCALIF_02023	cytochrome p450 2j6	1.47609	1.19792	1.22072	NDE	NDE	NDE
Contig2947_4685	hypothetical protein G5I_10836	1.47522	2.1017	-1.45013	NDE	NDE	NDE
TCALIF_09534	transcription factor sox-	1.47486	1.13031	-1.04269	NDE	NDE	NDE
comp49771_c0_seq1_40547	zinc finger protein 507	1.47383	1.08367	1.04551	NDE	NDE	NDE
comp45777_c0_seq1_32122	---NA---	1.47374	-1.04308	1.24233	NDE	NDE	NDE
comp44293_c0_seq1_30018	tyrosine-protein phosphatase non-receptor type 9-like	1.47315	-1.02672	1.20943	NDE	NDE	NDE
TCALIF_12802	brain tumor protein	1.47296	1.01849	1.45592	NDE	NDE	NDE
comp38988_c0_seq1_23597	double-stranded rna-binding protein staufen-like protein 2	1.47272	1.72384	0	NDE	NDE	NDE
Contig2398_4187	calcium homeostasis endoplasmic reticulum protein	1.47268	-1.49253	1.49911	NDE	NDE	NDE
comp38204_c0_seq1_22708	bud13 homolog	1.47135	-1.0515	2.09164	NDE	NDE	NDE
comp48130_c0_seq1_36654	xiap associated factor-1	1.4711	1.07174	-1.18307	NDE	NDE	NDE
TCALIF_03846	alpha-( )-fucosyltransferase partial	1.471	-1.18225	1.13938	NDE	NDE	NDE
TCALIF_12454	serine threonine tyrosine-interacting	1.47025	-1.16942	1.65661	NDE	NDE	NDE
comp45976_c1_seq1_32416	hypothetical protein BRAFLDRAFT_124727	1.4699	-1.30415	1.41091	NDE	NDE	NDE
comp34133_c0_seq1_19218	---NA---	1.46932	1.1193	1.00324	NDE	NDE	NDE
TCALIF_03110	phosphatidylserine decarboxylase proenzyme-like	1.46912	1.60519	1.2387	NDE	NDE	NDE
TCALIF_00902	alpha-crystallin b chain-like	1.46856	1.2264	-1.11639	NDE	NDE	NDE
comp40220_c0_seq1_25022	---NA---	1.46829	-1.16808	2.22097	NDE	NDE	NDE
TCALIF_01150	alkaline ceramidase	1.4681	1.50398	-1.04789	NDE	NDE	NDE
comp44524_c0_seq1_30314	gsk-3-binding protein	1.46794	1.21873	1.02082	NDE	NDE	NDE
TCALIF_12385	tnf receptor-associated factor 4	1.46785	-1.01025	1.88609	NDE	NDE	NDE
comp45469_c0_seq2_31642	exostosin-3-like isoform 2	1.46778	1.0857	-1.07497	NDE	NDE	NDE
TCALIF_11008	homeodomain-interacting protein kinase 2 isoform x7	1.46729	-1.00773	1.46692	NDE	NDE	NDE
TCALIF_12609	cuticular protein rr-2 motif 132	1.4667	-1.76163	2.14686	NDE	NDE	NDE
comp24653_c0_seq1_13105	---NA---	1.46617	-1.00646	1.57768	NDE	NDE	NDE
TCALIF_07483	spt transcription factor family member	1.46562	-1.69464	1.60967	NDE	NDE	NDE
TCALIF_13954	---NA---	1.46557	-1.44643	1.5312	NDE	NDE	NDE
TCALIF_08417	solute carrier family facilitated glucose transporter member 6	1.4655	1.00568	1.4473	NDE	NDE	NDE
TCALIF_07307	t-complex protein 1 subunit zeta	1.46533	1.35706	-1.01747	NDE	NDE	NDE
TCALIF_07661	limbic system-associated membrane protein	1.46525	1.13337	1.29172	NDE	NDE	NDE
comp24554_c0_seq1_13016	dehydrodolichyl diphosphate synthase	1.46517	-1.04405	1.23455	NDE	NDE	NDE
TCALIF_11726	---NA---	1.4651	-1.00178	1.44877	NDE	NDE	NDE
TCALIF_12742	transmembrane protein 68	1.46479	1.81889	-1.29862	NDE	NDE	NDE
TCALIF_02281	dna (cytosine-5)-methyltransferase 1 isoform x2	1.46444	1.20962	1.14436	NDE	NDE	NDE
TCALIF_10057	---NA---	1.46435	1.23216	-1.33118	NDE	NDE	NDE
TCALIF_03978	zinc c2h2 type family protein	1.46428	-1.15357	1.5609	NDE	NDE	NDE
comp24604_c0_seq1_13062	low quality protein: parafibromin-like	1.46354	1.41106	1.01638	NDE	NDE	NDE
comp45757_c1_seq1_32094	cryptochrome dash	1.46323	1.03716	1.23548	NDE	NDE	NDE
TCALIF_02828	---NA---	1.46308	1.29914	1.03462	NDE	NDE	NDE
comp43291_c0_seq1_28750	peroxinectin, putative	1.46288	-1.62143	2.24943	NDE	NDE	NDE
TCALIF_03298	PREDICTED: uncharacterized protein LOC101894201	1.46254	1.41541	-1.17128	NDE	NDE	NDE
comp38320_c0_seq1_22841	protein lin-37 homolog	1.4621	1.12893	1.28143	NDE	NDE	NDE
comp39172_c0_seq1_23815	inositol-pentakisphosphate 2-kinase-like	1.46205	1.09438	1.2336	NDE	NDE	NDE
TCALIF_11799	---NA---	1.46198	-1.32253	1.70447	NDE	NDE	NDE
TCALIF_13333	tgf-beta-activated kinase 1 and map3k7-binding protein 2	1.46176	1.02234	1.45378	NDE	NDE	NDE
comp39694_c0_seq1_24411	popeye domain-containing protein 3-like	1.46161	1.57189	-1.35908	NDE	NDE	NDE
comp47014_c0_seq1_34303	probable phospholipid-transporting atpase iib-like	1.46147	-1.22677	1.32167	NDE	NDE	NDE
TCALIF_10630	#NAME?	1.461	1.16844	1.15599	NDE	NDE	NDE
Contig518_2479	ubiquilin 1	1.46084	1.05967	1.12361	NDE	NDE	NDE
TCALIF_04250	xk-related protein partial	1.46083	-1.02682	1.10946	NDE	NDE	NDE
comp42712_c0_seq1_27986	sodium-dependent glucose transporter 1-like	1.46073	1.04987	1.68419	NDE	NDE	NDE
comp43609_c1_seq1_29192	tubulin alpha-1c chain	1.46008	1.04231	-1.04403	NDE	NDE	NDE
comp46027_c0_seq1_32487	low quality protein: water dikinase-like	1.45984	-1.36053	1.20506	NDE	NDE	NDE
comp50075_c0_seq1_41489	phospholipase ddhd1	1.45965	0	0	NDE	NDE	NDE
TCALIF_11212	zinc finger protein 511	1.45939	1.08689	1.11989	NDE	NDE	NDE
TCALIF_02821	rho gtpase-activating protein 11a-like	1.45891	-1.28413	1.52812	NDE	NDE	NDE
TCALIF_04330	probable e3 ubiquitin-protein ligase hectd2	1.45871	1.23243	1.36489	NDE	NDE	NDE
TCALIF_09504	histone-lysine n-methyltransferase setd7	1.45841	2.0409	-1.47179	NDE	NDE	NDE
comp42003_c0_seq1_27133	hypothetical protein DAPPUDRAFT_95105	1.45759	1.17062	1.24839	NDE	NDE	NDE
TCALIF_07279	toll receptor 3	1.45752	-1.09187	1.77468	NDE	NDE	NDE
TCALIF_05364	---NA---	1.45725	-1.0847	1.46323	NDE	NDE	NDE
TCALIF_12669	dna damage-regulated autophagy modulator protein 2	1.45643	1.56172	-1.00541	NDE	NDE	NDE
comp48287_c0_seq1_36930	gpi transamidase component pig-t-like	1.45622	-1.07329	1.56373	NDE	NDE	NDE
comp48117_c1_seq1_36609	regulatory-associated protein of mtor-like isoform 1	1.45578	1.04814	1.23714	NDE	NDE	NDE
TCALIF_02296	ubiquilin-2 isoform x3	1.45566	1.0756	1.09747	NDE	NDE	NDE
TCALIF_01598	dnaj homolog subfamily b member 9	1.45558	1.32453	-1.14688	NDE	NDE	NDE
TCALIF_03314	rna-binding protein mex3b-like	1.45536	-1.12665	1.54211	NDE	NDE	NDE
comp50118_c2_seq2_41612	probable chitinase 3-like	1.455	1.09853	1.07375	NDE	NDE	NDE
TCALIF_00579	sodium channel protein nach	1.45466	0	1.66315	NDE	NDE	NDE
TCALIF_09632	defective proboscis extension	1.45419	1.1975	1.08148	NDE	NDE	NDE
comp44046_c0_seq1_29703	---NA---	1.45401	1.46585	1.07505	NDE	NDE	NDE
comp42670_c0_seq1_27932	casein kinase ii subunit beta	1.45362	1.08783	1.41513	NDE	NDE	NDE
TCALIF_04028	chorion peroxidase	1.45348	-1.45301	1.40477	NDE	NDE	NDE
TCALIF_12868	scavenger receptor class b member 1	1.45333	1.2409	1.31976	NDE	NDE	NDE
Contig4696_6315	alpha- -n-acetylglucosaminyltransferase	1.45333	1.2789	1.66885	NDE	NDE	NDE
TCALIF_08426	low-density lipoprotein receptor-related protein 2	1.45313	1.27475	1.08933	NDE	NDE	NDE
comp49507_c9_seq2_39867	probable palmitoyltransferase zdhhc8	1.45288	1.17133	1.08484	NDE	NDE	NDE
TCALIF_06042	dosage compensation regulator	1.45282	1.1008	1.31214	NDE	NDE	NDE
TCALIF_12420	histone h4-like	1.4525	1.46859	-1.03967	NDE	NDE	NDE
TCALIF_09316	galactosylgalactosylxylosylprotein 3-beta-glucuronosyltransferase s	1.45208	1.31836	-1.64831	NDE	NDE	NDE
comp47815_c0_seq2_36012	alpha beta hydrolase	1.45162	0	0	NDE	NDE	NDE
TCALIF_11639	g-protein coupled receptor	1.45149	1.30834	1.17389	NDE	NDE	NDE
TCALIF_02545	---NA---	1.45149	10.3956	-9.22208	NDE	NDE	NDE
comp49460_c0_seq1_39709	---NA---	1.45124	1.06023	1.68974	NDE	NDE	NDE
comp46735_c0_seq1_33668	serine threonine-protein kinase vrk1-like	1.45099	1.07309	1.05641	NDE	NDE	NDE
TCALIF_04930	ph and sec7 domain-containing protein 3	1.45048	1.06653	1.23817	NDE	NDE	NDE
Contig4033_5703	---NA---	1.45039	1.10318	1.44614	NDE	NDE	NDE
comp45774_c0_seq1_32116	glutathione peroxidase 7	1.45017	-2.55577	2.56011	NDE	NDE	NDE
TCALIF_11159	sodium- and chloride-dependent glycine transporter 2-like	1.44971	1.26658	-1.00468	NDE	NDE	NDE
TCALIF_05862	huntington s disease protein	1.4493	1.05197	1.22998	NDE	NDE	NDE
TCALIF_12899	ubiquitin-associated protein 1	1.44895	-1.19438	1.31843	NDE	NDE	NDE
TCALIF_02643	nuclear transcription factor y subunit gamma isoform x4	1.44884	1.10033	1.47041	NDE	NDE	NDE
comp50581_c0_seq1_43547	vitellogenin 2	1.44849	-2.13978	2.09252	NDE	NDE	NDE
comp24654_c0_seq1_13106	dimethyladenosine transferase mitochondrial-like	1.44832	-1.11521	1.32093	NDE	NDE	NDE
TCALIF_07728	hepatocyte nuclear factor 4-gamma isoform x1	1.44763	-1.01871	1.15291	NDE	NDE	NDE
TCALIF_03603	---NA---	1.447	-1.02197	1.5018	NDE	NDE	NDE
TCALIF_12260	---NA---	1.44698	1.11892	1.57037	NDE	NDE	NDE
TCALIF_02292	dnaj homolog subfamily c member 3-like	1.44692	1.22506	1.04265	NDE	NDE	NDE
TCALIF_08460	low quality protein: microtubule-actin cross-linking factor 1-like	1.44655	1.17538	-1.04499	NDE	NDE	NDE
comp38858_c0_seq1_23462	venom carboxylesterase-6-like	1.44627	1.40887	-1.08318	NDE	NDE	NDE
comp47454_c0_seq1_35179	heat shock protein beta-1	1.44624	1.58414	2.46976	NDE	NDE	NDE
Contig284_2275	dna-binding protein rfx7	1.44618	1.71407	-1.08626	NDE	NDE	NDE
comp49414_c0_seq1_39618	---NA---	1.44606	1.08252	1.53247	NDE	NDE	NDE
TCALIF_09245	hypothetical protein HELRODRAFT_159898	1.44599	-1.49728	1.94523	NDE	NDE	NDE
comp47111_c0_seq2_34472	clip-associating protein 1-a-like isoform 2	1.44587	-1.06712	1.2786	NDE	NDE	NDE
TCALIF_11087	---NA---	1.44571	-1.4854	2.02495	NDE	NDE	NDE
comp43816_c0_seq1_29425	phosphatidylinositol -trisphosphate 3-phosphatase and dual-specificity protein phosphatase pten-like isoform 1	1.44569	-1.32794	1.39636	NDE	NDE	NDE
comp32121_c0_seq1_17412	---NA---	1.44536	-1.22115	1.38277	NDE	NDE	NDE
Contig2181_3998	lysophospholipid acyltransferase 5	1.44507	-2.19568	1.73673	NDE	NDE	NDE
TCALIF_00649	diphthamide biosynthesis protein 2-like	1.44502	-1.01102	1.21309	NDE	NDE	NDE
comp40956_c0_seq1_25889	me2	1.44464	1.14737	-1.30027	NDE	NDE	NDE
comp46966_c0_seq1_34151	serine threonine-protein kinase 40-like	1.44379	-1.13328	1.38444	NDE	NDE	NDE
comp46507_c0_seq1_33252	---NA---	1.44353	1.00571	1.9458	NDE	NDE	NDE
comp38384_c0_seq1_22901	pre-mrna-splicing factor atp-dependent rna helicase	1.44268	1.16351	1.10665	NDE	NDE	NDE
TCALIF_13002	venom chitinase	1.44238	1.11708	1.64148	NDE	NDE	NDE
TCALIF_05589	protein aveugle	1.44217	-1.36357	1.30855	NDE	NDE	NDE
Contig1336_3216	histone-lysine n-methyltransferase setd7-like	1.44211	1.51031	1.29301	NDE	NDE	NDE
TCALIF_09575	pdgf- and vegf-related factor 1-like precursor	1.44186	1.06754	-1.08464	NDE	NDE	NDE
TCALIF_04209	nucleolysin tiar	1.44179	1.31147	1.1659	NDE	NDE	NDE
comp101458_c0_seq1_44923	vascular endothelial growth factor a-a	1.44105	1.00246	-1.07085	NDE	NDE	NDE
TCALIF_06958	transcription factor coe3 isoform x1	1.44083	-1.3493	1.85963	NDE	NDE	NDE
TCALIF_05400	serine protease nudel	1.44066	1.56431	1.99173	NDE	NDE	NDE
comp46150_c0_seq1_32650	bifunctional nitric oxide dioxygenase dihydropteridine reductase 2	1.44057	0	1.15549	NDE	NDE	NDE
TCALIF_07182	wd repeat-containing protein 20 isoform x1	1.44055	-1.15214	1.35181	NDE	NDE	NDE
TCALIF_05339	mucin isoform b	1.44041	1.38231	1.01003	NDE	NDE	NDE
TCALIF_01329	e3 ubiquitin-protein ligase arkadia	1.4396	1.08518	1.1728	NDE	NDE	NDE
comp24407_c0_seq1_12884	aael003425- partial	1.43946	-1.8852	2.17856	NDE	NDE	NDE
Contig2031_3856	ectonucleotide pyrophosphatase phosphodiesterase family member 6	1.43946	0	0	NDE	NDE	NDE
TCALIF_05945	apical endosomal glycoprotein	1.43944	1.08519	1.64387	NDE	NDE	NDE
TCALIF_01268	nucleoside diphosphate kinase 6-like	1.43929	1.17036	1.06756	NDE	NDE	NDE
TCALIF_12389	---NA---	1.43928	1.17323	1.42921	NDE	NDE	NDE
TCALIF_03692	transformation transcription domain-associated protein	1.43888	-1.2919	1.46941	NDE	NDE	NDE
comp45831_c0_seq1_32197	---NA---	1.43794	1.02412	1.19253	NDE	NDE	NDE
TCALIF_13653	---NA---	1.43776	0	0	NDE	NDE	NDE
TCALIF_00473	lachesin-like isoform x2	1.43743	1.11286	1.68909	NDE	NDE	NDE
comp33025_c0_seq1_18206	small nuclear ribonucleoprotein polypeptide e	1.43703	0	0	NDE	NDE	NDE
TCALIF_00490	gastrula zinc finger	1.43679	1.08936	1.09354	NDE	NDE	NDE
comp48634_c0_seq1_37721	endoplasmic reticulum resident protein erp44	1.43662	-1.18138	1.35053	NDE	NDE	NDE
Contig5659_7218	---NA---	1.43656	1.71518	0	NDE	NDE	NDE
comp47592_c2_seq1_35449	segmentation protein cap n collar	1.43619	1.01734	1.37181	NDE	NDE	NDE
TCALIF_00554	dual specificity mitogen-activated protein kinase kinase 4	1.43616	1.02624	1.26227	NDE	NDE	NDE
comp39167_c0_seq1_23808	tgf-beta-activated kinase 1 and map3k7-binding protein 1-like	1.43601	-1.35528	1.12477	NDE	NDE	NDE
TCALIF_04624	7sk snrna methylphosphate capping enzyme	1.43553	-1.03545	1.34266	NDE	NDE	NDE
comp46835_c0_seq1_33888	upf0061 protein fjoh_2793	1.43527	1.76505	-1.03128	NDE	NDE	NDE
Contig4107_5771	coiled-coil domain-containing protein 132	1.43502	1.07806	1.20024	NDE	NDE	NDE
comp42792_c0_seq1_28092	transcription initiation factor	1.43485	0	0	NDE	NDE	NDE
comp50412_c1_seq2_42835	calmodulin-related protein	1.43483	-1.70922	1.78223	NDE	NDE	NDE
TCALIF_03975	---NA---	1.43408	0	0	NDE	NDE	NDE
TCALIF_06196	isoform c	1.43344	-1.07362	1.91663	NDE	NDE	NDE
Contig4401_6049	kinesin motor domain containing protein	1.43323	1.00042	1.51622	NDE	NDE	NDE
comp23761_c0_seq1_12615	---NA---	1.43299	0	0	NDE	NDE	NDE
comp49571_c0_seq1_40085	toll-like receptor 13	1.43291	1.09288	-1.2789	NDE	NDE	NDE
TCALIF_03908	spt transcription factor family member	1.43277	-2.29367	2.06056	NDE	NDE	NDE
TCALIF_08965	---NA---	1.43214	1.36494	1.17308	NDE	NDE	NDE
TCALIF_04719	---NA---	1.43166	1.5892	1.18446	NDE	NDE	NDE
Contig3221_4940	---NA---	1.43118	1.32537	1.07037	NDE	NDE	NDE
Contig2115_3937	f-box lrr-repeat protein 7	1.4304	1.5189	-1.01599	NDE	NDE	NDE
TCALIF_02099	t-complex protein 1 subunit delta	1.43029	1.44729	-1.22334	NDE	NDE	NDE
TCALIF_13698	isoform i	1.42964	-1.83354	2.24473	NDE	NDE	NDE
comp38570_c0_seq1_23113	sorting nexin-	1.4295	1.0549	1.12047	NDE	NDE	NDE
TCALIF_12864	bhlhzip transcription factor max bigmax	1.42905	1.06994	1.14139	NDE	NDE	NDE
comp32497_c0_seq1_17735	hypothetical protein DAPPUDRAFT_321105	1.42898	1.15729	1.99602	NDE	NDE	NDE
TCALIF_10008	ataxin-2-like protein	1.42898	-1.00144	1.17839	NDE	NDE	NDE
comp33357_c0_seq1_18533	phytanoyl- peroxisomal-like	1.42833	1.12635	-1.10382	NDE	NDE	NDE
TCALIF_04700	phospholipase a2 homolog 1-like	1.42787	1.92031	-2.49169	NDE	NDE	NDE
TCALIF_08939	---NA---	1.42783	1.16638	1.66986	NDE	NDE	NDE
comp45167_c0_seq1_31192	oxysterol-binding protein 9 isoform 1	1.42736	-1.13616	1.44894	NDE	NDE	NDE
comp62778_c0_seq1_44795	lethal- -denticleless	1.42724	-1.76592	1.66101	NDE	NDE	NDE
comp41521_c0_seq1_26549	PREDICTED: uncharacterized protein C12orf45 homolog	1.42718	-1.24978	1.22115	NDE	NDE	NDE
comp38301_c0_seq1_22817	---NA---	1.42659	1.64364	1.03694	NDE	NDE	NDE
TCALIF_03126	serine threonine-protein kinase pak mbt-like isoform x2	1.42649	-1.00741	1.28736	NDE	NDE	NDE
comp24478_c0_seq1_12947	heme-binding protein 2	1.42533	2.13493	1.34001	NDE	NDE	NDE
comp45765_c0_seq1_32104	---NA---	1.42533	-1.07546	1.26197	NDE	NDE	NDE
TCALIF_11739	galactosyl t domain containing protein	1.42531	1.33463	-1.40562	NDE	NDE	NDE
TCALIF_04805	zinc finger x-chromosomal protein	1.42489	-1.0209	1.3789	NDE	NDE	NDE
comp42857_c0_seq1_28162	adp-ribose mitochondrial-like	1.42453	-1.32208	1.31973	NDE	NDE	NDE
TCALIF_05357	e3 ubiquitin-protein ligase herc1	1.42402	1.22547	1.13494	NDE	NDE	NDE
Contig5454_7024	transmembrane protein 200a	1.42395	1.07555	1.18574	NDE	NDE	NDE
TCALIF_11969	neuroendocrine convertase 2	1.42347	-1.04722	1.3141	NDE	NDE	NDE
TCALIF_11065	---NA---	1.42289	-1.10373	1.49373	NDE	NDE	NDE
comp45781_c0_seq1_32125	---NA---	1.42281	-1.14371	1.43914	NDE	NDE	NDE
comp44125_c0_seq1_29803	---NA---	1.42268	-1.04135	1.29941	NDE	NDE	NDE
Contig5125_6711	isoform c	1.42217	1.31739	-1.04196	NDE	NDE	NDE
comp43340_c0_seq1_28807	establishment of cohesion 1 homolog 1	1.42208	1.01166	1.55712	NDE	NDE	NDE
TCALIF_05497	low quality protein: zinc finger protein 705a-like	1.42176	1.09838	2.10235	NDE	NDE	NDE
TCALIF_13192	voltage-dependent calcium channel type a subunit alpha-1	1.42172	1.16949	1.0671	NDE	NDE	NDE
Contig3569_5270	structural maintenance of chromosomes protein 4	1.42111	1.10552	1.2703	NDE	NDE	NDE
TCALIF_06830	agap001993-pa-like protein	1.42086	-1.33251	1.48262	NDE	NDE	NDE
TCALIF_07982	endoplasmic reticulum metallopeptidase 1-like	1.41941	1.04809	1.04548	NDE	NDE	NDE
TCALIF_13444	wee1-like protein kinase	1.41934	1.03135	1.75373	NDE	NDE	NDE
TCALIF_05932	protein lin-10	1.4193	1.18719	1.10036	NDE	NDE	NDE
Contig6057_7593	hectd1 partial	1.41913	1.05257	1.38804	NDE	NDE	NDE
comp47370_c0_seq1_34991	tho complex subunit 3	1.41882	1.16546	-1.03934	NDE	NDE	NDE
Contig936_2858	taf5-like rna polymerase ii p300 cbp-associated factor-associated factor 65 kda subunit 5l	1.41864	-1.33375	1.59153	NDE	NDE	NDE
comp43169_c0_seq1_28572	---NA---	1.41822	2.30628	1.90307	NDE	NDE	NDE
Contig4887_6491	abnormal spindle-like microcephaly-associated protein	1.41817	1.06881	1.36256	NDE	NDE	NDE
Contig767_766	fucose operon fucu protein	1.41769	-1.24571	-1.21183	NDE	NDE	NDE
TCALIF_09121	cyclin g	1.41762	1.23086	1.12084	NDE	NDE	NDE
Contig6667_8147	vitellogenin 1	1.41745	-1.20143	1.31955	NDE	NDE	NDE
comp47388_c0_seq1_35026	mixed-lineage leukemia	1.41738	0	1.37563	NDE	NDE	NDE
comp45085_c0_seq2_31066	lim domain-binding	1.41673	1.30577	-1.08884	NDE	NDE	NDE
TCALIF_07113	adp-ribosylation factor-binding protein	1.41644	-1.09169	1.46919	NDE	NDE	NDE
TCALIF_01411	isoform c	1.41628	1.09769	1.12753	NDE	NDE	NDE
TCALIF_11352	---NA---	1.41618	1.0235	1.3411	NDE	NDE	NDE
TCALIF_05508	---NA---	1.41597	1.0464	1.16624	NDE	NDE	NDE
comp49302_c1_seq2_39313	plexus cg4444-pa	1.41559	1.46306	1.04092	NDE	NDE	NDE
TCALIF_08114	transcription and mrna export factor eny2 isoform x1	1.41546	-1.04784	1.02293	NDE	NDE	NDE
TCALIF_04152	uncharacterized glycosyltransferase aer61-like	1.4154	-1.31137	1.3017	NDE	NDE	NDE
TCALIF_00242	serine protease inhibitor 5	1.41531	-1.66799	2.10644	NDE	NDE	NDE
TCALIF_01444	ccaat enhancer-binding protein gamma	1.41473	1.44003	-1.26633	NDE	NDE	NDE
comp49764_c0_seq1_40535	tyrosine-protein kinase transmembrane receptor ror1	1.41463	-1.19944	1.71511	NDE	NDE	NDE
TCALIF_05702	dipeptidase 1-like	1.41401	1.78723	-1.23121	NDE	NDE	NDE
comp48789_c0_seq1_38038	vacuolar protein sorting-associated protein 72 homolog	1.41391	1.10033	1.31426	NDE	NDE	NDE
TCALIF_10493	double-stranded rna-binding protein staufen homolog 1 isoform x6	1.41358	-1.29562	1.52087	NDE	NDE	NDE
comp46392_c0_seq1_33093	nad-dependent deacetylase sirtuin-4	1.41294	1.20192	-1.05051	NDE	NDE	NDE
comp43068_c0_seq1_28429	hbs1-like protein	1.41272	-1.08106	1.21692	NDE	NDE	NDE
TCALIF_07596	hypothetical protein AURANDRAFT_63034	1.41254	1.08832	1.01226	NDE	NDE	NDE
comp24732_c0_seq1_13170	hydma_hydma ame: full=hydramacin-1 short=hm-1 flags: precursor	1.41244	-1.78305	1.23957	NDE	NDE	NDE
Contig1722_1721	zinc finger protein 729-like	1.41243	2.1642	0	NDE	NDE	NDE
TCALIF_05760	dentin sialophospho isoform x1	1.41231	1.17911	-1.36322	NDE	NDE	NDE
TCALIF_12362	zinc finger and scan domain-containing protein 10	1.41179	1.11759	1.23575	NDE	NDE	NDE
comp49800_c6_seq1_40651	zinc c2h2 type family protein	1.41157	-1.11309	1.30783	NDE	NDE	NDE
TCALIF_11149	prostaglandin reductase 1	1.41114	1.32034	-1.31321	NDE	NDE	NDE
comp47198_c1_seq1_34679	class a rhodopsin-like g-protein coupled receptor	1.4105	-1.79482	1.16106	NDE	NDE	NDE
comp50138_c8_seq3_41660	protein ltv1 homolog	1.41045	-1.20646	1.58299	NDE	NDE	NDE
TCALIF_08230	sodium hydrogen exchanger 1-like isoform x2	1.41034	1.02001	1.05701	NDE	NDE	NDE
TCALIF_09495	hemicentin-1-like isoform x2	1.41026	1.23868	-1.12769	NDE	NDE	NDE
comp42812_c0_seq1_28109	tis11-like protein	1.40967	-1.20004	1.85499	NDE	NDE	NDE
TCALIF_01680	down syndrome cell adhesion molecule-like protein dscam2-like	1.40959	-1.37899	1.51746	NDE	NDE	NDE
TCALIF_02435	lachesin-like isoform x1	1.40916	-1.05686	1.45136	NDE	NDE	NDE
comp47486_c0_seq1_35217	transcription initiation factor tfiid subunit 5	1.40901	1.28157	1.18907	NDE	NDE	NDE
TCALIF_03888	heme-binding protein 2-like isoform x2	1.40901	2.03603	1.07328	NDE	NDE	NDE
comp40726_c0_seq1_25615	methyltransferase-like protein 20 isoform a	1.40831	1.14031	1.1873	NDE	NDE	NDE
TCALIF_08582	---NA---	1.40822	-1.09134	1.86219	NDE	NDE	NDE
Contig1049_1048	---NA---	1.40816	1.76691	-1.26501	NDE	NDE	NDE
TCALIF_12110	myocyte-specific enhancer factor 2d partial	1.40796	-1.17858	1.35757	NDE	NDE	NDE
comp38541_c0_seq1_23079	fasciclin-3-like isoform 2	1.40761	-1.44305	1.65439	NDE	NDE	NDE
TCALIF_02966	protein	1.40758	1.46721	1.01139	NDE	NDE	NDE
TCALIF_07827	golgi-specific brefeldin a-resistance guanine nucleotide exchange factor 1	1.40706	-1.02406	1.23489	NDE	NDE	NDE
comp45108_c1_seq1_31101	rab family gtpase	1.40702	-2.25932	2.46279	NDE	NDE	NDE
comp49282_c0_seq3_39274	hypothetical protein DAPPUDRAFT_224791	1.407	1.04036	1.98589	NDE	NDE	NDE
TCALIF_08520	bromodomain-containing protein 3-like	1.40682	1.12045	1.07591	NDE	NDE	NDE
TCALIF_03886	heme-binding protein 2-like	1.40668	2.01776	-1.11293	NDE	NDE	NDE
Contig1595_1594	fha domain-containing protein	1.40657	-1.39749	1.39898	NDE	NDE	NDE
TCALIF_06618	micronuclear linker histone polyprotein mic	1.40603	-1.01688	1.00817	NDE	NDE	NDE
comp46124_c0_seq1_32622	chaperonin subunit 6a zeta	1.40589	1.79647	0	NDE	NDE	NDE
TCALIF_12220	cytochrome p450 partial	1.40574	-1.0526	-1.30189	NDE	NDE	NDE
comp40462_c0_seq1_25322	---NA---	1.40562	1.23527	-1.13445	NDE	NDE	NDE
Contig1347_3227	zinc finger protein 91	1.40532	-1.08225	1.25824	NDE	NDE	NDE
TCALIF_04224	transmembrane protein 179	1.40491	-1.06493	1.24177	NDE	NDE	NDE
TCALIF_02465	mkl myocardin-like protein partial	1.40458	-1.03696	1.33968	NDE	NDE	NDE
TCALIF_11063	hypothetical protein L798_06455	1.40419	1.1436	1.13826	NDE	NDE	NDE
comp43321_c0_seq1_28782	---NA---	1.40344	1.0113	1.51362	NDE	NDE	NDE
TCALIF_06714	---NA---	1.40338	1.19842	1.13641	NDE	NDE	NDE
Contig2848_4598	thap domain-containing protein 9-like	1.40321	2.2578	-1.9344	NDE	NDE	NDE
Contig1491_3362	thap domain-containing protein 9	1.40268	-1.18976	1.32189	NDE	NDE	NDE
comp46130_c0_seq3_32625	isoform d	1.40266	1.30026	-1.08148	NDE	NDE	NDE
Contig1424_3299	structural maintenance of chromosomes protein 5-like	1.40252	1.41837	-1.19668	NDE	NDE	NDE
TCALIF_06100	rho guanine nucleotide exchange factor 12	1.40229	1.07592	1.20423	NDE	NDE	NDE
comp43842_c0_seq5_29468	arginyl-trna synthetase	1.4022	1.11801	1.13774	NDE	NDE	NDE
TCALIF_09828	tetratricopeptide repeat protein 25	1.40088	1.01422	1.45617	NDE	NDE	NDE
TCALIF_09742	---NA---	1.40078	1.02288	1.3174	NDE	NDE	NDE
TCALIF_03622	protein c8orf37 homolog	1.40065	-1.26768	1.18144	NDE	NDE	NDE
Contig4257_5916	ribosomal protein s6 kinase alpha-5	1.40046	1.05491	1.09245	NDE	NDE	NDE
TCALIF_13347	nuclear mitotic apparatus protein 1-like isoform x1	1.39993	-1.05311	1.30866	NDE	NDE	NDE
comp44311_c0_seq2_30047	tubulin beta-1 chain	1.39917	1.26535	1.23091	NDE	NDE	NDE
TCALIF_09261	---NA---	1.39916	1.08644	-1.00737	NDE	NDE	NDE
TCALIF_02844	tubulin beta-2c chain	1.3987	1.22692	1.20837	NDE	NDE	NDE
TCALIF_01445	solute carrier organic anion transporter family member 5a1	1.39836	1.1179	1.24305	NDE	NDE	NDE
TCALIF_04622	tetraspanin-7	1.39823	1.05363	1.39671	NDE	NDE	NDE
comp33715_c1_seq1_18868	---NA---	1.39811	0	0	NDE	NDE	NDE
Contig589_588	alpha-2 macroglobulin	1.39806	-1.12311	1.23091	NDE	NDE	NDE
TCALIF_09727	sorting nexin-19	1.39803	1.10716	1.1955	NDE	NDE	NDE
comp44124_c0_seq1_29802	phosphatidate photoreceptor-specific-like	1.39775	1.00847	-1.13181	NDE	NDE	NDE
TCALIF_01467	---NA---	1.3973	0	-1.06787	NDE	NDE	NDE
comp49987_c1_seq1_41202	adp-ribosylation factor gtpase-activating	1.39725	1.07831	1.12117	NDE	NDE	NDE
TCALIF_05142	major facilitator superfamily domain-containing protein 7-a-like	1.39719	1.06605	-1.05742	NDE	NDE	NDE
TCALIF_11670	hbs1-like protein	1.39716	1.23585	1.1897	NDE	NDE	NDE
TCALIF_01267	nuclear migration protein nudc	1.39667	1.51124	-1.10207	NDE	NDE	NDE
TCALIF_02260	heat shock protein 60	1.39665	1.31032	1.19522	NDE	NDE	NDE
Contig2139_3960	structural maintenance of chromosomes protein 3	1.39629	-1.15327	1.30184	NDE	NDE	NDE
comp42010_c0_seq1_27145	sodium-dependent phosphate transporter	1.39619	-1.20535	1.09255	NDE	NDE	NDE
TCALIF_09392	d-beta-hydroxybutyrate mitochondrial	1.39619	-1.02171	1.14164	NDE	NDE	NDE
comp50023_c2_seq1_41355	alpha-aminoadipic semialdehyde mitochondrial	1.39613	-1.24257	1.21507	NDE	NDE	NDE
TCALIF_07503	pancreatic triacylglycerol lipase	1.3956	-1.38315	1.5356	NDE	NDE	NDE
TCALIF_08468	proteasome assembly chaperone 3-like	1.39554	-1.33864	1.39346	NDE	NDE	NDE
TCALIF_02128	uncharacterized f-box lrr-repeat	1.39524	-1.2098	1.20405	NDE	NDE	NDE
TCALIF_12764	transmembrane protein partial	1.39453	1.05165	1.40097	NDE	NDE	NDE
Contig2932_4672	intraflagellar transport protein 20 variant 1	1.39385	-1.34623	1.21879	NDE	NDE	NDE
TCALIF_00914	gpi ethanolamine phosphate transferase 1	1.39372	1.15997	1.29525	NDE	NDE	NDE
comp44549_c0_seq1_30354	---NA---	1.39361	-1.13991	-1.25681	NDE	NDE	NDE
TCALIF_02521	agap009744-pa-like protein	1.39336	-1.09059	1.29322	NDE	NDE	NDE
TCALIF_00107	held out wings	1.39324	1.18887	1.28109	NDE	NDE	NDE
TCALIF_05982	rho gtpase-activating protein 21	1.39316	1.01363	1.15159	NDE	NDE	NDE
comp37857_c0_seq1_22345	---NA---	1.39245	1.22385	1.29908	NDE	NDE	NDE
TCALIF_11449	protein unc- isoform d	1.39237	1.18023	1.09049	NDE	NDE	NDE
TCALIF_13757	beta- -galactosyltransferase 1	1.39229	-1.36742	1.39385	NDE	NDE	NDE
Contig650_2596	latrophilin-3-like isoform 5	1.39223	-1.08371	-1.12123	NDE	NDE	NDE
comp40806_c0_seq1_25714	domain-containing histone demethylation protein 2b	1.39213	1.32493	-1.08152	NDE	NDE	NDE
TCALIF_09427	g2 m phase-specific e3 ubiquitin-protein ligase	1.39201	1.04261	1.20743	NDE	NDE	NDE
TCALIF_06034	---NA---	1.39161	1.0012	1.31733	NDE	NDE	NDE
comp45797_c1_seq1_32148	beta- -galactosyl-o-glycosyl-glycoprotein beta- -n-acetylglucosaminyltransferase 4	1.39157	-1.2301	1.31436	NDE	NDE	NDE
TCALIF_02090	low quality protein: cytoplasmic dynein 1 heavy chain 1- partial	1.39144	1.29881	1.04901	NDE	NDE	NDE
comp42140_c0_seq1_27300	---NA---	1.39122	1.11476	0	NDE	NDE	NDE
TCALIF_07734	techylectin- partial	1.39105	-1.02352	1.12941	NDE	NDE	NDE
TCALIF_11327	---NA---	1.39057	1.49494	-1.07752	NDE	NDE	NDE
Contig6718_8196	von willebrand factor type egf and pentraxin domain-containing protein 1	1.39046	0	0	NDE	NDE	NDE
comp41937_c0_seq1_27048	---NA---	1.39044	1.45221	-1.24825	NDE	NDE	NDE
TCALIF_02712	---NA---	1.38995	-1.01022	1.55397	NDE	NDE	NDE
Contig191_2193	---NA---	1.38966	1.06819	1.06776	NDE	NDE	NDE
TCALIF_10275	syntaxin isoform a	1.38954	1.19228	1.27658	NDE	NDE	NDE
TCALIF_06110	electroneutral sodium bicarbonate exchanger 1-like	1.38918	-1.02471	1.47799	NDE	NDE	NDE
TCALIF_01536	fts and hook-interacting protein isoform x1	1.38906	1.01045	1.29097	NDE	NDE	NDE
TCALIF_08040	spt transcription factor family member	1.38892	-1.24802	1.25684	NDE	NDE	NDE
TCALIF_03623	protein hikeshi-like	1.38889	1.30467	1.01598	NDE	NDE	NDE
comp50366_c1_seq2_42694	---NA---	1.38888	1.19978	1.16232	NDE	NDE	NDE
comp50136_c0_seq8_41648	gata transcription factor gatac	1.38807	1.22254	1.385	NDE	NDE	NDE
TCALIF_08806	cytolysin src-1-like isoform x2	1.3877	-1.0414	1.2275	NDE	NDE	NDE
TCALIF_08090	frigida-like protein	1.38737	1.14375	1.02256	NDE	NDE	NDE
comp40614_c0_seq1_25494	---NA---	1.38717	0	0	NDE	NDE	NDE
TCALIF_02126	glycogen-binding subunit 76a-like isoform x4	1.38636	1.09354	1.31287	NDE	NDE	NDE
Contig3601_5301	dna-directed rna polymerase i subunit rpa43-like	1.38622	-1.27347	1.12499	NDE	NDE	NDE
TCALIF_03337	horma domain-containing protein 1-like	1.38618	1.09099	1.34387	NDE	NDE	NDE
TCALIF_05302	toll-like receptor 13-like	1.38605	1.26739	-1.14193	NDE	NDE	NDE
Contig3876_5556	huwe1 partial	1.386	1.18443	1.03118	NDE	NDE	NDE
comp43752_c0_seq1_29345	pre-mrna-processing factor 40 homolog a-like	1.38589	1.09882	1.29881	NDE	NDE	NDE
TCALIF_09404	dual specificity protein phosphatase 10-like	1.38574	1.14954	1.10678	NDE	NDE	NDE
TCALIF_07047	bifunctional heparan sulfate n-deacetylase n-sulfotransferase-like	1.38573	-1.08687	1.37946	NDE	NDE	NDE
TCALIF_12962	---NA---	1.38548	-1.08038	1.17367	NDE	NDE	NDE
TCALIF_06646	runt	1.38465	1.05655	1.28156	NDE	NDE	NDE
TCALIF_09520	venom carboxylesterase-6-like	1.38446	1.02901	1.49278	NDE	NDE	NDE
comp41970_c0_seq1_27093	ino80 complex subunit b-like	1.38444	-1.27733	1.4434	NDE	NDE	NDE
TCALIF_00359	cyclic amp-responsive element-binding protein 1 isoform x3	1.38404	1.34579	1.05413	NDE	NDE	NDE
TCALIF_12251	n-myc proto-oncogene protein	1.38385	1.10272	1.24334	NDE	NDE	NDE
Contig4664_6287	26s protease regulatory subunit 8	1.38382	-1.01371	1.19747	NDE	NDE	NDE
TCALIF_08671	maternal embryonic leucine zipper kinase	1.38342	1.04386	1.0818	NDE	NDE	NDE
comp44440_c0_seq1_30214	zinc finger mynd domain-containing protein 11-like	1.38335	-1.06922	1.14646	NDE	NDE	NDE
TCALIF_07581	protein turtle isoform x1	1.38305	-1.12283	1.29564	NDE	NDE	NDE
comp50138_c2_seq1_41654	---NA---	1.38274	-1.11406	1.11246	NDE	NDE	NDE
comp45668_c0_seq1_31965	pdgf vegf-related factor 1	1.38233	0	0	NDE	NDE	NDE
TCALIF_13633	poly protein	1.38184	0	0	NDE	NDE	NDE
TCALIF_08923	e3 ubiquitin-protein ligase bre1a-like	1.38177	1.36334	1.15541	NDE	NDE	NDE
comp49487_c0_seq1_39816	pcna-interacting partner-like	1.38156	-1.03717	1.27713	NDE	NDE	NDE
TCALIF_02488	histone-lysine n-methyltransferase 2c-like isoform x3	1.38058	1.13269	1.11643	NDE	NDE	NDE
comp38313_c0_seq2_22831	---NA---	1.38041	-1.45669	2.0186	NDE	NDE	NDE
TCALIF_02676	mitogen-activated protein kinase kinase kinase 7-like	1.38015	1.19856	1.18862	NDE	NDE	NDE
TCALIF_01217	upf0485 protein c1orf144 homolog	1.38005	-1.14593	1.30728	NDE	NDE	NDE
comp42884_c0_seq1_28196	guanine nucleotide-binding protein subunit alpha homolog	1.38003	1.09224	0	NDE	NDE	NDE
Contig5205_6786	apoptosis-inducing factor 3-like	1.37999	1.06418	1.14498	NDE	NDE	NDE
TCALIF_07921	protein isoform b-like	1.37985	2.1478	-1.50396	NDE	NDE	NDE
comp40846_c0_seq1_25760	protein unc-50 homolog	1.37983	-1.21923	1.17782	NDE	NDE	NDE
TCALIF_06810	phosphatidylinositol -trisphosphate 3-phosphatase and dual-specificity protein phosphatase pten	1.37953	-1.01616	1.3829	NDE	NDE	NDE
TCALIF_02738	dmx-like protein 2 isoform x3	1.37937	-1.07835	1.21833	NDE	NDE	NDE
TCALIF_10936	transmembrane protein 8a-like	1.37926	-1.11371	1.56836	NDE	NDE	NDE
comp43685_c0_seq1_29270	---NA---	1.37899	1.59823	-1.94822	NDE	NDE	NDE
TCALIF_07872	leucine-rich repeat-containing protein 48	1.37874	1.62564	-1.12111	NDE	NDE	NDE
comp42033_c0_seq1_27174	---NA---	1.37868	1.20855	-1.25262	NDE	NDE	NDE
comp50619_c1_seq3_43723	schwannomin interacting	1.3784	-1.00519	1.25623	NDE	NDE	NDE
comp46163_c0_seq1_32665	dna polymerase subunit gamma-1-like	1.37817	1.19161	1.085	NDE	NDE	NDE
comp38428_c0_seq1_22950	neuroendocrine convertase 2	1.37812	-1.02927	1.26348	NDE	NDE	NDE
comp50165_c0_seq2_41811	nadh-cytochrome b5 reductase 2	1.37787	1.28718	1.11626	NDE	NDE	NDE
TCALIF_01734	high-affinity choline transporter 1	1.37784	1.36082	1.22259	NDE	NDE	NDE
TCALIF_10581	neuronal acetylcholine receptor subunit alpha-3 precursor	1.37737	1.27117	-1.96537	NDE	NDE	NDE
TCALIF_06791	dna-binding protein d-ets-	1.37724	-1.36599	2.14958	NDE	NDE	NDE
TCALIF_05274	eh domain-containing protein 1	1.37703	1.96349	-1.08966	NDE	NDE	NDE
TCALIF_09664	spatzle protein	1.37697	-1.80922	2.06695	NDE	NDE	NDE
TCALIF_10838	centrosomal protein of 83 kda	1.37693	1.23408	-1.06911	NDE	NDE	NDE
comp503844_c0_seq1_46919	---NA---	1.37679	2.03927	-1.39193	NDE	NDE	NDE
TCALIF_09035	e3 ubiquitin-protein ligase ubr3	1.37661	1.06569	1.13109	NDE	NDE	NDE
TCALIF_04465	protein bcl9 homolog	1.37656	-1.01737	1.51606	NDE	NDE	NDE
TCALIF_04739	l-galactono- -lactone dehydrogenase	1.37653	1.05681	1.47276	NDE	NDE	NDE
comp48444_c0_seq1_37282	---NA---	1.37638	1.37232	1.22205	NDE	NDE	NDE
comp47494_c0_seq2_35243	adenylate cyclase type 2-like	1.37635	1.18473	-1.16574	NDE	NDE	NDE
TCALIF_02996	neutral ceramidase	1.37575	-2.14834	2.74933	NDE	NDE	NDE
TCALIF_13331	protein spt2 homolog	1.3752	-1.02488	1.18202	NDE	NDE	NDE
TCALIF_02411	lactosylceramide 4-alpha-galactosyltransferase	1.37518	1.06596	1.17126	NDE	NDE	NDE
TCALIF_05159	ectonucleoside triphosphate diphosphohydrolase 1 isoform x1	1.37479	-1.16174	-1.26655	NDE	NDE	NDE
comp45504_c0_seq1_31748	peptidyl-asp metalloendopeptidase	1.3746	1.08849	1.62299	NDE	NDE	NDE
TCALIF_01868	protein dgcr14	1.37431	1.10111	1.09661	NDE	NDE	NDE
TCALIF_08017	bardet-biedl syndrome 5 protein homolog	1.37424	1.17135	1.11061	NDE	NDE	NDE
TCALIF_04882	facilitated trehalose transporter tret1-2 homolog	1.37401	-1.11334	1.45227	NDE	NDE	NDE
TCALIF_07418	t-complex protein 1 subunit alpha	1.3737	1.23796	1.08864	NDE	NDE	NDE
TCALIF_13125	---NA---	1.37327	-1.04182	1.16202	NDE	NDE	NDE
TCALIF_03125	retinoid x	1.37321	1.34243	-1.02063	NDE	NDE	NDE
comp46815_c0_seq3_33834	mixed lineage protein kinase	1.37317	-1.11552	1.60815	NDE	NDE	NDE
comp49527_c0_seq1_39916	electroneutral sodium bicarbonate exchanger 1-like	1.37305	1.30702	1.25031	NDE	NDE	NDE
TCALIF_10167	e3 ubiquitin-protein ligase huwe1 isoform x4	1.37295	1.01627	1.14117	NDE	NDE	NDE
TCALIF_05823	protein phosphatase 1 regulatory subunit 12b-like	1.37225	1.02971	1.26364	NDE	NDE	NDE
TCALIF_03920	inner centromere protein a-like	1.37207	1.06687	1.13892	NDE	NDE	NDE
TCALIF_09645	potassium channel subfamily k member 18-like	1.37194	1.42921	1.14323	NDE	NDE	NDE
Contig6334_7838	retrotransposon-like family member (retr-1)- partial	1.37179	1.19564	1.00911	NDE	NDE	NDE
TCALIF_02303	---NA---	1.37166	-1.81755	1.79745	NDE	NDE	NDE
TCALIF_02570	solute carrier family 46 member 3	1.37034	1.07158	-1.05093	NDE	NDE	NDE
TCALIF_10495	double-stranded rna-binding protein staufen-like protein 2	1.37028	1.01498	1.43697	NDE	NDE	NDE
TCALIF_11020	spartin isoform x2	1.36975	1.18259	-1.02131	NDE	NDE	NDE
comp42159_c0_seq1_27320	---NA---	1.36968	1.16487	1.31662	NDE	NDE	NDE
TCALIF_06569	ras-related protein m-ras	1.3695	-1.2983	1.49352	NDE	NDE	NDE
TCALIF_12150	GK18158	1.36936	-1.02196	-1.08365	NDE	NDE	NDE
Contig5104_6698	membrane metallo-endopeptidase-like 1-like	1.36933	1.40953	-1.06689	NDE	NDE	NDE
TCALIF_06155	tbc1 domain family member 19-like	1.36915	1.29407	1.07445	NDE	NDE	NDE
TCALIF_07228	xyloside xylosyltransferase 1	1.36903	-1.58907	2.05916	NDE	NDE	NDE
comp39019_c0_seq1_23630	#NAME?	1.36866	-1.01112	1.61328	NDE	NDE	NDE
comp48547_c0_seq1_37482	lysosomal alpha-mannosidase (mannosidase alpha class 2b member 1)	1.36857	1.48921	1.27134	NDE	NDE	NDE
comp46360_c0_seq1_33041	ig-like and fibronectin type-iii domain-containing	1.36839	-1.28697	1.26385	NDE	NDE	NDE
TCALIF_06122	---NA---	1.36812	-1.28802	1.34612	NDE	NDE	NDE
comp48229_c0_seq1_36851	erlin-2 precursor	1.36796	-1.27251	1.82626	NDE	NDE	NDE
TCALIF_10051	---NA---	1.3678	1.09213	1.12325	NDE	NDE	NDE
TCALIF_12109	protein ndrg3	1.36726	1.17407	1.00399	NDE	NDE	NDE
TCALIF_06467	sid1 transmembrane family member 1	1.36604	1.28919	1.07386	NDE	NDE	NDE
TCALIF_05121	agap011571-pa-like protein	1.36571	1.35729	1.15058	NDE	NDE	NDE
TCALIF_11608	---NA---	1.36523	1.04259	1.27416	NDE	NDE	NDE
Contig2160_3981	v-type proton atpase subunit h-like isoform 1	1.36505	1.0541	-1.09889	NDE	NDE	NDE
comp31230_c0_seq1_16895	---NA---	1.36501	2.18423	0	NDE	NDE	NDE
TCALIF_06218	hypothetical protein PIIN_10157, partial	1.36501	1.35479	1.15706	NDE	NDE	NDE
TCALIF_07855	PREDICTED: uncharacterized protein LOC102803158, partial	1.36451	0	0	NDE	NDE	NDE
comp38987_c0_seq1_23596	dna (cytosine-5)-methyltransferase -like	1.36413	1.17612	-1.297	NDE	NDE	NDE
comp24624_c0_seq1_13081	gastrula zinc finger protein	1.36355	1.15164	1.21331	NDE	NDE	NDE
TCALIF_13771	---NA---	1.36354	1.31146	-1.03726	NDE	NDE	NDE
Contig1106_3010	---NA---	1.36348	1.24091	1.08948	NDE	NDE	NDE
TCALIF_04092	serine proteinase stubble	1.3634	-1.04638	1.21134	NDE	NDE	NDE
comp50137_c0_seq1_41650	allatostatin isoform b	1.36328	1.16027	-1.02377	NDE	NDE	NDE
comp24534_c0_seq1_12996	par-domain protein isoform m	1.36294	1.07318	-1.01522	NDE	NDE	NDE
TCALIF_02050	t-complex protein 1 subunit eta	1.36282	1.45504	-1.02977	NDE	NDE	NDE
TCALIF_05384	scaffold protein salvador-like	1.36278	1.02003	1.27307	NDE	NDE	NDE
TCALIF_05618	hsp70-binding protein 1	1.36266	1.24829	1.17366	NDE	NDE	NDE
TCALIF_03667	ecdysone inducible protein 75	1.36247	1.00703	1.4379	NDE	NDE	NDE
TCALIF_12812	latrophilin cirl-like isoform x1	1.3623	-1.33282	1.88334	NDE	NDE	NDE
comp33624_c0_seq1_18782	xaa-pro dipeptidase app( )	1.36205	1.13557	1.11704	NDE	NDE	NDE
TCALIF_04977	venom carboxylesterase-6-like	1.36195	-1.22365	1.23674	NDE	NDE	NDE
TCALIF_03947	cryptochrome dash-like	1.36168	1.25657	1.10338	NDE	NDE	NDE
comp49335_c1_seq1_39450	---NA---	1.36111	1.69714	-1.89789	NDE	NDE	NDE
TCALIF_12476	---NA---	1.36104	1.21543	-1.00244	NDE	NDE	NDE
comp323436_c0_seq1_45499	---NA---	1.36098	0	0	NDE	NDE	NDE
Contig1879_1878	---NA---	1.36074	1.30755	1.17017	NDE	NDE	NDE
TCALIF_09412	fmrfamide receptor	1.36071	-1.20251	1.25626	NDE	NDE	NDE
TCALIF_12473	zinc finger c2hc domain-containing protein 1c-like	1.36068	1.2822	-1.00618	NDE	NDE	NDE
TCALIF_13374	---NA---	1.36044	1.0761	1.44505	NDE	NDE	NDE
TCALIF_11684	beta- -galactosyltransferase 1-like	1.36013	1.6712	1.19878	NDE	NDE	NDE
Contig1539_1538	---NA---	1.36006	1.24829	1.12255	NDE	NDE	NDE
TCALIF_10947	zinc finger protein 850-like	1.35983	-1.44487	1.88274	NDE	NDE	NDE
TCALIF_02034	---NA---	1.3597	1.12627	1.19466	NDE	NDE	NDE
TCALIF_12113	regulating synaptic membrane exocytosis protein 2	1.35946	1.36652	-1.02758	NDE	NDE	NDE
comp40884_c0_seq1_25801	hippocampus abundant transcript 1	1.35932	-1.21722	1.69585	NDE	NDE	NDE
TCALIF_13004	chitotriosidase-1-like isoform x2	1.35893	1.32355	2.10666	NDE	NDE	NDE
TCALIF_05754	---NA---	1.35866	-1.03334	-1.03979	NDE	NDE	NDE
comp39970_c0_seq1_24727	thyroid hormone receptor beta	1.35863	1.1756	1.36636	NDE	NDE	NDE
TCALIF_04623	choline transporter-like protein 2-like	1.35842	1.09081	1.20175	NDE	NDE	NDE
Contig6132_7661	protein smaug homolog 2	1.35824	1.06373	1.10649	NDE	NDE	NDE
comp49806_c1_seq1_40678	---NA---	1.3582	1.19547	-1.38647	NDE	NDE	NDE
TCALIF_08771	fh1 fh2 domain-containing protein 3 isoform x1	1.358	1.29062	-1.10423	NDE	NDE	NDE
TCALIF_01533	hypothetical protein L798_05340, partial	1.35778	1.12526	1.02339	NDE	NDE	NDE
TCALIF_06712	---NA---	1.35753	-1.1678	1.49805	NDE	NDE	NDE
comp59508_c0_seq1_44751	nicotinamide riboside kinase 1	1.3575	1.03343	1.1811	NDE	NDE	NDE
TCALIF_10789	isoform a	1.35742	1.97972	-2.61483	NDE	NDE	NDE
TCALIF_04909	nuclear pore glycoprotein p62	1.35705	1.00312	1.20928	NDE	NDE	NDE
comp48007_c0_seq1_36406	---NA---	1.35698	1.29927	1.01802	NDE	NDE	NDE
TCALIF_01499	---NA---	1.35679	-1.12555	1.47794	NDE	NDE	NDE
TCALIF_00920	---NA---	1.35676	-1.17017	1.60323	NDE	NDE	NDE
comp71316_c0_seq1_44876	---NA---	1.35676	2.18599	-1.31442	NDE	NDE	NDE
TCALIF_11954	embryonic stem cell-specific 5-hydroxymethylcytosine-binding protein	1.35675	-1.01226	1.24542	NDE	NDE	NDE
Contig4804_6413	kettin protein	1.35667	0	0	NDE	NDE	NDE
TCALIF_05499	membrane-associated protein hem	1.35659	-1.03567	1.34743	NDE	NDE	NDE
TCALIF_08265	stromal membrane-associated protein 1-like	1.35656	1.13508	1.28536	NDE	NDE	NDE
comp44663_c0_seq2_30517	---NA---	1.35654	1.50972	-1.38198	NDE	NDE	NDE
comp43739_c0_seq1_29326	---NA---	1.35615	1.43945	1.00973	NDE	NDE	NDE
TCALIF_04263	hypothetical protein BRAFLDRAFT_67683	1.35553	1.31294	1.08674	NDE	NDE	NDE
TCALIF_06224	endo- -beta-	1.35549	1.09109	1.25551	NDE	NDE	NDE
comp42764_c0_seq1_28045	---NA---	1.35514	1.01894	2.34955	NDE	NDE	NDE
TCALIF_13931	multidrug resistance-associated protein 1-like	1.35493	1.19681	1.30625	NDE	NDE	NDE
TCALIF_08431	c4b-binding protein beta	1.3547	1.21955	1.1163	NDE	NDE	NDE
comp42513_c1_seq1_27766	histone h2a	1.35454	1.17723	1.11268	NDE	NDE	NDE
comp49159_c6_seq1_38934	f-box only protein 9-like	1.35453	-1.06922	1.31477	NDE	NDE	NDE
comp42057_c0_seq2_27203	choline mitochondrial-like	1.35399	-1.18613	1.28019	NDE	NDE	NDE
comp49077_c0_seq1_38739	lysine-specific demethylase lid-like isoform 1	1.35399	1.39172	1.09442	NDE	NDE	NDE
TCALIF_12657	hypothetical protein	1.35392	-1.88473	1.99336	NDE	NDE	NDE
TCALIF_01929	low quality protein: protein dachsous	1.35375	-1.16687	1.57402	NDE	NDE	NDE
TCALIF_00445	ring finger and ccch-type zinc finger domain-containing protein 2	1.35353	-1.03849	1.24644	NDE	NDE	NDE
Contig5169_6754	protein casc3	1.3532	1.17614	1.18633	NDE	NDE	NDE
Contig1634_3490	monoglyceride lipase	1.35317	1.00456	1.43851	NDE	NDE	NDE
TCALIF_06567	zinc finger protein 850- partial	1.35238	1.22568	1.08744	NDE	NDE	NDE
TCALIF_08254	coatomer subunit alpha	1.35171	1.07276	1.18604	NDE	NDE	NDE
comp43611_c0_seq1_29194	btb poz domain-containing protein 2-like	1.35169	1.66612	1.0792	NDE	NDE	NDE
Contig2801_4558	major facilitator superfamily domain-containing protein 3	1.35152	1.11547	1.13749	NDE	NDE	NDE
comp48450_c0_seq1_37291	peptidyl-asp metalloendopeptidase	1.35137	1.26535	1.07094	NDE	NDE	NDE
TCALIF_00122	---NA---	1.35104	1.00207	1.27625	NDE	NDE	NDE
TCALIF_12975	low density lipoprotein receptor adapter protein 1	1.35067	1.59016	-1.03481	NDE	NDE	NDE
TCALIF_00867	mitochondrial intermembrane space import and assembly protein 40-like	1.35058	1.52058	1.07792	NDE	NDE	NDE
TCALIF_07331	protein btg1	1.3505	1.40658	1.08591	NDE	NDE	NDE
TCALIF_04080	cg9164-pa	1.35016	1.38669	-1.10076	NDE	NDE	NDE
TCALIF_09858	hermansky-pudlak syndrome 3 protein homolog	1.34976	1.32185	1.22338	NDE	NDE	NDE
comp48278_c0_seq3_36918	---NA---	1.34967	-1.11408	1.56406	NDE	NDE	NDE
Contig1645_3501	calcium-activated chloride channel regulator 1	1.34953	-1.02145	1.01958	NDE	NDE	NDE
TCALIF_09641	kelch repeat-containing protein	1.34937	1.2868	-1.47922	NDE	NDE	NDE
TCALIF_12872	---NA---	1.34925	1.1559	1.10978	NDE	NDE	NDE
TCALIF_05460	phosphoinositol 3-phosphate-binding	1.34922	-1.08209	1.43238	NDE	NDE	NDE
TCALIF_07594	lachesin- partial	1.34918	-1.03721	1.99407	NDE	NDE	NDE
comp41839_c0_seq2_26933	hypothetical protein CRE_22126	1.3487	1.51921	-1.83928	NDE	NDE	NDE
TCALIF_06016	g-protein coupled receptor	1.34777	-1.07522	1.18641	NDE	NDE	NDE
TCALIF_02498	isoform b	1.34746	2.05645	0	NDE	NDE	NDE
TCALIF_08249	serine threonine-protein kinase pim-1-like	1.34727	1.28469	1.24159	NDE	NDE	NDE
comp33827_c1_seq1_18971	---NA---	1.34693	-1.1427	1.42834	NDE	NDE	NDE
comp42833_c0_seq3_28136	brain tumor protein	1.34684	-1.04665	-1.07844	NDE	NDE	NDE
comp46520_c0_seq1_33286	yeats domain-containing protein 2	1.34672	1.17863	1.40904	NDE	NDE	NDE
TCALIF_04196	isoform a	1.34667	1.20214	1.11083	NDE	NDE	NDE
comp48225_c0_seq1_36843	26s proteasome non-atpase regulatory subunit 10-like	1.34652	1.02076	1.11197	NDE	NDE	NDE
TCALIF_09083	ubiquitin carboxyl-terminal hydrolase 3-like	1.34644	1.02957	1.16672	NDE	NDE	NDE
comp32247_c0_seq1_17511	tyramine beta hydroxylase	1.34622	-1.13282	-1.06171	NDE	NDE	NDE
TCALIF_05757	calmodulin-like protein 11	1.34603	-1.22787	1.14801	NDE	NDE	NDE
TCALIF_02475	---NA---	1.34572	1.04239	1.21162	NDE	NDE	NDE
comp52131_c0_seq1_44559	e3 ubiquitin-protein ligase siah1	1.34551	1.39534	-1.40807	NDE	NDE	NDE
TCALIF_12223	---NA---	1.34526	1.07701	1.10721	NDE	NDE	NDE
comp39061_c0_seq1_23678	cg11044 cg11044-pa	1.3444	1.56797	-1.12392	NDE	NDE	NDE
comp46590_c1_seq3_33381	---NA---	1.34424	1.14517	1.11708	NDE	NDE	NDE
TCALIF_01152	myb-like protein partial	1.34423	1.21477	1.20171	NDE	NDE	NDE
TCALIF_05100	t-complex protein 1 subunit gamma	1.34412	1.34595	-1.03983	NDE	NDE	NDE
TCALIF_03042	echinoderm microtubule-associated 2 isoform x3	1.34401	1.42486	1.1436	NDE	NDE	NDE
comp44577_c0_seq1_30401	zinc finger protein 75 isoform cra_a	1.34394	1.07245	1.07904	NDE	NDE	NDE
comp39083_c0_seq1_23708	exocyst complex component 4	1.34384	1.39227	1.11314	NDE	NDE	NDE
TCALIF_13101	denn domain-containing protein 2a	1.34381	1.17083	-1.16811	NDE	NDE	NDE
TCALIF_01380	eukaryotic elongation factor 2 kinase	1.3436	1.33262	-1.13739	NDE	NDE	NDE
comp32275_c0_seq1_17537	retinol dehydrogenase 11	1.34348	1.58464	-1.03004	NDE	NDE	NDE
TCALIF_03449	---NA---	1.34317	-1.09642	1.33414	NDE	NDE	NDE
TCALIF_11747	nuclear receptor	1.34313	1.30499	1.40227	NDE	NDE	NDE
TCALIF_10850	---NA---	1.34281	1.08444	1.08758	NDE	NDE	NDE
comp48949_c0_seq1_38401	---NA---	1.34266	-1.43289	1.47915	NDE	NDE	NDE
TCALIF_02645	set and mynd domain-containing protein 4-like	1.34262	1.44038	1.44039	NDE	NDE	NDE
comp240140_c0_seq1_45180	---NA---	1.34222	-1.16735	1.17933	NDE	NDE	NDE
TCALIF_07376	serine threonine-protein kinase doa isoform x7	1.34181	1.37728	1.04017	NDE	NDE	NDE
comp49968_c1_seq2_41124	sec14 domain and spectrin repeat-containing protein 1	1.34167	-1.20621	0	NDE	NDE	NDE
TCALIF_03283	transcription factor	1.34166	1.21464	1.20709	NDE	NDE	NDE
comp41578_c0_seq1_26622	---NA---	1.3416	-1.8801	1.31552	NDE	NDE	NDE
TCALIF_02967	rna-binding protein lark-like isoform x11	1.34143	1.08457	1.18842	NDE	NDE	NDE
comp48839_c1_seq1_38195	tata-binding protein-associated factor 172	1.34133	-1.17309	1.37104	NDE	NDE	NDE
comp44870_c0_seq1_30785	peroxisome proliferator-activated receptor binding protein	1.34133	1.32548	1.25966	NDE	NDE	NDE
TCALIF_09743	exocyst complex component 2	1.3413	1.25502	1.15791	NDE	NDE	NDE
TCALIF_11007	sodium potassium-dependent atpase beta-2 subunit	1.34118	-1.19147	1.18924	NDE	NDE	NDE
comp43214_c0_seq3_28634	calsyntenin-1-like isoform 1	1.34111	-1.19699	1.40268	NDE	NDE	NDE
TCALIF_05000	mitochondrial inner membrane protein cox18-like	1.34109	-1.09514	1.19677	NDE	NDE	NDE
comp24563_c0_seq1_13025	---NA---	1.34098	1.08173	1.38263	NDE	NDE	NDE
TCALIF_07449	cuticle protein precursor	1.3407	1.10045	1.73024	NDE	NDE	NDE
TCALIF_03431	protein class 2 isoform	1.34045	1.01243	1.07456	NDE	NDE	NDE
TCALIF_13573	chitin deacetylase 1	1.34021	1.56126	-1.8643	NDE	NDE	NDE
TCALIF_09496	speckle-type poz isoform x2	1.33989	1.19405	-1.00366	NDE	NDE	NDE
TCALIF_04816	rna pseudouridylate synthase domain-containing protein 4	1.33977	-1.26305	1.48465	NDE	NDE	NDE
TCALIF_13867	---NA---	1.33944	0	0	NDE	NDE	NDE
TCALIF_09279	---NA---	1.33938	-1.36763	1.50249	NDE	NDE	NDE
TCALIF_11164	protein rolling stone-like	1.33935	1.47974	-1.07472	NDE	NDE	NDE
TCALIF_06914	zinc finger and scan domain containing 2-like isoform x2	1.33911	-1.02753	1.3021	NDE	NDE	NDE
comp46167_c0_seq1_32671	isoform c	1.33903	-1.18322	1.45095	NDE	NDE	NDE
TCALIF_08866	---NA---	1.33839	-1.30237	1.14079	NDE	NDE	NDE
comp42104_c0_seq2_27256	---NA---	1.33816	-1.13378	1.49218	NDE	NDE	NDE
comp48830_c1_seq1_38177	protein saal1	1.33815	-1.04356	1.1981	NDE	NDE	NDE
TCALIF_06808	---NA---	1.33801	-1.0391	1.77581	NDE	NDE	NDE
Contig3063_4792	---NA---	1.3379	-1.0846	1.13466	NDE	NDE	NDE
Contig4490_6127	---NA---	1.33746	1.0416	1.18208	NDE	NDE	NDE
TCALIF_00967	probable queuine trna-ribosyltransferase	1.33739	-1.00413	1.26183	NDE	NDE	NDE
comp50195_c0_seq1_42018	solute carrier family 2	1.33713	1.3116	1.28031	NDE	NDE	NDE
Contig2383_4172	---NA---	1.33702	1.05714	1.19185	NDE	NDE	NDE
TCALIF_10775	---NA---	1.33688	-1.23721	1.50239	NDE	NDE	NDE
comp42108_c1_seq1_27263	prolyl 4-hydroxylase subunit alpha-2-like	1.33652	0	0	NDE	NDE	NDE
TCALIF_13054	glutamate-gated chloride channel	1.3364	1.06682	1.30916	NDE	NDE	NDE
Contig3459_5163	hypothetical protein HMPREF9058_1373	1.3364	-1.67863	1.5667	NDE	NDE	NDE
comp42799_c0_seq1_28098	7 transmembrane receptor	1.33626	-1.07818	1.51343	NDE	NDE	NDE
Contig1460_3332	tau-tubulin kinase 1	1.33592	1.38701	-1.33845	NDE	NDE	NDE
TCALIF_12884	---NA---	1.33582	1.37756	-1.1677	NDE	NDE	NDE
TCALIF_08116	zinc finger hit domain-containing protein 1-like	1.33567	-1.01351	1.39432	NDE	NDE	NDE
TCALIF_07033	proctolin peptide	1.33547	-1.07247	3.36771	NDE	NDE	NDE
comp38219_c0_seq1_22725	ubiquitin-associated protein 1	1.33546	1.10307	1.04852	NDE	NDE	NDE
comp47266_c0_seq1_34786	beclin-1-like protein	1.33537	1.31338	-1.09646	NDE	NDE	NDE
TCALIF_13021	thyrotropin-releasing hormone receptor-like	1.33517	2.1599	0	NDE	NDE	NDE
TCALIF_00190	alk tyrosine kinase receptor-like isoform x1	1.33512	1.21038	1.2066	NDE	NDE	NDE
comp47401_c0_seq1_35042	leucine-rich repeat serine threonine-protein kinase partial	1.33466	1.1467	-1.17963	NDE	NDE	NDE
TCALIF_04268	hmg box-containing protein 1	1.33453	-1.12053	-1.12639	NDE	NDE	NDE
TCALIF_00054	niemann-pick c1 protein	1.33436	1.16936	1.06939	NDE	NDE	NDE
TCALIF_14173	GA24728	1.33435	-1.05463	-1.05031	NDE	NDE	NDE
TCALIF_09334	complement c1q-like protein 4	1.334	1.51219	-1.99085	NDE	NDE	NDE
TCALIF_09564	early growth response 1	1.33377	-1.0091	1.06234	NDE	NDE	NDE
Contig4633_6259	atpase family aaa domain-containing protein 5	1.33366	1.24876	1.06313	NDE	NDE	NDE
TCALIF_12322	---NA---	1.33329	1.21343	1.41066	NDE	NDE	NDE
comp64700_c0_seq1_44818	---NA---	1.33328	-1.19526	-1.06116	NDE	NDE	NDE
comp47792_c2_seq1_35946	venom serine protease	1.33324	-1.27221	1.34571	NDE	NDE	NDE
TCALIF_01166	caseinolytic peptidase b protein homolog	1.33324	1.59363	1.06436	NDE	NDE	NDE
TCALIF_13775	---NA---	1.33323	1.50976	-1.63196	NDE	NDE	NDE
TCALIF_12104	c1orf50 homolog	1.3331	1.47552	-1.07441	NDE	NDE	NDE
TCALIF_07766	sjchgc02838 protein	1.33267	1.06424	1.26872	NDE	NDE	NDE
comp46421_c0_seq2_33123	biotin protein ligase	1.33215	0	-1.81621	NDE	NDE	NDE
TCALIF_03790	---NA---	1.33205	1.30848	-1.18039	NDE	NDE	NDE
TCALIF_08010	patched domain-containing protein 3	1.33202	2.07063	-1.16133	NDE	NDE	NDE
TCALIF_08315	---NA---	1.33201	1.27999	-1.04998	NDE	NDE	NDE
TCALIF_04647	longitudinals lacking	1.33186	1.44174	-1.02779	NDE	NDE	NDE
TCALIF_13411	zinc finger protein 672	1.33174	-1.08747	1.43257	NDE	NDE	NDE
TCALIF_05139	pleckstrin homology domain-containing family m member 3 isoform x1	1.33132	1.11626	1.32668	NDE	NDE	NDE
TCALIF_13139	mfs-type transporter slc18b1-like	1.33116	1.04684	1.03637	NDE	NDE	NDE
comp47761_c0_seq1_35883	regulation of nuclear pre-mrna domain-containing protein 2	1.33091	1.20996	1.07282	NDE	NDE	NDE
comp39981_c0_seq1_24745	---NA---	1.33079	1.07077	-1.64127	NDE	NDE	NDE
Contig2772_4532	large proline-rich protein bat3	1.3307	1.07379	1.25875	NDE	NDE	NDE
TCALIF_09724	coiled-coil domain-containing protein 149	1.33038	1.2759	1.09077	NDE	NDE	NDE
comp45908_c0_seq1_32315	sorting nexin-25-like	1.3303	1.08098	1.40743	NDE	NDE	NDE
TCALIF_00040	---NA---	1.33026	1.07185	1.16852	NDE	NDE	NDE
TCALIF_13871	nuclear pore complex protein nup50	1.33026	1.15688	1.16796	NDE	NDE	NDE
TCALIF_05177	na+ k+ 2cl- cotransporter isoform partial	1.33011	0	0	NDE	NDE	NDE
TCALIF_05071	testis seletal muscle dual specificty phosphatase	1.3301	1.22752	1.14474	NDE	NDE	NDE
comp38325_c0_seq1_22846	venom carboxylesterase-6-like	1.33003	-1.33319	1.12531	NDE	NDE	NDE
Contig2865_4615	---NA---	1.32993	-1.27447	1.35495	NDE	NDE	NDE
comp35616_c0_seq1_20430	---NA---	1.32902	-1.08883	1.12398	NDE	NDE	NDE
TCALIF_00537	gamma-aminobutyric acid receptor subunit gamma-3	1.32862	1.19853	-1.14978	NDE	NDE	NDE
TCALIF_00919	transient receptor potential-gamma protein	1.32818	1.09961	1.22833	NDE	NDE	NDE
TCALIF_07590	receptor tyrosine kinase-like orphan receptor isoform cra_b	1.32817	-1.35076	1.77137	NDE	NDE	NDE
TCALIF_07692	exocyst complex component 1	1.3281	1.17924	1.18521	NDE	NDE	NDE
TCALIF_03439	heat shock protein 67b2	1.32798	1.70285	-1.80579	NDE	NDE	NDE
Contig5827_7378	ankyrin repeat domain-containing protein 12-like	1.32791	-1.00284	1.1531	NDE	NDE	NDE
TCALIF_04451	chitotriosidase- partial	1.32787	-1.93002	1.9465	NDE	NDE	NDE
Contig4347_6002	eukaryotic translation initiation factor 2-alpha kinase 4	1.32753	-1.19248	1.12938	NDE	NDE	NDE
comp41649_c0_seq1_26702	zinc finger protein 76-like	1.3273	1.4099	-1.63412	NDE	NDE	NDE
TCALIF_08732	---NA---	1.32713	-1.01591	1.09435	NDE	NDE	NDE
TCALIF_00028	probable methyltransferase tarbp1	1.327	-1.10639	1.53867	NDE	NDE	NDE
TCALIF_12429	alpha-amylase	1.32699	1.17108	1.03419	NDE	NDE	NDE
Contig1762_1761	secreted	1.32697	1.00692	1.22896	NDE	NDE	NDE
TCALIF_12719	---NA---	1.32694	-1.17073	1.156	NDE	NDE	NDE
TCALIF_10627	queuine trna-ribosyltransferase subunit qtrtd1 homolog	1.32689	1.00575	1.41149	NDE	NDE	NDE
TCALIF_02708	cap-gly domain-containing linker protein 1 isoform x3	1.32669	-1.15739	-1.19529	NDE	NDE	NDE
TCALIF_01526	e-selectin precursor	1.32657	5.75156	-9.82262	NDE	NDE	NDE
TCALIF_09500	calreticulin	1.3264	1.2993	1.0554	NDE	NDE	NDE
TCALIF_00927	voltage-sensitive sodium channel alpha-subunit	1.32638	1.19733	1.09726	NDE	NDE	NDE
TCALIF_01755	---NA---	1.32633	-1.52926	1.57874	NDE	NDE	NDE
Contig209_2209	a disintegrin and metalloproteinase with thrombospondin motifs 2-like	1.32631	1.39524	1.0389	NDE	NDE	NDE
TCALIF_03403	kidney mitochondrial carrier protein 1	1.32587	1.34341	1.02202	NDE	NDE	NDE
comp48090_c0_seq1_36558	zinc finger protein noc-like	1.32586	-1.27935	1.85459	NDE	NDE	NDE
TCALIF_12302	sec23-interacting protein	1.32569	1.08804	1.09213	NDE	NDE	NDE
TCALIF_03295	serine protease 27-like	1.32559	-1.2149	1.06632	NDE	NDE	NDE
comp45328_c0_seq1_31443	apoptosis regulator r1-like	1.32552	1.2103	1.0242	NDE	NDE	NDE
comp25177_c0_seq1_13354	---NA---	1.32548	1.73912	1.08006	NDE	NDE	NDE
TCALIF_09212	organic cation transporter protein	1.32523	1.20634	1.21609	NDE	NDE	NDE
TCALIF_09020	kelch-like partial	1.32504	1.18052	1.08687	NDE	NDE	NDE
TCALIF_05114	---NA---	1.32475	1.02841	1.1758	NDE	NDE	NDE
TCALIF_02912	kv channel interacting protein calsenilin	1.32469	1.15188	1.16523	NDE	NDE	NDE
TCALIF_04990	baculoviral iap repeat-containing protein 6-like	1.3246	-1.0097	1.19958	NDE	NDE	NDE
comp38955_c0_seq1_23563	---NA---	1.32445	-1.28267	1.83189	NDE	NDE	NDE
TCALIF_06018	atp-binding cassette sub-family a member 5	1.32424	1.17975	1.02323	NDE	NDE	NDE
TCALIF_06696	cullin-3	1.32423	1.30917	1.16623	NDE	NDE	NDE
TCALIF_00658	hypothetical protein DAPPUDRAFT_317372	1.32374	1.64046	-1.19975	NDE	NDE	NDE
TCALIF_02963	---NA---	1.32367	1.17251	1.19356	NDE	NDE	NDE
TCALIF_02961	26s proteasome non-atpase regulatory subunit 6	1.32355	1.24379	1.16007	NDE	NDE	NDE
TCALIF_08578	protein purity of	1.32326	-1.04764	1.1889	NDE	NDE	NDE
TCALIF_12860	probable chitinase 3-like	1.32311	-1.27207	1.17387	NDE	NDE	NDE
TCALIF_06192	bub3-interacting and glebs motif-containing protein znf207	1.32303	1.05491	1.10334	NDE	NDE	NDE
TCALIF_03733	peptide-n -(n-acetyl-beta-glucosaminyl)asparagine amidase	1.32302	1.17349	1.0888	NDE	NDE	NDE
Contig26_25	paired box protein pax-	1.32284	1.01776	1.21636	NDE	NDE	NDE
comp45004_c0_seq1_30969	wd repeat-containing protein 11	1.32269	-1.10794	1.20195	NDE	NDE	NDE
TCALIF_01799	solute carrier family facilitated glucose transporter member 12	1.32256	-1.36492	1.44	NDE	NDE	NDE
Contig1352_3232	agap002784- partial	1.32246	-1.24247	1.56762	NDE	NDE	NDE
TCALIF_11476	nicotinic acetylcholine receptor subunit beta1	1.3223	-1.14287	1.21024	NDE	NDE	NDE
TCALIF_08537	low quality protein: hemicentin-1	1.32216	-1.02237	1.441	NDE	NDE	NDE
TCALIF_13624	---NA---	1.32215	-1.05361	1.59199	NDE	NDE	NDE
TCALIF_08336	---NA---	1.32198	-1.31222	1.51116	NDE	NDE	NDE
comp47374_c1_seq1_34998	creb-binding protein	1.3218	-1.05425	1.22745	NDE	NDE	NDE
comp39041_c0_seq2_23654	GH24452	1.32175	1.09726	1.05062	NDE	NDE	NDE
TCALIF_01333	zinc finger and scan domain-containing protein 20	1.32126	1.14054	1.26053	NDE	NDE	NDE
TCALIF_03368	---NA---	1.3211	1.08407	1.23396	NDE	NDE	NDE
TCALIF_02385	protein argonaute-2 isoform x1	1.32091	1.1724	1.10196	NDE	NDE	NDE
TCALIF_09796	mediator of rna polymerase ii transcription subunit 14-like	1.32046	1.18695	1.00951	NDE	NDE	NDE
comp41234_c0_seq1_26214	heat shock protein 60	1.32034	-1.0103	1.35504	NDE	NDE	NDE
comp33222_c0_seq1_18402	---NA---	1.32033	1.5312	-1.1487	NDE	NDE	NDE
TCALIF_09122	---NA---	1.31993	1.05413	1.32774	NDE	NDE	NDE
comp24859_c0_seq1_13245	another transcription unit	1.3199	-1.10621	-1.08901	NDE	NDE	NDE
TCALIF_11619	toll-interacting protein	1.31954	1.03506	1.13327	NDE	NDE	NDE
comp47490_c2_seq1_35235	probable ubiquitin-conjugating enzyme e2 w-like	1.31951	1.01444	-1.04907	NDE	NDE	NDE
Contig4137_5800	wd repeat and hmg-box dna-binding protein 1	1.31941	-1.20045	1.27729	NDE	NDE	NDE
TCALIF_12392	ubiquitin-like modifier-activating enzyme 1	1.31938	1.08237	1.19716	NDE	NDE	NDE
TCALIF_09526	oxytocin receptor	1.31933	1.28219	1.03551	NDE	NDE	NDE
TCALIF_02700	glutathione s-transferase	1.31928	1.12018	-1.28842	NDE	NDE	NDE
TCALIF_06014	---NA---	1.31921	1.13526	-1.10837	NDE	NDE	NDE
comp32317_c2_seq1_17577	---NA---	1.31917	-1.20586	1.06381	NDE	NDE	NDE
Contig1938_1937	protein gooseberry-like	1.31909	0	0	NDE	NDE	NDE
comp41862_c0_seq1_26956	methyl- -binding protein 2	1.31904	-1.0571	1.04819	NDE	NDE	NDE
comp49781_c2_seq1_40581	juvenile hormone-inducible	1.31902	0	1.09546	NDE	NDE	NDE
comp49263_c1_seq3_39220	serine threonine-protein kinase wnk	1.31862	-1.24551	1.4289	NDE	NDE	NDE
Contig4402_6050	hypothetical protein SINV_02936	1.31859	1.67647	-1.1544	NDE	NDE	NDE
comp41312_c1_seq1_26313	myotubularin-related protein 2	1.31855	1.07392	1.24461	NDE	NDE	NDE
TCALIF_04074	multiple c2 and transmembrane domain-containing protein 1-like	1.3184	-1.07461	1.27766	NDE	NDE	NDE
TCALIF_00996	innexin inx2-like	1.31828	-1.20829	1.23682	NDE	NDE	NDE
TCALIF_04350	neuroligin- x-linked-like	1.3181	-1.28149	1.58134	NDE	NDE	NDE
TCALIF_03945	dna transposase thap9-like	1.31802	-1.07642	1.22144	NDE	NDE	NDE
comp50578_c0_seq1_43535	---NA---	1.31793	1.64413	-1.27886	NDE	NDE	NDE
TCALIF_06711	---NA---	1.3179	1.15169	1.06553	NDE	NDE	NDE
TCALIF_05617	prkr-interacting protein 1 homolog	1.31778	-1.24379	1.26628	NDE	NDE	NDE
TCALIF_02877	ubiquitin carboxyl-terminal hydrolase 31-like	1.31776	1.17424	1.11221	NDE	NDE	NDE
TCALIF_02731	mediator of rna polymerase ii transcription subunit 25	1.31762	1.1892	1.13301	NDE	NDE	NDE
TCALIF_10428	c3orf38 homolog	1.31754	1.21229	-1.01998	NDE	NDE	NDE
comp33151_c0_seq1_18334	-like protein subfamily c member 3	1.31736	1.2324	-1.07069	NDE	NDE	NDE
Contig1660_3514	sorting nexin-	1.31728	1.2824	-1.06401	NDE	NDE	NDE
comp48388_c0_seq6_37152	upf0532 protein cg3570-like	1.31722	-1.43417	1.47606	NDE	NDE	NDE
comp48298_c2_seq2_36951	goliath e3 ubiquitin ligase	1.3163	1.00372	1.37838	NDE	NDE	NDE
Contig2952_4688	defective proboscis extension response	1.31629	1.13085	-1.58703	NDE	NDE	NDE
TCALIF_07419	proteasome subunit alpha type-1-like	1.31621	-1.13855	1.30423	NDE	NDE	NDE
TCALIF_08644	epithelial chloride channel	1.31605	1.01834	-1.1142	NDE	NDE	NDE
comp50414_c0_seq1_42837	---NA---	1.31604	1.04043	1.14253	NDE	NDE	NDE
comp44382_c0_seq1_30154	tho complex subunit 2	1.31604	1.2321	1.23389	NDE	NDE	NDE
TCALIF_13346	---NA---	1.31595	-1.06083	1.21843	NDE	NDE	NDE
TCALIF_10938	transmembrane protein partial	1.31594	-1.16009	1.15995	NDE	NDE	NDE
comp38326_c0_seq1_22847	ubiquitin carboxyl-terminal hydrolase 20-like	1.31571	1.00439	1.12374	NDE	NDE	NDE
TCALIF_06219	matrix metalloproteinase-9-like	1.31546	1.21746	1.13863	NDE	NDE	NDE
TCALIF_11186	phosphatidate phosphatase lpin2-like isoform x2	1.31543	1.1907	-1.00868	NDE	NDE	NDE
TCALIF_14009	fmrfamide receptor	1.31489	1.12342	-1.08121	NDE	NDE	NDE
TCALIF_09895	nucleolar complex protein 3 homolog	1.31471	1.25896	1.0896	NDE	NDE	NDE
comp49432_c0_seq1_39678	e3 ubiquitin-protein ligase rad18	1.31414	-1.03508	1.50192	NDE	NDE	NDE
comp45189_c0_seq1_31228	---NA---	1.31406	-1.21123	1.30833	NDE	NDE	NDE
TCALIF_08488	camp-specific 3 -cyclic phosphodiesterase isoform x7	1.31388	1.18486	1.16727	NDE	NDE	NDE
TCALIF_01878	---NA---	1.31362	1.02657	1.222	NDE	NDE	NDE
comp32770_c0_seq1_17973	acyl- desaturase-like	1.31301	1.15709	-1.11806	NDE	NDE	NDE
TCALIF_09032	serine threonine-protein phosphatase 2a regulatory subunit b subunit gamma isoform x2	1.31275	-1.19942	1.34628	NDE	NDE	NDE
TCALIF_09576	octopamine receptor	1.31256	1.04996	-1.07891	NDE	NDE	NDE
TCALIF_13542	f-box wd repeat-containing protein 11 isoform x4	1.31252	-1.48828	1.3184	NDE	NDE	NDE
comp45395_c0_seq1_31557	glutamic acid-rich protein	1.31252	-1.06129	1.15068	NDE	NDE	NDE
TCALIF_04130	puromycin-sensitive aminopeptidase	1.31228	1.36513	1.00339	NDE	NDE	NDE
TCALIF_09260	carbonic anhydrase	1.3121	1.05583	1.4941	NDE	NDE	NDE
TCALIF_06506	adenylylsulfate kinase	1.31196	1.20553	-1.39228	NDE	NDE	NDE
Contig722_2660	PREDICTED: uncharacterized protein LOC100913746	1.31194	1.80135	-1.0416	NDE	NDE	NDE
TCALIF_06197	PREDICTED: hypothetical protein LOC100643926	1.31189	-1.0774	1.37766	NDE	NDE	NDE
comp44765_c0_seq1_30657	protein spindly	1.31149	-1.23628	1.01337	NDE	NDE	NDE
comp39551_c0_seq1_24259	---NA---	1.31146	0	1.77329	NDE	NDE	NDE
TCALIF_12923	ddb1- and cul4-associated factor 12	1.31109	1.03947	1.1067	NDE	NDE	NDE
comp33103_c0_seq1_18285	isoform c	1.31104	-1.18419	1.05538	NDE	NDE	NDE
TCALIF_10561	---NA---	1.31098	1.27666	1.01527	NDE	NDE	NDE
TCALIF_10721	sun domain-containing protein 1-like isoform x5	1.31093	-1.00968	1.32505	NDE	NDE	NDE
comp54830_c0_seq1_44651	transcription factor ap-4	1.31076	1.25965	1.14984	NDE	NDE	NDE
TCALIF_11880	isoforms a c f g h-like	1.31071	-1.01281	1.17781	NDE	NDE	NDE
comp23757_c0_seq1_12613	---NA---	1.31069	1.28948	-1.13383	NDE	NDE	NDE
comp43930_c0_seq1_29565	---NA---	1.31052	-1.13148	1.24047	NDE	NDE	NDE
comp43878_c0_seq1_29503	fmrfamide receptor	1.31044	-1.20928	1.7307	NDE	NDE	NDE
TCALIF_01892	isoform c	1.31032	1.23375	1.06995	NDE	NDE	NDE
TCALIF_01319	t-complex protein 1 subunit theta	1.31029	1.42082	-1.21646	NDE	NDE	NDE
Contig5393_6966	cytochrome family subfamily polypeptide 6	1.31011	1.07161	1.23686	NDE	NDE	NDE
comp45085_c0_seq1_31065	lim domain-binding	1.31001	-1.234	-1.31694	NDE	NDE	NDE
comp41222_c0_seq3_26198	pdgf- and vegf-related factor isoform a	1.30998	-1.17593	1.11743	NDE	NDE	NDE
TCALIF_13635	serine threonine-protein kinase	1.30978	-1.06978	1.21759	NDE	NDE	NDE
comp49227_c0_seq2_39144	glycine n-acyltransferase-like protein 3-like	1.30976	0	0	NDE	NDE	NDE
TCALIF_02420	leucine-rich repeat-containing protein partial	1.30975	1.03852	-1.17798	NDE	NDE	NDE
comp42479_c0_seq1_27726	prophenoloxidase activating factor	1.30972	1.0114	-1.14845	NDE	NDE	NDE
comp40752_c0_seq1_25644	serine protease htra2	1.30969	1.0769	1.03305	NDE	NDE	NDE
TCALIF_10510	short spindle protein 4	1.30914	1.1772	1.12142	NDE	NDE	NDE
TCALIF_08318	pp2c-like domain-containing protein cg9801	1.30912	1.06212	1.28307	NDE	NDE	NDE
comp47720_c1_seq1_35821	---NA---	1.30887	-1.0571	1.5488	NDE	NDE	NDE
TCALIF_05211	heparin-binding growth factor 1	1.30884	2.10612	-1.38011	NDE	NDE	NDE
TCALIF_09116	myb-like protein a-like	1.30881	1.24417	1.10953	NDE	NDE	NDE
comp47417_c1_seq1_35105	germinal centre kinase iii	1.3088	1.40666	-1.05313	NDE	NDE	NDE
TCALIF_05099	zinc finger	1.30874	1.31568	1.04915	NDE	NDE	NDE
Contig479_2442	bromodomain testis-specific	1.30867	1.12873	1.0683	NDE	NDE	NDE
TCALIF_12095	nuclear cap-binding protein subunit 2	1.30849	1.13899	1.15163	NDE	NDE	NDE
TCALIF_06220	von willebrand factor type egf and pentraxin domain-containing protein 1	1.30845	1.03533	-1.02327	NDE	NDE	NDE
comp46463_c0_seq1_33196	krueppel-like factor 11-like	1.30843	-1.58241	1.60304	NDE	NDE	NDE
TCALIF_11865	puromycin sensitive isoform a	1.30807	1.06596	1.26875	NDE	NDE	NDE
TCALIF_08418	bmp-binding endothelial regulator protein	1.30799	-1.07691	1.25647	NDE	NDE	NDE
TCALIF_06877	isoform a	1.30798	1.04444	1.15735	NDE	NDE	NDE
TCALIF_09232	gram domain-containing protein 1b	1.30778	1.23409	1.05669	NDE	NDE	NDE
TCALIF_08168	mothers against decapentaplegic homolog 4 isoform x2	1.30777	-1.02228	1.30566	NDE	NDE	NDE
TCALIF_06115	galactose-1-phosphate uridylyltransferase-like	1.30744	-1.02643	1.22803	NDE	NDE	NDE
TCALIF_01461	organic cation transporter	1.30742	1.02582	1.28796	NDE	NDE	NDE
TCALIF_12131	pap-associated domain-containing protein 5	1.30735	1.04018	1.16559	NDE	NDE	NDE
TCALIF_07837	abc transporter g family member 20	1.30733	1.03753	-1.1063	NDE	NDE	NDE
TCALIF_11567	nicotinamide riboside kinase 1	1.30731	-1.11364	1.23602	NDE	NDE	NDE
comp42366_c0_seq1_27591	protein fam40a-like	1.30678	-1.33234	1.58681	NDE	NDE	NDE
Contig745_2681	cleavage and polyadenylation specificity factor subunit 5	1.3067	-1.21266	1.58119	NDE	NDE	NDE
TCALIF_11757	---NA---	1.30663	1.41164	1.24011	NDE	NDE	NDE
TCALIF_09754	neurofibromin isoform x1	1.30661	-1.01168	1.27823	NDE	NDE	NDE
TCALIF_04347	ccr4-not transcription complex subunit 6-like isoform x3	1.30625	1.11964	1.31724	NDE	NDE	NDE
TCALIF_00202	alpha-( )-fucosyltransferase c	1.30604	-1.41518	1.31081	NDE	NDE	NDE
comp32311_c0_seq1_17571	cleft lip and palate transmembrane protein 1 homolog	1.30598	-1.05245	-1.111	NDE	NDE	NDE
Contig3309_5018	transmembrane protein 16h	1.30583	1.30376	1.15255	NDE	NDE	NDE
TCALIF_05962	helicase with zinc finger	1.30534	-1.0969	1.22637	NDE	NDE	NDE
TCALIF_01443	ccaat enhancer-binding	1.30526	1.57903	-2.25214	NDE	NDE	NDE
TCALIF_01144	pecanex-like protein 1	1.30517	1.03795	1.20463	NDE	NDE	NDE
Contig6090_7622	sortilin-related receptor-like	1.30516	1.31851	1.09077	NDE	NDE	NDE
Contig1649_3504	hypothetical protein EAI_02228	1.30491	1.36507	-1.07655	NDE	NDE	NDE
comp43930_c1_seq1_29566	---NA---	1.30481	-1.08316	1.23434	NDE	NDE	NDE
TCALIF_02343	urocanate hydratase-like	1.30474	1.8049	-1.09604	NDE	NDE	NDE
TCALIF_07868	dnaj homolog subfamily c member 13 isoform x1	1.30461	-1.06939	1.2943	NDE	NDE	NDE
comp48552_c0_seq2_37491	adenosine deaminase	1.30446	-1.01385	-1.06986	NDE	NDE	NDE
comp45083_c0_seq1_31062	---NA---	1.30434	1.24118	-1.39607	NDE	NDE	NDE
comp44235_c0_seq2_29946	tpr repeat-containing protein	1.30407	1.02505	1.28897	NDE	NDE	NDE
TCALIF_10202	mothers against decapentaplegic homolog 4 isoform x3	1.30397	-1.0147	1.26431	NDE	NDE	NDE
TCALIF_12114	heparan sulfate 2-o-sulfotransferase pipe	1.30392	-1.19186	1.07274	NDE	NDE	NDE
TCALIF_09986	ubiquitin carboxyl-terminal hydrolase 34	1.30381	-1.21802	1.50595	NDE	NDE	NDE
TCALIF_02537	---NA---	1.3038	-1.13025	-1.1135	NDE	NDE	NDE
TCALIF_02213	mam protein	1.30368	1.21788	-1.76266	NDE	NDE	NDE
TCALIF_01743	low quality protein: vang-like protein 1-like	1.30366	-1.22884	1.5804	NDE	NDE	NDE
comp45981_c0_seq2_32422	sodium nucleoside cotransporter 1	1.30356	1.26604	-1.22396	NDE	NDE	NDE
TCALIF_01805	protein alpha isoform isoform x1	1.30351	1.16882	1.21618	NDE	NDE	NDE
TCALIF_04662	cell wall protein iff6	1.30325	-1.22666	1.41675	NDE	NDE	NDE
TCALIF_02376	organic cation transporter protein	1.30311	-1.2378	1.25831	NDE	NDE	NDE
comp57971_c0_seq1_44729	homolog subfamily b member 11 precursor	1.30307	1.38481	1.06093	NDE	NDE	NDE
comp48393_c0_seq1_37160	probable palmitoyltransferase zdhhc14	1.30289	-1.07415	1.39401	NDE	NDE	NDE
comp24405_c0_seq1_12882	---NA---	1.30274	-1.02969	1.08196	NDE	NDE	NDE
TCALIF_12290	zinc finger fyve domain-containing protein 1-like	1.30246	1.13603	-1.02297	NDE	NDE	NDE
TCALIF_05294	vacuolar protein sorting-associated protein 13b- partial	1.30234	1.13011	1.07468	NDE	NDE	NDE
comp42229_c0_seq1_27410	rna-binding protein nob1	1.30218	0	1.21732	NDE	NDE	NDE
comp47969_c0_seq1_36331	---NA---	1.30181	1.93752	0	NDE	NDE	NDE
comp32382_c0_seq1_17638	zinc finger protein 91-like	1.30178	-1.19266	1.63897	NDE	NDE	NDE
comp45283_c0_seq2_31359	zinc finger protein 263	1.30164	1.08311	1.16198	NDE	NDE	NDE
TCALIF_01668	polynucleotide 5 -hydroxyl-kinase nol9	1.30164	1.09186	1.15452	NDE	NDE	NDE
TCALIF_07968	longitudinals lacking	1.30162	-1.03138	1.23209	NDE	NDE	NDE
TCALIF_03604	f-box lrr-repeat protein 6 isoform x1	1.3016	1.01079	1.16865	NDE	NDE	NDE
TCALIF_13792	---NA---	1.30155	-1.01752	1.19729	NDE	NDE	NDE
TCALIF_01617	det1- and ddb1-associated protein 1	1.30058	1.14165	1.10043	NDE	NDE	NDE
comp50025_c0_seq1_41357	ubiquitin-protein e3	1.30055	1.16607	1.02404	NDE	NDE	NDE
comp45447_c2_seq1_31619	yorkie homolog	1.30039	1.0173	1.26068	NDE	NDE	NDE
comp45091_c0_seq1_31078	---NA---	1.30034	-1.2642	1.13305	NDE	NDE	NDE
comp33824_c0_seq1_18966	beta adaptin	1.30018	1.10113	1.21944	NDE	NDE	NDE
comp43277_c0_seq1_28738	glycine receptor subunit alpha-2-like	1.3001	-1.70601	1.47653	NDE	NDE	NDE
Contig4754_6363	low quality protein: protein toll	1.30001	1.02672	0	NDE	NDE	NDE
TCALIF_13885	zinc finger x-chromosomal protein	1.29993	1.10509	1.12715	NDE	NDE	NDE
TCALIF_05656	metastasis-associated protein mta1	1.29976	1.03199	1.21458	NDE	NDE	NDE
comp43880_c0_seq1_29506	adam 17-like protease-like	1.29965	-1.03267	-1.30377	NDE	NDE	NDE
TCALIF_02289	limbic system-associated membrane protein	1.29951	1.07527	1.24891	NDE	NDE	NDE
TCALIF_05446	---NA---	1.29838	1.18537	1.20363	NDE	NDE	NDE
comp41963_c0_seq2_27075	transmembrane protein c5orf28 homolog	1.29798	-1.05563	1.13297	NDE	NDE	NDE
comp46884_c0_seq1_33990	sorting and assembly machinery component 50 homolog	1.29791	1.02722	1.1814	NDE	NDE	NDE
Contig564_2519	oxidative stress-induced growth inhibitor 1 isoform 2	1.29747	-1.19106	1.14723	NDE	NDE	NDE
Contig1317_3197	---NA---	1.29745	-1.2458	1.36859	NDE	NDE	NDE
comp41364_c0_seq1_26372	wash complex subunit fam21-like	1.29743	-1.17382	1.11977	NDE	NDE	NDE
Contig1254_1253	u4 u6 small nuclear ribonucleoprotein prp31-like	1.29705	-1.43396	1.05795	NDE	NDE	NDE
TCALIF_00435	protein unc-50 homolog	1.29686	-1.07227	1.1825	NDE	NDE	NDE
TCALIF_08696	n -dimethylguanosine trna methyltransferase	1.29686	-1.04548	1.47958	NDE	NDE	NDE
comp54052_c0_seq1_44627	hypothetical protein DAPPUDRAFT_229131	1.29634	1.1647	1.27349	NDE	NDE	NDE
Contig616_615	sulfoacetaldehyde acetyltransferase	1.29616	0	0	NDE	NDE	NDE
TCALIF_11296	mitochondrial rna polymerase	1.29603	1.01496	1.06698	NDE	NDE	NDE
TCALIF_01086	protein fork head	1.29557	-1.11195	1.30683	NDE	NDE	NDE
TCALIF_08064	thymocyte selection-associated high mobility group box protein tox	1.29556	-1.28177	1.54833	NDE	NDE	NDE
TCALIF_12469	hypothetical protein DAPPUDRAFT_314000	1.29537	-1.38064	1.10115	NDE	NDE	NDE
TCALIF_01519	---NA---	1.29534	1.09533	1.1112	NDE	NDE	NDE
TCALIF_04897	fushi-tarazu transcription factor 1	1.29531	-1.08174	1.16176	NDE	NDE	NDE
comp49827_c1_seq2_40766	PREDICTED: hypothetical protein LOC100161421	1.29507	1.43466	1.22884	NDE	NDE	NDE
comp49429_c0_seq1_39667	transforming growth beta receptor i	1.29493	1.04085	1.2463	NDE	NDE	NDE
TCALIF_04111	wd repeat domain phosphoinositide-interacting protein 4	1.29471	1.40521	1.02721	NDE	NDE	NDE
TCALIF_03899	bromodomain-containing protein 8-like	1.29461	-1.01062	1.27909	NDE	NDE	NDE
comp49503_c0_seq1_39851	hypothetical protein Phum_PHUM046570	1.29459	-1.16038	1.29913	NDE	NDE	NDE
TCALIF_08674	zinc finger ccch domain-containing protein 11a	1.29439	1.03657	1.1909	NDE	NDE	NDE
comp43540_c0_seq1_29088	domon domain-containing protein cg14681-like	1.29438	-1.32351	1.30034	NDE	NDE	NDE
TCALIF_10159	amphoterin-induced protein 2	1.29434	1.32707	-1.01862	NDE	NDE	NDE
TCALIF_12187	ell-associated factor eaf	1.29428	-1.06322	1.21247	NDE	NDE	NDE
comp26304_c0_seq1_13972	---NA---	1.29404	-1.04929	0	NDE	NDE	NDE
comp47613_c0_seq1_35482	nucleolar complex protein 4 homolog	1.29387	1.24627	-1.12262	NDE	NDE	NDE
TCALIF_03843	28s ribosomal protein mitochondrial-like	1.29386	-1.34916	1.65384	NDE	NDE	NDE
TCALIF_12050	prominin protein	1.29385	-1.08111	-1.1344	NDE	NDE	NDE
comp38004_c0_seq1_22499	cell division cycle 5-like	1.29375	1.05935	-1.01536	NDE	NDE	NDE
comp48920_c0_seq3_38370	---NA---	1.29369	1.24365	-1.15701	NDE	NDE	NDE
Contig3341_5049	pre-mrna-splicing factor	1.29325	-1.20501	1.39454	NDE	NDE	NDE
Contig3916_5595	vwfa and cache domain-containing protein 1	1.29323	1.08173	1.14667	NDE	NDE	NDE
TCALIF_10188	transportin-1 isoform x2	1.29312	1.11799	1.12418	NDE	NDE	NDE
comp46280_c1_seq1_32906	isoform a	1.29285	-1.00527	1.18872	NDE	NDE	NDE
TCALIF_02256	endothelin-converting enzyme 1 isoform x1	1.29272	-1.07132	1.23009	NDE	NDE	NDE
TCALIF_07425	nuclear receptor	1.29269	1.18463	-1.24631	NDE	NDE	NDE
TCALIF_13876	zinc transporter zip14	1.29267	-1.06361	1.43469	NDE	NDE	NDE
TCALIF_06690	---NA---	1.29252	1.27957	1.04589	NDE	NDE	NDE
comp40441_c0_seq1_25301	ankyrin repeat-containing	1.29233	1.34151	-1.19236	NDE	NDE	NDE
TCALIF_10869	---NA---	1.29229	-1.19401	-1.07758	NDE	NDE	NDE
TCALIF_04054	---NA---	1.29223	-1.99603	2.44012	NDE	NDE	NDE
Contig2075_3899	prolyl 3-hydroxylase 2	1.29222	-1.06604	-1.20788	NDE	NDE	NDE
comp34159_c0_seq1_19245	---NA---	1.29204	-1.21532	2.45611	NDE	NDE	NDE
TCALIF_03008	nuclear receptor	1.29191	1.06824	-1.11209	NDE	NDE	NDE
TCALIF_03103	oocyte zinc finger	1.29178	1.11664	1.47782	NDE	NDE	NDE
comp45413_c0_seq1_31584	kinesin-like protein kif23-like	1.29177	1.24808	1.41818	NDE	NDE	NDE
TCALIF_11037	e3 ubiquitin-protein ligase mib2 isoform x1	1.29175	-1.03579	1.12083	NDE	NDE	NDE
TCALIF_11364	potassium voltage-gated channel protein shab-like isoform x4	1.29172	1.13947	-1.02923	NDE	NDE	NDE
TCALIF_07494	n-terminal kinase-like protein	1.29171	1.1618	1.20606	NDE	NDE	NDE
TCALIF_03474	pyruvate dehydrogenase	1.29157	-1.09081	1.16515	NDE	NDE	NDE
comp47278_c0_seq1_34797	splicing factor 3a subunit 3	1.29155	1.64389	-1.12857	NDE	NDE	NDE
comp49506_c0_seq3_39856	excision repair cross-complementing rodent repair deficiency complementation group 1	1.29144	-1.07616	1.36573	NDE	NDE	NDE
TCALIF_06813	nuclear factor related to kappa-b-binding protein	1.29119	1.22246	1.21786	NDE	NDE	NDE
TCALIF_12957	---NA---	1.29112	1.22469	1.00039	NDE	NDE	NDE
TCALIF_06601	nadh dehydrogenase complex assembly factor 6	1.29101	1.25593	1.40864	NDE	NDE	NDE
Contig1394_3274	raf homolog serine threonine-protein kinase phl-like	1.29093	0	1.17905	NDE	NDE	NDE
Contig2226_4042	hsp70-binding protein 1-like	1.29092	-1.03307	1.13467	NDE	NDE	NDE
TCALIF_07778	pms1 protein homolog 1-like	1.29077	1.32532	-1.0811	NDE	NDE	NDE
TCALIF_09547	nuclear receptor	1.29076	1.03863	-1.0813	NDE	NDE	NDE
TCALIF_00640	down syndrome cell adhesion molecule	1.2907	-1.09016	1.35524	NDE	NDE	NDE
TCALIF_03224	ser thr protein	1.29055	1.09274	1.2244	NDE	NDE	NDE
TCALIF_10485	peroxidasin homolog	1.29027	-1.04265	-1.01402	NDE	NDE	NDE
TCALIF_05216	ves g 5 allergen	1.29022	1.13801	-1.3115	NDE	NDE	NDE
TCALIF_12503	rna pseudouridylate synthase domain-containing protein 2-like	1.2902	1.22849	-1.02317	NDE	NDE	NDE
TCALIF_06488	protein isoform	1.29015	1.17971	-1.31718	NDE	NDE	NDE
TCALIF_00368	e3 ubiquitin-protein ligase kcmf1-like	1.28996	1.11531	1.18969	NDE	NDE	NDE
TCALIF_09734	adenomatous polyposis coli protein isoform x5	1.28972	-1.05125	1.37074	NDE	NDE	NDE
TCALIF_00008	serine threonine-protein kinase vrk1-like	1.28963	-1.09455	1.23142	NDE	NDE	NDE
comp39818_c1_seq1_24556	---NA---	1.28963	1.5718	-1.48149	NDE	NDE	NDE
comp40868_c0_seq1_25784	cg16959 cg16959-pa	1.28947	1.39676	-1.16451	NDE	NDE	NDE
TCALIF_01863	protein spaetzle	1.28932	1.05217	1.43495	NDE	NDE	NDE
TCALIF_06174	solute carrier family 13 member 5	1.28921	1.03545	1.13884	NDE	NDE	NDE
comp33392_c0_seq2_18574	projectin short variant	1.28908	-1.18099	-1.54074	NDE	NDE	NDE
comp58149_c0_seq1_44735	multiple epidermal growth factor-like domains protein 11-like	1.28899	1.11113	1.00828	NDE	NDE	NDE
comp43063_c0_seq1_28425	serine threonine-protein kinase mitochondrial-like	1.28898	-1.13447	1.28818	NDE	NDE	NDE
comp47949_c0_seq1_36300	upf0517 membrane protein cg10671	1.2889	-1.25998	1.19917	NDE	NDE	NDE
comp41335_c0_seq1_26339	---NA---	1.28869	-1.08052	-1.04739	NDE	NDE	NDE
TCALIF_08693	chitobiosyldiphosphodolichol beta-mannosyltransferase	1.28868	1.2982	1.02195	NDE	NDE	NDE
comp33960_c0_seq1_19079	PREDICTED: hypothetical protein LOC100117960	1.28865	1.17701	-1.06155	NDE	NDE	NDE
TCALIF_13402	hypothetical protein DAPPUDRAFT_311633	1.2886	0	-1.43484	NDE	NDE	NDE
comp45823_c0_seq1_32183	transmembrane protein 68-like	1.28845	1.52623	-1.09926	NDE	NDE	NDE
comp24461_c0_seq1_12932	---NA---	1.28833	-1.17199	-1.00376	NDE	NDE	NDE
TCALIF_07541	---NA---	1.28825	-1.13289	-1.22012	NDE	NDE	NDE
TCALIF_07718	wd repeat-containing protein 81	1.2882	1.41679	1.07026	NDE	NDE	NDE
TCALIF_03390	protein-lysine methyltransferase mettl21d	1.28817	1.01955	1.16066	NDE	NDE	NDE
TCALIF_04632	zinc finger protein zfs1	1.28813	-1.15434	1.54907	NDE	NDE	NDE
comp42852_c0_seq1_28158	retinoid x	1.28811	1.00542	-1.06916	NDE	NDE	NDE
comp50698_c0_seq1_44051	---NA---	1.28805	-1.13777	1.34648	NDE	NDE	NDE
TCALIF_03698	---NA---	1.28797	-1.03699	1.20396	NDE	NDE	NDE
TCALIF_03399	ras-related protein rab-6a	1.28782	1.02548	1.2864	NDE	NDE	NDE
TCALIF_09887	nuclear receptor	1.28773	-1.04738	1.09042	NDE	NDE	NDE
TCALIF_11209	u7 snrna-associated sm-like protein lsm11	1.28751	1.10098	1.06896	NDE	NDE	NDE
TCALIF_01322	f-box only protein 39-like	1.2875	1.34387	1.04236	NDE	NDE	NDE
comp48403_c0_seq4_37187	---NA---	1.28748	-1.19033	-1.02588	NDE	NDE	NDE
Contig1974_1973	---NA---	1.28736	-1.75635	1.3121	NDE	NDE	NDE
TCALIF_11456	proton-coupled amino acid transporter 1-like	1.28734	1.03084	1.1727	NDE	NDE	NDE
comp41962_c0_seq1_27073	suppressor of	1.28726	-1.38872	1.16251	NDE	NDE	NDE
comp49380_c1_seq3_39527	---NA---	1.28698	1.12063	-1.99233	NDE	NDE	NDE
TCALIF_04274	denn domain-containing protein 1a	1.28694	1.16232	1.17317	NDE	NDE	NDE
TCALIF_00595	protein fantom-like	1.28692	1.11176	1.32664	NDE	NDE	NDE
comp42172_c0_seq1_27334	er lumen protein retaining receptor	1.28691	-1.62543	1.99917	NDE	NDE	NDE
comp48751_c0_seq1_37979	importin-13 isoform 1	1.28685	-1.07928	1.22878	NDE	NDE	NDE
Contig7017_8452	integrase core domain protein	1.28682	1.28806	1.27005	NDE	NDE	NDE
Contig2781_4539	sodium channel protein nach-like	1.28681	-1.11202	-1.31965	NDE	NDE	NDE
TCALIF_08577	f-box wd repeat-containing protein 11-like isoform x2	1.28679	-1.39625	1.34773	NDE	NDE	NDE
comp46771_c0_seq1_33754	u2 snrnp component	1.28668	2.07279	-1.01859	NDE	NDE	NDE
TCALIF_08852	double-strand-break repair protein rad21 homolog	1.28652	-1.08369	1.33184	NDE	NDE	NDE
comp48865_c1_seq1_38269	zinc finger protein 43	1.28648	1.00098	1.15396	NDE	NDE	NDE
comp48544_c0_seq1_37480	wd repeat-containing protein 3	1.28625	1.1322	1.24023	NDE	NDE	NDE
comp50263_c0_seq1_42259	histone-lysine n-methyltransferase eggless-like	1.28623	1.08969	1.06384	NDE	NDE	NDE
TCALIF_05001	signal peptide protein	1.28612	-1.03477	1.18269	NDE	NDE	NDE
Contig2017_3845	---NA---	1.28595	1.06753	1.39922	NDE	NDE	NDE
TCALIF_12487	delta-6 fatty acid desaturase	1.28594	1.10992	1.39242	NDE	NDE	NDE
TCALIF_01239	krueppel-like factor partial	1.28583	1.0683	1.17098	NDE	NDE	NDE
TCALIF_02754	regulation of nuclear pre-mrna domain-containing protein 2	1.28577	1.1624	-1.00532	NDE	NDE	NDE
TCALIF_07204	solute carrier family 25 member 46	1.28576	1.00912	1.22438	NDE	NDE	NDE
TCALIF_12241	potassium channel subfamily k member 9	1.28572	1.44065	-1.16994	NDE	NDE	NDE
TCALIF_11180	amidohydrolase	1.28571	-1.07771	1.68036	NDE	NDE	NDE
comp25135_c0_seq1_13334	methionine-r-sulfoxide reductase	1.28569	1.97964	-1.25251	NDE	NDE	NDE
TCALIF_13298	fas apoptotic inhibitory molecule 2	1.28566	1.11944	1.02712	NDE	NDE	NDE
TCALIF_05703	protein isoform a	1.28516	-1.07603	1.23723	NDE	NDE	NDE
TCALIF_00532	caspase partial	1.28514	-1.07092	1.24214	NDE	NDE	NDE
Contig3158_4881	junctophilin-1-like isoform 1	1.28512	1.11184	1.30277	NDE	NDE	NDE
Contig6233_7747	latrophilin cirl-like isoform 1	1.28501	1.2372	-1.19501	NDE	NDE	NDE
TCALIF_02881	leukocyte elastase inhibitor-like	1.28467	-1.31926	1.67659	NDE	NDE	NDE
comp47325_c0_seq1_34893	sulfhydryl oxidase 2	1.28457	-1.01808	-1.01536	NDE	NDE	NDE
Contig5725_7278	far upstream element-binding protein 1-like	1.28453	-1.12654	1.36649	NDE	NDE	NDE
comp42060_c0_seq1_27206	pyrroline-5-carboxylate reductase 2-like	1.28448	-1.03986	1.16282	NDE	NDE	NDE
TCALIF_01655	calcium-transporting atpase type 2c member 1 isoform x2	1.28443	1.17259	1.05326	NDE	NDE	NDE
TCALIF_12634	alpha platelet-derived growth factor receptor	1.28435	-1.36738	1.00536	NDE	NDE	NDE
TCALIF_13013	neurogenic locus notch homolog protein 2	1.28405	1.17139	1.70919	NDE	NDE	NDE
TCALIF_02098	coiled-coil domain-containing protein 134	1.28404	1.17997	-1.03013	NDE	NDE	NDE
TCALIF_02837	bile salt export pump isoform x1	1.28368	1.06325	-1.09537	NDE	NDE	NDE
TCALIF_07524	titin- partial	1.28361	1.12412	1.69365	NDE	NDE	NDE
TCALIF_06822	transient receptor potential cation channel protein painless	1.28348	1.36178	1.01501	NDE	NDE	NDE
TCALIF_10859	sec14-like protein 2	1.28347	1.22645	1.16258	NDE	NDE	NDE
TCALIF_12768	homeobox protein otx1	1.28342	-1.13523	1.85452	NDE	NDE	NDE
TCALIF_04019	---NA---	1.28329	1.09457	1.00863	NDE	NDE	NDE
TCALIF_03304	isoform b	1.28305	-1.0722	1.40708	NDE	NDE	NDE
comp52271_c0_seq1_44567	mitochondrial rieske iron-sulfur protein	1.28296	1.49838	-1.4583	NDE	NDE	NDE
TCALIF_00161	---NA---	1.28286	-1.0619	1.32529	NDE	NDE	NDE
comp49294_c0_seq1_39297	af4 fmr2 family member 3	1.28285	-1.1075	1.51744	NDE	NDE	NDE
comp39265_c0_seq1_23926	sorting nexin-17	1.28272	1.07361	1.17321	NDE	NDE	NDE
Contig3657_5355	protein tipe-like	1.28258	-1.21721	1.64027	NDE	NDE	NDE
comp44428_c0_seq1_30208	protein cramped-like	1.28254	1.05488	1.12787	NDE	NDE	NDE
Contig1037_2948	zinc finger protein 84-like	1.28228	-1.4551	1.07021	NDE	NDE	NDE
TCALIF_09321	---NA---	1.28221	-1.0592	1.48381	NDE	NDE	NDE
TCALIF_02092	rna polymerase ii subunit b1 ctd phosphatase rpap2	1.28216	1.11479	1.29027	NDE	NDE	NDE
Contig30_2040	rna-directed dna polymerase from mobile element jockey-like	1.282	-1.05621	1.13755	NDE	NDE	NDE
TCALIF_13482	ets-related transcription factor elf-3	1.28195	-1.17719	1.20985	NDE	NDE	NDE
Contig4904_6508	eukaryotic translation initiation factor 2-alpha kinase 3	1.28164	-1.13973	1.32537	NDE	NDE	NDE
TCALIF_01812	transcription factor partial	1.28151	1.08362	1.18877	NDE	NDE	NDE
TCALIF_11233	broad-complex core protein isoform 6	1.28133	-1.12213	1.55467	NDE	NDE	NDE
Contig5337_6910	cg13310 cg13310-pa	1.28128	1.07788	1.24542	NDE	NDE	NDE
comp45993_c0_seq1_32438	general vesicular transport factor p115	1.28116	1.24933	-1.00284	NDE	NDE	NDE
TCALIF_08544	glutamate receptor kainate 2	1.2811	1.31971	-1.02192	NDE	NDE	NDE
comp47789_c0_seq1_35938	protein isoform	1.28102	1.13706	1.1624	NDE	NDE	NDE
Contig1353_3233	ribonucleoside-diphosphate reductase large subunit	1.28092	-1.02774	1.05539	NDE	NDE	NDE
TCALIF_08200	---NA---	1.28084	-1.00605	1.33984	NDE	NDE	NDE
TCALIF_05145	cytochrome p450 3a8- partial	1.28077	-1.27941	1.08237	NDE	NDE	NDE
TCALIF_13193	zinc finger protein 54	1.28052	1.19259	1.18071	NDE	NDE	NDE
comp49126_c0_seq1_38867	hypothetical protein DAPPUDRAFT_2393	1.28041	-1.14326	1.6151	NDE	NDE	NDE
TCALIF_02182	equilibrative nucleoside transporter 3	1.28017	1.10012	1.13605	NDE	NDE	NDE
TCALIF_04659	chromodomain y-like protein	1.28009	1.42453	-1.2499	NDE	NDE	NDE
TCALIF_11146	probable glutamine-dependent nad(+) synthetase-like	1.27995	-1.06977	1.21816	NDE	NDE	NDE
TCALIF_10170	---NA---	1.27993	-1.11371	1.23367	NDE	NDE	NDE
TCALIF_13194	zinc finger and btb domain-containing protein 24	1.27978	-1.24942	1.11141	NDE	NDE	NDE
TCALIF_13260	cyclic amp response element-binding protein a-like	1.2796	-1.08032	1.21554	NDE	NDE	NDE
Contig1610_3467	f-box only protein 43	1.27945	-1.49273	1.53207	NDE	NDE	NDE
comp44729_c0_seq1_30610	probable lysosomal cobalamin transporter	1.27941	1.26263	-1.13065	NDE	NDE	NDE
comp24581_c0_seq1_13041	---NA---	1.27937	-1.00298	1.77309	NDE	NDE	NDE
comp48467_c0_seq1_37308	transforming protein	1.27933	1.19286	1.04364	NDE	NDE	NDE
TCALIF_04299	tyrosine-protein phosphatase non-receptor type 23	1.27931	-1.07646	1.29072	NDE	NDE	NDE
TCALIF_10311	uncharacterized oxidoreductase dhs-27-like	1.2792	1.14191	-1.03019	NDE	NDE	NDE
TCALIF_12591	mitochondrial gtpase 1	1.27911	-1.18128	1.32817	NDE	NDE	NDE
TCALIF_05031	g-protein coupled receptor mth2	1.27908	-1.12163	1.07899	NDE	NDE	NDE
TCALIF_11323	PREDICTED: uncharacterized protein LOC100876997	1.27908	1.13181	1.17735	NDE	NDE	NDE
TCALIF_07468	activating transcription factor 7-interacting protein 1	1.27891	-1.05828	1.45901	NDE	NDE	NDE
comp39024_c0_seq1_23633	dna-binding protein ets97d-like	1.27883	1.00484	1.04527	NDE	NDE	NDE
TCALIF_09286	ankyrin repeat and fibronectin type-iii domain-containing protein 1	1.27869	1.07239	1.29396	NDE	NDE	NDE
TCALIF_05629	bud31 homolog	1.27861	-1.09245	1.2933	NDE	NDE	NDE
TCALIF_08222	e3 ubiquitin-protein ligase smurf1	1.27851	-1.03434	1.2285	NDE	NDE	NDE
TCALIF_10513	alpha catalytic domain protein	1.27848	-1.10866	1.12611	NDE	NDE	NDE
TCALIF_10265	bifunctional protein ncoat	1.27847	-1.10646	1.1823	NDE	NDE	NDE
TCALIF_01816	multiple c2 and transmembrane domain-containing protein 1 isoform x2	1.27824	1.43838	-1.10046	NDE	NDE	NDE
TCALIF_06579	hepatic leukemia factor	1.27822	1.06128	1.21033	NDE	NDE	NDE
comp49794_c2_seq1_40618	sox14 protein	1.27774	-1.00809	-1.07941	NDE	NDE	NDE
comp42905_c0_seq1_28225	delta protein	1.27766	-1.29879	1.28302	NDE	NDE	NDE
TCALIF_00162	dab2-interacting protein	1.27755	-1.02406	1.14917	NDE	NDE	NDE
comp40230_c0_seq1_25031	dna damage-inducible transcript 4-like protein	1.27741	1.16389	1.02102	NDE	NDE	NDE
TCALIF_00546	sid1 transmembrane family member 1	1.27707	1.16749	1.095	NDE	NDE	NDE
Contig6833_8309	---NA---	1.27706	-1.69599	2.24734	NDE	NDE	NDE
TCALIF_06117	splicing factor 3a subunit 3	1.27702	1.00128	1.28573	NDE	NDE	NDE
TCALIF_04907	fat-like cadherin-related tumor suppressor homolog	1.27683	-1.03007	1.25991	NDE	NDE	NDE
comp24363_c0_seq1_12851	---NA---	1.27681	1.10802	1.28977	NDE	NDE	NDE
TCALIF_03163	unconventional myosin-vi- partial	1.27665	1.53388	-1.5375	NDE	NDE	NDE
TCALIF_02574	beclin 1-associated autophagy-related key regulator-like	1.27661	-1.03683	1.24054	NDE	NDE	NDE
comp27175_c0_seq1_14543	mfs-type transporter c6orf192 homolog	1.27647	-1.11827	1.22853	NDE	NDE	NDE
TCALIF_06829	heterogeneous nuclear ribonucleoprotein	1.27643	-1.16553	1.32499	NDE	NDE	NDE
TCALIF_02529	cugbp elav-like family member 2-like	1.27641	1.1465	1.064	NDE	NDE	NDE
TCALIF_04859	cd4-specific ankyrin repeat protein	1.27636	1.48441	-1.03747	NDE	NDE	NDE
comp48793_c0_seq2_38044	Peritrophin-1	1.27629	1.15158	-1.25796	NDE	NDE	NDE
comp26016_c0_seq1_13813	---NA---	1.27624	-1.30511	1.21737	NDE	NDE	NDE
TCALIF_12527	gamma-aminobutyric acid receptor subunit partial	1.27622	1.31008	-1.16863	NDE	NDE	NDE
TCALIF_00417	dna polymerase iota	1.27613	-1.00346	1.21865	NDE	NDE	NDE
TCALIF_04429	denn domain-containing protein 4c isoform x1	1.27598	1.05202	1.11514	NDE	NDE	NDE
Contig4761_6370	angiogenic factor with g patch and fha domains 1	1.2756	1.55155	-1.05234	NDE	NDE	NDE
TCALIF_10010	---NA---	1.27541	1.0832	1.14432	NDE	NDE	NDE
TCALIF_12474	octopamine receptor beta-3r-like	1.27541	1.39727	-1.02678	NDE	NDE	NDE
comp46373_c0_seq1_33064	upf0636 protein c4orf41 homolog	1.27532	1.89814	-1.2286	NDE	NDE	NDE
comp46122_c0_seq1_32619	sperm autoantigenic protein 17-like	1.27527	0	1.12131	NDE	NDE	NDE
comp48403_c0_seq5_37188	---NA---	1.27527	-1.03178	-1.6098	NDE	NDE	NDE
TCALIF_05783	isoform a	1.27516	1.04694	1.21522	NDE	NDE	NDE
TCALIF_09277	histone acetyltransferase myst4	1.27515	1.01312	1.2354	NDE	NDE	NDE
comp47983_c0_seq1_36362	otopetrin-2-like isoform 1	1.27488	1.24194	1.05788	NDE	NDE	NDE
comp48346_c0_seq1_37057	cas1 domain containing 1	1.27448	-1.04606	1.36268	NDE	NDE	NDE
TCALIF_11274	williams-beuren syndrome chromosomal region 27 protein	1.27447	1.031	1.18678	NDE	NDE	NDE
TCALIF_11821	glutamine and serine-rich protein 1	1.27418	1.19316	1.20158	NDE	NDE	NDE
TCALIF_07787	tubulin alpha-3 chain	1.27412	1.42209	-1.00099	NDE	NDE	NDE
TCALIF_04724	---NA---	1.27394	-1.05736	1.21623	NDE	NDE	NDE
TCALIF_01546	hsp90 co-chaperone cdc37	1.27391	1.17991	-1.02005	NDE	NDE	NDE
Contig157_156	retinal-binding protein	1.27379	1.65988	-1.35968	NDE	NDE	NDE
comp43608_c0_seq1_29190	longitudinals lacking isoforms a b d l	1.27367	1.10135	-1.2551	NDE	NDE	NDE
comp47229_c0_seq1_34728	hypoxia up-regulated protein 1-like	1.27358	1.63373	-1.22967	NDE	NDE	NDE
TCALIF_00935	importin-7	1.27352	1.34667	1.12624	NDE	NDE	NDE
comp47491_c0_seq2_35237	microtubule-associated proteins 1a 1b light chain 3a precursor	1.27333	1.29325	1.01927	NDE	NDE	NDE
TCALIF_01615	phospholipid-transporting atpase partial	1.27323	-1.07662	1.11035	NDE	NDE	NDE
Contig1412_1411	heparan sulfate 2-o-sulfotransferase pipe-like	1.27301	-1.30547	1.92442	NDE	NDE	NDE
TCALIF_04753	complement c1q tumor necrosis factor-related protein 4	1.27299	1.09844	1.20335	NDE	NDE	NDE
TCALIF_04620	protein yif1b	1.2728	1.02816	1.21063	NDE	NDE	NDE
comp31658_c0_seq1_17116	lip3_drome ame: full=lipase 3 short= ip3 flags: precursor	1.27265	1.09056	1.11682	NDE	NDE	NDE
comp46138_c0_seq1_32634	t-complex protein 1 subunit alpha-like	1.27228	1.21357	-1.01044	NDE	NDE	NDE
TCALIF_08995	heterogeneous nuclear ribonucleoprotein k isoform x1	1.27213	1.16135	1.13027	NDE	NDE	NDE
Contig2843_4593	gastric cancer antigen zg14 homolog	1.2721	1.13423	-1.57762	NDE	NDE	NDE
comp43241_c0_seq1_28679	tubulin--tyrosine ligase-like protein 12-like	1.272	-1.19334	1.30636	NDE	NDE	NDE
TCALIF_04037	insulin receptor substrate-	1.27195	1.20543	1.05962	NDE	NDE	NDE
TCALIF_02240	pyridoxal kinase	1.27191	-1.04619	1.16816	NDE	NDE	NDE
TCALIF_12695	low quality protein: apolipophorins	1.27164	-1.11595	-1.01131	NDE	NDE	NDE
comp26079_c0_seq1_13838	---NA---	1.27153	2.68461	-1.0759	NDE	NDE	NDE
TCALIF_03009	nuclear receptor	1.27148	1.38817	1.06465	NDE	NDE	NDE
TCALIF_09905	protein isoform b	1.27123	1.00426	-1.06745	NDE	NDE	NDE
TCALIF_01625	g2 m phase-specific e3 ubiquitin-protein ligase	1.27098	-1.06285	1.275	NDE	NDE	NDE
comp50328_c2_seq3_42577	aminopeptidase -like	1.27056	-1.08407	1.13721	NDE	NDE	NDE
comp48407_c0_seq1_37197	low quality protein: semaphorin-5a-like	1.27046	1.19566	1.04978	NDE	NDE	NDE
TCALIF_03300	groucho protein	1.27037	-1.28624	1.595	NDE	NDE	NDE
TCALIF_01666	serine threonine-protein kinase wnk1	1.27019	1.08983	1.03025	NDE	NDE	NDE
comp48213_c0_seq1_36818	---NA---	1.27012	-1.04637	1.67852	NDE	NDE	NDE
TCALIF_04949	zinc finger protein 786	1.2701	-1.00444	1.11313	NDE	NDE	NDE
TCALIF_06662	zinc finger protein partial	1.27006	1.1554	1.16302	NDE	NDE	NDE
TCALIF_01943	dna polymerase delta subunit 3	1.27	-1.03018	1.08326	NDE	NDE	NDE
TCALIF_09655	xk-related protein 6	1.26994	1.10303	1.09074	NDE	NDE	NDE
comp44255_c0_seq2_29971	homeobox protein orthopedia	1.26969	1.58118	1.41491	NDE	NDE	NDE
comp38594_c0_seq1_23133	heterogeneous nuclear ribonucleoprotein k-like	1.26957	1.01156	1.22095	NDE	NDE	NDE
TCALIF_13399	---NA---	1.26951	-1.70615	1.67808	NDE	NDE	NDE
TCALIF_03274	unconventional myosin-ib isoform x2	1.26924	1.01025	1.27179	NDE	NDE	NDE
comp45741_c0_seq1_32069	PREDICTED: transportin-3-like	1.26906	-1.15833	1.10849	NDE	NDE	NDE
TCALIF_05241	btb poz domain-containing protein kctd5	1.26893	-1.14229	1.21275	NDE	NDE	NDE
TCALIF_08679	microtubule-associated serine threonine-protein kinase 2	1.26892	-1.04997	1.23886	NDE	NDE	NDE
TCALIF_13857	neurobeachin-like protein 1 isoform x2	1.26863	1.0834	1.22497	NDE	NDE	NDE
comp41402_c0_seq1_26415	af465601_1 pkg-ia	1.26829	1.13957	1.02596	NDE	NDE	NDE
comp46900_c0_seq1_34022	isoleucine--trna mitochondrial	1.26817	1.38078	-1.0249	NDE	NDE	NDE
TCALIF_10935	pwwp domain-containing protein 2a-like	1.26814	1.05244	-1.02226	NDE	NDE	NDE
comp43435_c0_seq1_28932	serine threonine-protein phosphatase 6 regulatory ankyrin repeat subunit a-like	1.26791	-1.4855	1.44729	NDE	NDE	NDE
comp48459_c1_seq1_37302	---NA---	1.26779	1.84617	-1.33197	NDE	NDE	NDE
comp43205_c0_seq1_28619	bone morphogenetic protein receptor type-1b-like	1.26768	-1.05025	1.12667	NDE	NDE	NDE
comp50138_c8_seq1_41658	alpha mannosidase isoform j	1.26763	-1.48376	1.13456	NDE	NDE	NDE
TCALIF_12638	---NA---	1.26755	0	2.43427	NDE	NDE	NDE
TCALIF_05948	smoothened homolog	1.26748	-1.21264	1.45926	NDE	NDE	NDE
comp49114_c2_seq1_38844	transducin beta-like protein 2-like isoform 1	1.26745	1.07905	1.17757	NDE	NDE	NDE
TCALIF_10439	---NA---	1.26719	1.46237	-1.12463	NDE	NDE	NDE
TCALIF_07195	acetylcholine receptor subunit alpha-like	1.26716	-1.19458	1.66049	NDE	NDE	NDE
TCALIF_08275	---NA---	1.26705	1.56823	-1.15162	NDE	NDE	NDE
TCALIF_10452	opsin protein	1.26704	-1.10678	1.0354	NDE	NDE	NDE
comp63925_c0_seq1_44810	---NA---	1.26704	-1.27451	-1.24628	NDE	NDE	NDE
TCALIF_07386	influenza virus ns1a-binding protein	1.26701	1.13309	1.22181	NDE	NDE	NDE
TCALIF_12128	protein big brother-like	1.26693	0	0	NDE	NDE	NDE
TCALIF_12436	hypothetical protein X975_01884, partial	1.26633	-1.01102	1.0141	NDE	NDE	NDE
TCALIF_06010	epsilon-sarcoglycan	1.26627	1.1752	1.02073	NDE	NDE	NDE
TCALIF_02215	juvenile hormone-inducible protein	1.26621	1.19919	1.0776	NDE	NDE	NDE
TCALIF_07453	integrator complex subunit 10	1.26615	1.24872	1.07732	NDE	NDE	NDE
TCALIF_10883	cell division control protein 6 homolog	1.26613	1.07039	1.18202	NDE	NDE	NDE
comp49807_c0_seq1_40679	x-linked retinitis pigmentosa gtpase regulator-like protein	1.26601	1.05693	1.19764	NDE	NDE	NDE
TCALIF_02803	agap001445-pa-like protein	1.26596	-1.04074	2.20095	NDE	NDE	NDE
TCALIF_08280	zinc finger protein 91-like	1.26582	1.16981	1.32391	NDE	NDE	NDE
TCALIF_04496	membrane-associated protein hem-like	1.26568	-1.06371	1.35158	NDE	NDE	NDE
TCALIF_06780	---NA---	1.26558	1.06338	1.31936	NDE	NDE	NDE
TCALIF_00558	syntaxin-binding protein 5 isoform x3	1.26551	1.12359	1.20453	NDE	NDE	NDE
comp46476_c0_seq1_33214	proclotting enzyme-like	1.26549	-1.06396	1.40789	NDE	NDE	NDE
TCALIF_04524	regulatory-associated protein of mtor	1.26533	-1.09721	1.32664	NDE	NDE	NDE
comp43088_c0_seq1_28454	otud7a protein	1.26526	-1.15869	1.24321	NDE	NDE	NDE
TCALIF_06692	---NA---	1.26518	-1.14969	1.18701	NDE	NDE	NDE
TCALIF_08115	trafficking protein particle complex subunit partial	1.26493	-1.14096	1.02394	NDE	NDE	NDE
TCALIF_10598	upf0468 protein c16orf80 homolog	1.26485	1.19433	1.0954	NDE	NDE	NDE
TCALIF_06176	aminopeptidase n	1.26477	1.27072	1.29966	NDE	NDE	NDE
TCALIF_01899	btb poz domain-containing protein 10 isoform x1	1.26471	1.02647	1.18869	NDE	NDE	NDE
Contig1667_1666	zinc finger protein 26	1.26458	-1.16475	1.06008	NDE	NDE	NDE
comp44986_c0_seq1_30947	canopy homolog 2 precursor	1.26453	1.80714	1.04962	NDE	NDE	NDE
TCALIF_10091	---NA---	1.26453	-1.01321	1.21465	NDE	NDE	NDE
TCALIF_08215	kinetochore protein nuf2	1.2643	1.28195	1.24198	NDE	NDE	NDE
TCALIF_05582	ankyrin repeat domain-containing protein 32	1.26428	-1.30023	1.53605	NDE	NDE	NDE
comp40276_c0_seq1_25087	ruvb-like 2-like	1.26427	-1.1767	1.46078	NDE	NDE	NDE
TCALIF_14117	tubulin-specific chaperone partial	1.26425	1.09794	-1.00926	NDE	NDE	NDE
TCALIF_12850	tubby protein homolog isoform x1	1.26413	1.09672	1.32113	NDE	NDE	NDE
comp46962_c0_seq1_34143	histone -like	1.2641	-1.59617	1.10584	NDE	NDE	NDE
Contig3463_5167	---NA---	1.26402	1.02589	1.22019	NDE	NDE	NDE
TCALIF_09596	---NA---	1.26401	-1.01177	-1.15226	NDE	NDE	NDE
TCALIF_06652	dystroglycan	1.264	1.1196	1.10661	NDE	NDE	NDE
TCALIF_01382	chaoptin-like	1.26385	1.1932	1.54735	NDE	NDE	NDE
TCALIF_10945	macrophage mannose receptor 1-like	1.2638	-1.16822	1.13462	NDE	NDE	NDE
TCALIF_02707	long-chain fatty acid transport protein 4	1.26377	-1.05205	-1.23204	NDE	NDE	NDE
TCALIF_07800	sphingomyelin synthase-related 1-like	1.26354	1.00656	1.13008	NDE	NDE	NDE
TCALIF_00468	golgin subfamily a member 2-like	1.26346	1.08289	1.12402	NDE	NDE	NDE
comp24876_c0_seq1_13251	trans-golgi network integral membrane protein 2	1.26342	1.04232	1.23034	NDE	NDE	NDE
comp24458_c0_seq1_12930	protein yif1b-like	1.26329	-1.33444	1.17485	NDE	NDE	NDE
comp40047_c0_seq1_24829	---NA---	1.26286	-1.01063	1.29345	NDE	NDE	NDE
comp45410_c1_seq1_31582	hypothetical protein YQE_10997, partial	1.26284	1.19911	-1.00302	NDE	NDE	NDE
comp24965_c0_seq2_13280	leucomyosuppressin precursor	1.26284	0	0	NDE	NDE	NDE
TCALIF_10666	nfatc2-interacting protein	1.26244	-1.35446	1.31814	NDE	NDE	NDE
TCALIF_05934	dna damage-inducible transcript 4-like protein	1.26243	1.02525	1.06774	NDE	NDE	NDE
TCALIF_06329	trna:m x modification enzyme trm13 homolog	1.26242	1.17728	-1.01208	NDE	NDE	NDE
TCALIF_02197	---NA---	1.26227	-1.4959	1.20464	NDE	NDE	NDE
TCALIF_11167	choline mitochondrial	1.26204	1.06575	-1.05365	NDE	NDE	NDE
TCALIF_05373	hypothetical protein EAI_13978	1.26196	1.29642	-1.17464	NDE	NDE	NDE
comp49444_c0_seq1_39688	ankyrin repeat and fibronectin type-iii domain-containing protein 1	1.26193	-1.28181	1.50844	NDE	NDE	NDE
TCALIF_09414	proline dehydrogenase mitochondrial-like isoform x1	1.26178	1.2905	-1.19091	NDE	NDE	NDE
TCALIF_02484	conserved oligomeric golgi complex subunit 6	1.26172	-1.10749	1.15932	NDE	NDE	NDE
TCALIF_03204	basic helix-loop-helix zip transcription factor	1.26166	1.09735	1.17594	NDE	NDE	NDE
TCALIF_10516	microfibril-associated glycoprotein 4-like	1.26164	-1.00524	1.08734	NDE	NDE	NDE
TCALIF_03450	gaba-gated chloride channel	1.26156	-1.18342	-1.2309	NDE	NDE	NDE
TCALIF_05631	---NA---	1.26154	1.09489	-1.09455	NDE	NDE	NDE
TCALIF_01057	wd repeat-containing protein 82-like	1.26148	-1.10223	1.10645	NDE	NDE	NDE
TCALIF_04135	leucine-rich repeat-containing protein 45	1.26137	-1.04332	-1.16469	NDE	NDE	NDE
comp43621_c0_seq1_29202	---NA---	1.26124	1.03443	-1.05457	NDE	NDE	NDE
comp47441_c0_seq1_35153	exo-beta- -glucanase	1.26113	-1.03572	1.3504	NDE	NDE	NDE
TCALIF_07786	zinc finger swim domain-containing protein kiaa0913-like	1.26102	-1.07158	1.25109	NDE	NDE	NDE
TCALIF_13702	---NA---	1.26092	-1.13001	-1.02823	NDE	NDE	NDE
TCALIF_10610	cysteine mitochondrial isoform x2	1.2609	1.3305	1.10388	NDE	NDE	NDE
comp44798_c0_seq1_30695	proapoptotic caspase adapter protein	1.26079	1.04898	1.0228	NDE	NDE	NDE
TCALIF_03275	domon domain-containing protein cg14681	1.26077	1.76431	-2.27782	NDE	NDE	NDE
TCALIF_02713	cre-flp-13 protein	1.26072	-1.14616	1.18902	NDE	NDE	NDE
Contig3872_5552	dna cross-link repair 1a protein	1.2607	1.06111	-1.07794	NDE	NDE	NDE
comp47356_c0_seq1_34956	cytoplasmic aconitate hydratase	1.26064	1.16236	1.15889	NDE	NDE	NDE
TCALIF_05225	serine threonine-protein kinase nlk-like	1.26058	-1.20614	1.46461	NDE	NDE	NDE
comp38422_c0_seq1_22946	ef-hand protein nucb1	1.26049	-1.0015	1.11205	NDE	NDE	NDE
TCALIF_13773	low quality protein: multidrug resistance-associated protein 1-like	1.26049	1.20534	-1.30286	NDE	NDE	NDE
comp43610_c0_seq1_29193	aldehyde dehydrogenase	1.26017	1.05721	1.13894	NDE	NDE	NDE
TCALIF_11547	---NA---	1.26008	-1.0084	1.09774	NDE	NDE	NDE
TCALIF_08281	td and poz domain-containing	1.25995	1.27508	-1.06714	NDE	NDE	NDE
TCALIF_11119	transcriptional repressor p66-alpha isoform x1	1.25983	1.02947	1.19705	NDE	NDE	NDE
TCALIF_05501	glycine receptor subunit partial	1.25939	-1.01216	1.00754	NDE	NDE	NDE
comp29710_c0_seq1_16006	---NA---	1.25924	-1.02188	-1.19444	NDE	NDE	NDE
TCALIF_08151	phospholipase ddhd1 isoform x2	1.2592	1.04675	1.15744	NDE	NDE	NDE
comp50054_c0_seq1_41450	alsin	1.25906	1.22445	1.12639	NDE	NDE	NDE
comp24552_c0_seq1_13014	death-associated protein 1-like	1.25906	-1.21108	-1.14363	NDE	NDE	NDE
Contig3178_4901	brefeldin a-inhibited guanine nucleotide-exchange protein 2	1.25905	1.60055	-1.06467	NDE	NDE	NDE
comp47733_c0_seq1_35835	grip and coiled-coil domain-containing protein 1	1.25899	-1.06874	1.13579	NDE	NDE	NDE
TCALIF_11499	---NA---	1.25898	1.3023	1.15388	NDE	NDE	NDE
TCALIF_02587	---NA---	1.25868	1.15222	-1.11954	NDE	NDE	NDE
TCALIF_06234	---NA---	1.25868	1.01629	1.16173	NDE	NDE	NDE
comp41097_c0_seq2_26057	dihydropteridine reductase	1.25853	-1.00516	1.22289	NDE	NDE	NDE
TCALIF_09738	dna replication licensing factor partial	1.25852	1.31376	1.0973	NDE	NDE	NDE
comp46157_c0_seq1_32658	PREDICTED: uncharacterized protein KIAA0090-like	1.25848	-1.40189	1.52394	NDE	NDE	NDE
TCALIF_11375	probable e3 ubiquitin-protein ligase makorin-1-like	1.25835	1.16074	1.08904	NDE	NDE	NDE
TCALIF_09142	speckle-type poz isoform x2	1.25822	1.28259	1.14889	NDE	NDE	NDE
Contig2138_3959	fmrfamide receptor	1.2582	1.05224	-1.21452	NDE	NDE	NDE
TCALIF_04094	guanine nucleotide-binding protein g subunit alpha-like	1.25809	-1.30224	1.30217	NDE	NDE	NDE
Contig333_2320	probable glutamine-dependent nad(+) synthetase-like	1.25808	-1.13598	1.06304	NDE	NDE	NDE
Contig3758_5447	isoform b	1.25803	-1.16173	1.70641	NDE	NDE	NDE
Contig3141_4865	fumarylacetoacetate hydrolase domain-containing protein 2-like	1.2578	1.18144	-1.20115	NDE	NDE	NDE
TCALIF_09855	anillin rhotekin	1.25777	1.09142	1.34245	NDE	NDE	NDE
TCALIF_06655	cuticlin-1 precursor	1.25772	1.24189	1.06262	NDE	NDE	NDE
comp41160_c0_seq1_26115	spt transcription factor family member	1.25757	1.0526	1.3622	NDE	NDE	NDE
Contig3794_5479	recq-mediated genome instability protein 1	1.25742	1.19526	-1.03226	NDE	NDE	NDE
TCALIF_14024	inosine-uridine preferring nucleoside hydrolase-like isoform x2	1.25741	1.00848	-1.20264	NDE	NDE	NDE
TCALIF_04650	nuclear nucleic acid-binding protein c1d	1.2572	-1.0131	1.06991	NDE	NDE	NDE
TCALIF_03690	epidermal growth factor receptor isoform x1	1.25715	-1.31346	1.55734	NDE	NDE	NDE
TCALIF_11890	echotoxin-2 precursor	1.25714	1.12828	1.22354	NDE	NDE	NDE
TCALIF_12495	mitogen-activated protein kinase kinase kinase 9-like	1.25686	1.07493	1.15328	NDE	NDE	NDE
comp43101_c0_seq1_28470	liprin-beta-1 isoform 4	1.25684	1.0224	1.07029	NDE	NDE	NDE
TCALIF_02400	ubiquitin carboxyl-terminal hydrolase 32 isoform x1	1.25681	1.12635	-1.00484	NDE	NDE	NDE
TCALIF_07292	transient receptor potential cation mucolipin ortholog	1.25665	1.00686	1.15479	NDE	NDE	NDE
TCALIF_05420	gamma-secretase subunit aph-1	1.25661	1.07384	1.15037	NDE	NDE	NDE
TCALIF_10728	low quality protein: zinc finger protein 683	1.25658	1.16676	1.03725	NDE	NDE	NDE
TCALIF_03115	sticks and isoform b	1.25657	-1.06058	1.48129	NDE	NDE	NDE
Contig1413_3291	---NA---	1.25655	-1.02989	1.15923	NDE	NDE	NDE
TCALIF_07999	epithelial chloride channel	1.25654	-1.09064	1.269	NDE	NDE	NDE
TCALIF_10131	-related lipid transfer protein 7	1.25648	1.22584	1.078	NDE	NDE	NDE
Contig844_2772	short coiled-coil protein b-like	1.25628	0	0	NDE	NDE	NDE
TCALIF_14068	heterogeneous nuclear ribonucleoprotein a1	1.25627	1.12383	1.17396	NDE	NDE	NDE
Contig6133_7662	heterogeneous nuclear ribonucleoprotein u-like protein 1 isoform 5	1.25627	1.21478	-1.15294	NDE	NDE	NDE
comp53411_c0_seq1_44607	---NA---	1.25616	-1.20002	1.85903	NDE	NDE	NDE
Contig5979_7516	polycystic kidney disease protein 1-like 2-like	1.25614	-1.07157	1.20026	NDE	NDE	NDE
Contig5020_6617	inhibitor of bruton tyrosine kinase	1.25607	1.07987	1.28037	NDE	NDE	NDE
TCALIF_08997	nesprin-1-like isoform x8	1.25603	1.0268	1.25912	NDE	NDE	NDE
TCALIF_11059	PREDICTED: uncharacterized protein LOC103573342	1.25587	-1.0166	-1.2223	NDE	NDE	NDE
comp45793_c0_seq1_32140	sticks and stones cg33141-pa	1.2558	-1.59554	1.79638	NDE	NDE	NDE
TCALIF_09160	low-density lipoprotein receptor-related protein 2	1.25576	1.21389	1.25446	NDE	NDE	NDE
TCALIF_03615	cell division cycle protein 123 homolog	1.25574	-1.16014	1.28325	NDE	NDE	NDE
TCALIF_09801	ctd nuclear envelope phosphatase 1 homolog isoform x1	1.25535	1.00794	1.24574	NDE	NDE	NDE
TCALIF_07902	zinc finger protein partial	1.25533	1.17053	1.1159	NDE	NDE	NDE
TCALIF_04110	exonuclease 3 -5 domain-containing protein 2	1.25509	1.2612	1.03599	NDE	NDE	NDE
comp50009_c3_seq1_41254	exosome component 10	1.25484	-1.13123	1.56034	NDE	NDE	NDE
comp46173_c0_seq1_32682	vacuolar protein sorting-associated protein 11 homolog	1.25461	1.05101	1.04521	NDE	NDE	NDE
TCALIF_13343	atp-dependent rna helicase dhx36	1.2546	1.04768	1.13505	NDE	NDE	NDE
comp34471_c0_seq1_19473	organic cation transporter	1.25435	1.20441	1.29278	NDE	NDE	NDE
comp768547_c0_seq1_50115	---NA---	1.25428	1.16403	-1.09257	NDE	NDE	NDE
TCALIF_05391	probable g-protein coupled receptor mth-like 5	1.25426	1.07062	1.06056	NDE	NDE	NDE
comp45984_c0_seq1_32428	transcription factor dp-1-like	1.25415	1.15337	1.09569	NDE	NDE	NDE
Contig1501_3371	serum response factor	1.25402	-1.31764	1.19655	NDE	NDE	NDE
TCALIF_00247	ctd small phosphatase like isoform 1	1.25394	1.03469	-1.02664	NDE	NDE	NDE
TCALIF_01183	mast cell surface antigen-1	1.25393	1.16234	-1.10583	NDE	NDE	NDE
TCALIF_01722	transcriptional repressor protein yy1-like	1.2539	1.11481	1.1797	NDE	NDE	NDE
TCALIF_11446	---NA---	1.25383	1.10901	-1.00375	NDE	NDE	NDE
comp33854_c0_seq1_18996	t-complex protein 1 subunit theta-like	1.25377	1.19351	-1.20516	NDE	NDE	NDE
Contig5350_6923	transcriptional repressor protein yy1-like	1.25368	1.38108	1.14372	NDE	NDE	NDE
TCALIF_02984	zinc finger protein 239-like	1.25353	-1.10748	1.02139	NDE	NDE	NDE
TCALIF_09292	---NA---	1.25345	-1.23244	1.24881	NDE	NDE	NDE
TCALIF_07002	phytanoyl- dioxygenase	1.25342	-1.25488	1.02483	NDE	NDE	NDE
TCALIF_07199	---NA---	1.25337	-1.10814	1.35726	NDE	NDE	NDE
comp38216_c0_seq1_22720	protein geranylgeranyltransferase type beta subunit	1.25332	1.08726	1.11387	NDE	NDE	NDE
TCALIF_04034	u3 small nucleolar ribonucleoprotein protein mpp10-like	1.25306	-1.17392	1.30592	NDE	NDE	NDE
TCALIF_01339	histone acetyltransferase kat8	1.25305	1.05073	1.15142	NDE	NDE	NDE
TCALIF_11188	mediator of rna polymerase ii transcription subunit 23	1.25301	1.13955	1.22397	NDE	NDE	NDE
TCALIF_04478	conserved hypothetical protein	1.25285	1.54314	-1.17993	NDE	NDE	NDE
TCALIF_04648	probable lysosomal cobalamin transporter	1.25282	1.30562	-1.15276	NDE	NDE	NDE
TCALIF_08883	tyrosine-protein kinase hopscotch	1.25277	1.05355	1.16884	NDE	NDE	NDE
TCALIF_04505	protein spinster isoform x3	1.25266	1.14626	1.08616	NDE	NDE	NDE
TCALIF_11377	ribosome-binding protein 1 isoform x3	1.25265	-1.30209	1.17946	NDE	NDE	NDE
TCALIF_01359	---NA---	1.25262	-1.0219	-1.03781	NDE	NDE	NDE
TCALIF_08746	spt transcription factor family member	1.25259	1.13391	1.05087	NDE	NDE	NDE
Contig3962_5640	armadillo repeat-containing protein 5	1.25248	1.27823	1.26591	NDE	NDE	NDE
TCALIF_08949	prophenoloxidase activating factor	1.25238	1.04563	1.00033	NDE	NDE	NDE
comp43222_c0_seq1_28648	pre-mrna-processing-splicing factor 8-like	1.25229	1.02216	1.18458	NDE	NDE	NDE
TCALIF_09017	protein wntless-like isoform x1	1.25224	-1.08632	1.42357	NDE	NDE	NDE
comp41426_c0_seq1_26440	peregrin isoform 1	1.25221	-1.23516	1.06745	NDE	NDE	NDE
TCALIF_03430	protein szt2-like isoform x1	1.25216	1.05612	1.20726	NDE	NDE	NDE
Contig1796_1795	---NA---	1.25215	-1.00083	1.3396	NDE	NDE	NDE
TCALIF_04914	arf gtpase-activating protein git2-like isoform x3	1.25198	1.09337	1.13755	NDE	NDE	NDE
TCALIF_01842	short coiled-coil protein b-like	1.25177	1.00201	1.36361	NDE	NDE	NDE
[truncated: 16,020 more rows]

## Sheet: SC-N
Fold change for SC-N genes for 20NV-28ST, 20V-28V and 20NV-20V. FC = fold change. up = up-regulated; down = down-regulated; NDE = not differentially expressed.
Gene ID	Description	20NV-28ST FC	20V-28V FC	20NV-20V FC	20NV-28ST	20V-28V	20NV-20V
TCALIF_06728	heat shock protein 70	54.9353	14.177	3.00285	up	up	up
TCALIF_13715	heat shock protein beta-1	12.4676	7.22523	1.84828	up	up	up
comp50110_c0_seq1_41582	conserved hypothetical protein	2.78591	17.885	-5.85755	up	up	down
TCALIF_13893	short-chain dehydrogenase	2.39417	3.78901	-1.95905	up	up	down
comp38417_c0_seq1_22939	loc560210 protein	24.1567	12.6903	1.66176	up	up	NDE
TCALIF_04517	heat shock protein 70	22.899	12.5477	1.38816	up	up	NDE
TCALIF_03375	---NA---	16.1463	9.21873	1.16672	up	up	NDE
TCALIF_03376	---NA---	10.4384	7.87401	1.08906	up	up	NDE
TCALIF_05177	na+ k+ 2cl- cotransporter isoform partial	10.0552	29.5178	0	up	up	NDE
comp46685_c0_seq1_33583	heat shock protein 90	9.71778	11.0766	-1.02051	up	up	NDE
comp51313_c0_seq1_44507	---NA---	9.21116	12.6521	-1.73533	up	up	NDE
TCALIF_11866	kda small heat shock protein	8.01639	6.34054	-1.3753	up	up	NDE
TCALIF_10081	heat shock protein beta-1	6.77955	6.73328	-1.67542	up	up	NDE
TCALIF_13523	small heat shock protein	6.6305	4.28817	1.48998	up	up	NDE
TCALIF_02439	cd63 antigen	6.24518	8.27959	-1.76902	up	up	NDE
comp32704_c0_seq2_17919	78 kda glucose-regulated protein precursor	5.19703	3.91343	-1.12955	up	up	NDE
TCALIF_04918	heat shock protein hsp16-	5.00473	4.2506	1.7943	up	up	NDE
TCALIF_00461	---NA---	4.09196	8.00761	-1.10733	up	up	NDE
TCALIF_01814	adhesion lipoprotein	5.14157	-1.05396	8.17014	up	NDE	up
TCALIF_07011	heat shock protein beta-1	3.33788	1.92616	2.11552	up	NDE	up
TCALIF_12051	---NA---	9.10545	0	-12.5149	up	NDE	down
TCALIF_07023	---NA---	8.46459	3.94138	-4.36184	up	NDE	down
TCALIF_06113	---NA---	4.41037	0	-11.9203	up	NDE	down
TCALIF_04682	aminopeptidase n	4.0995	0	-12.6099	up	NDE	down
comp43929_c0_seq1_29564	---NA---	3.77529	0	-22.7358	up	NDE	down
TCALIF_12922	tyrosine aminotransferase	3.60047	2.93539	-2.74698	up	NDE	down
TCALIF_07254	hypothetical protein DAPPUDRAFT_58486	3.21848	0	-4.93913	up	NDE	down
comp49382_c0_seq1_39533	tyrosine aminotransferase-like	2.48542	1.95848	-2.1938	up	NDE	down
comp75450_c0_seq1_44898	---NA---	16.7744	0	0	up	NDE	NDE
TCALIF_06394	small heat shock protein	6.34682	4.02103	1.63812	up	NDE	NDE
TCALIF_13714	heat shock protein beta-1	6.14872	3.2626	1.59809	up	NDE	NDE
TCALIF_00753	78 kda glucose-regulated partial	5.66541	3.9488	1.02026	up	NDE	NDE
comp47933_c0_seq1_36280	midline fasciclin	5.53577	2.36505	0	up	NDE	NDE
TCALIF_09482	heat shock protein 70	5.48118	2.7106	1.28938	up	NDE	NDE
TCALIF_01534	a chain orally active 2-amino thienopyrimidine inhibitors of the hsp90 chaperone	5.43895	5.66514	-1.27579	up	NDE	NDE
TCALIF_09115	x-box binding protein 1	5.12377	3.66539	1.70536	up	NDE	NDE
Contig20_19	---NA---	4.40808	2.36991	1.50549	up	NDE	NDE
TCALIF_08350	sugar transporter erd6-like partial	3.7791	1.46139	1.65613	up	NDE	NDE
TCALIF_11129	protein disulfide-isomerase a6	3.7114	2.93446	-1.00769	up	NDE	NDE
TCALIF_09395	bag domain-containing protein samui-like isoform x3	3.68493	2.71363	1.413	up	NDE	NDE
Contig1686_3540	---NA---	3.59492	4.05441	3.07584	up	NDE	NDE
comp43472_c0_seq3_28978	protein disulfide-isomerase a6-like	3.52394	3.05596	1.00466	up	NDE	NDE
TCALIF_06906	---NA---	3.51927	2.0422	-1.30282	up	NDE	NDE
TCALIF_05480	unkown protein	3.47575	3.62706	1.41126	up	NDE	NDE
TCALIF_08840	---NA---	3.32492	2.36134	-1.37383	up	NDE	NDE
Contig1487_1486	---NA---	3.13708	2.34099	1.44246	up	NDE	NDE
TCALIF_00957	protein isoform b	2.84944	1.23556	1.59986	up	NDE	NDE
comp49476_c0_seq1_39774	zinc finger protein 729-like	2.66938	2.17927	-1.0708	up	NDE	NDE
TCALIF_08165	glutathione s-transferase	2.52783	1.69724	1.50896	up	NDE	NDE
TCALIF_05614	heat shock protein 40	2.4839	3.21909	-1.39754	up	NDE	NDE
comp49814_c3_seq5_40727	heat shock protein 40	2.32645	2.65286	-1.31964	up	NDE	NDE
TCALIF_08218	pirin	2.31469	1.62189	1.49604	up	NDE	NDE
comp42730_c0_seq1_28009	---NA---	-3.00018	0	-433.031	down	NDE	down
comp42730_c0_seq2_28010	---NA---	-3.84706	0	-139.944	down	NDE	down
comp36555_c0_seq1_21209	hypothetical protein	0	5.84786	36.815	NDE	up	up
TCALIF_06172	hypothetical protein	3.25043	22.1266	-25.3078	NDE	up	down
TCALIF_00286	cuticle protein 7	1.91867	4.85297	-2.97732	NDE	up	down
comp25121_c0_seq1_13329	cuticle protein 7	1.90148	6.95584	-4.81428	NDE	up	down
TCALIF_06802	aael017225- partial	1.84102	10.1815	-7.99699	NDE	up	down
TCALIF_12300	morn repeat protein	1.1555	4.76944	-2.48364	NDE	up	down
comp32100_c0_seq1_17394	hypothetical protein	2.4255	14.2132	0	NDE	up	NDE
comp44898_c0_seq1_30817	c-type lectin	1.16476	5.49667	1.06293	NDE	up	NDE
comp42346_c0_seq1_27571	---NA---	0	7.53239	0	NDE	up	NDE
TCALIF_13736	chitin deacetylase 5 isoform b precursor	-1.30661	10.4073	-1.43439	NDE	up	NDE
TCALIF_04581	---NA---	1.15248	-8.46488	9.82329	NDE	down	up
comp43154_c1_seq1_28553	---NA---	-1.12444	-6.425	9.12918	NDE	down	up
comp33404_c0_seq1_18584	---NA---	-2.44121	-6.87324	5.15258	NDE	down	up
comp47029_c0_seq1_34345	---NA---	-2.55257	-9.21319	6.89699	NDE	down	up
TCALIF_04721	lactoylglutathione lyase	4.09943	-2.64473	28.8794	NDE	NDE	up
TCALIF_07483	spt transcription factor family member	3.36915	2.40457	4.42397	NDE	NDE	up
TCALIF_10123	cuticle protein 7	3.01455	-1.2163	5.72093	NDE	NDE	up
TCALIF_08040	spt transcription factor family member	2.63048	1.81475	4.65648	NDE	NDE	up
TCALIF_01933	---NA---	2.56809	-1.3213	3.63758	NDE	NDE	up
TCALIF_03992	low quality protein: crystallin j1a-like	2.51828	1.88373	2.66575	NDE	NDE	up
Contig3977_5655	low-density lipoprotein	2.51216	1.13548	2.77145	NDE	NDE	up
comp44807_c0_seq1_30711	vitellogenic carboxypeptidase	2.42135	1.07626	4.46532	NDE	NDE	up
comp45331_c0_seq1_31447	---NA---	2.39753	-4.25168	7.54502	NDE	NDE	up
TCALIF_06886	---NA---	2.3971	1.18154	3.68448	NDE	NDE	up
TCALIF_06176	aminopeptidase n	2.3608	1.18457	2.58756	NDE	NDE	up
comp47854_c0_seq1_36074	horma domain-containing protein 1-like	2.35613	-2.78899	5.00803	NDE	NDE	up
Contig1441_1440	---NA---	2.34125	-1.06934	3.25194	NDE	NDE	up
TCALIF_09360	---NA---	2.3299	-1.58245	5.49115	NDE	NDE	up
TCALIF_01526	e-selectin precursor	2.28047	-1.26311	6.63186	NDE	NDE	up
TCALIF_09977	hypothetical protein	2.25669	2.15466	4.24193	NDE	NDE	up
TCALIF_07793	---NA---	2.25637	1.04496	2.59607	NDE	NDE	up
comp44345_c0_seq1_30099	hypothetical protein	2.22024	2.04615	3.8943	NDE	NDE	up
TCALIF_03167	alpha beta hydrolase	2.19144	1.19082	3.2661	NDE	NDE	up
TCALIF_13186	projectin short variant	2.17769	-1.32636	4.06654	NDE	NDE	up
TCALIF_10125	cuticle protein	2.1625	1.1904	3.7035	NDE	NDE	up
TCALIF_11509	inactive pancreatic lipase-related protein 1-like	2.15192	1.2486	2.63052	NDE	NDE	up
Contig89_2099	aminopeptidase p	2.12909	-1.12558	3.00283	NDE	NDE	up
Contig3624_5323	muscle m-line assembly protein unc-89-like	2.12543	-1.32114	2.8852	NDE	NDE	up
comp24428_c0_seq1_12903	---NA---	2.11788	-4.43903	7.20256	NDE	NDE	up
comp33794_c0_seq1_18938	---NA---	2.09697	1.41039	2.52126	NDE	NDE	up
Contig352_351	cuticle protein 7	2.08414	-1.36053	7.08265	NDE	NDE	up
comp46810_c0_seq1_33829	apolipoprotein d	2.06673	-1.13287	3.09433	NDE	NDE	up
TCALIF_09874	alkylglycerol monooxygenase	2.06599	1.47436	1.96314	NDE	NDE	up
TCALIF_10121	cuticle protein	2.05952	1.0255	3.28686	NDE	NDE	up
TCALIF_02851	acid sphingomyelinase-like phosphodiesterase 3b	2.05388	1.02033	2.92524	NDE	NDE	up
Contig73_72	---NA---	1.99138	-5.36869	7.26668	NDE	NDE	up
comp45853_c0_seq1_32232	---NA---	1.97165	-1.25059	3.82691	NDE	NDE	up
comp45767_c0_seq1_32105	methyltransferase type 11	1.94197	1.3473	2.17653	NDE	NDE	up
TCALIF_08009	at-rich interactive domain-containing protein 1a-like	1.93634	-1.45644	3.01845	NDE	NDE	up
TCALIF_01561	---NA---	1.92212	-2.8627	4.3953	NDE	NDE	up
comp53513_c0_seq1_44609	probable serine carboxypeptidase cpvl	1.9204	1.00208	3.3035	NDE	NDE	up
TCALIF_12775	transposable element p transposase	1.91565	1.16682	4.13438	NDE	NDE	up
comp24387_c0_seq1_12867	lipase 1	1.86466	1.07677	3.79926	NDE	NDE	up
TCALIF_11049	protein white	1.85611	-1.03671	2.23202	NDE	NDE	up
TCALIF_11750	marginal zone b- and b1-cell-specific	1.85077	-1.53014	2.68828	NDE	NDE	up
TCALIF_03306	poly (3-hydroxybutyrate) depolymerase	1.83836	1.22218	2.31296	NDE	NDE	up
comp38318_c0_seq2_22838	---NA---	1.83802	-4.14155	5.05777	NDE	NDE	up
TCALIF_04968	lipase 3	1.81712	1.14119	3.663	NDE	NDE	up
TCALIF_02836	serine protease snake-like	1.81266	-2.65031	3.15909	NDE	NDE	up
TCALIF_03887	heme-binding protein 2-like	1.80152	-1.26652	3.00496	NDE	NDE	up
comp38284_c0_seq1_22800	---NA---	1.79065	-2.79865	6.81125	NDE	NDE	up
TCALIF_06270	lipase 3	1.78895	-1.10009	2.14054	NDE	NDE	up
TCALIF_01710	methyltransferase type 11	1.77802	1.15437	2.0353	NDE	NDE	up
TCALIF_10399	chitin deacetylase-like partial	1.77725	-1.031	3.81919	NDE	NDE	up
TCALIF_05537	protein	1.77436	-2.24497	4.68755	NDE	NDE	up
TCALIF_13090	hypothetical protein AURANDRAFT_63034	1.7676	1.18831	3.52551	NDE	NDE	up
TCALIF_09315	---NA---	1.7668	-2.22346	2.78889	NDE	NDE	up
TCALIF_09558	---NA---	1.76419	-1.18814	4.46985	NDE	NDE	up
comp47809_c0_seq1_36004	alpha-glucosidase yihq	1.76304	-1.10785	2.43975	NDE	NDE	up
TCALIF_13539	hypothetical protein L798_10568	1.76294	-1.09131	3.01565	NDE	NDE	up
TCALIF_12235	delta-6 fatty acid desaturase	1.74829	-1.09587	2.47563	NDE	NDE	up
TCALIF_12429	alpha-amylase	1.74817	-1.15184	2.36066	NDE	NDE	up
TCALIF_04241	collagen alpha-3 chain	1.74482	-2.63303	5.69511	NDE	NDE	up
TCALIF_04453	---NA---	1.72825	-7.63478	17.2351	NDE	NDE	up
TCALIF_06548	probable serine carboxypeptidase cpvl	1.72613	1.10924	2.4447	NDE	NDE	up
TCALIF_13514	chymotrypsin-like proteinase	1.72462	1.04986	2.70776	NDE	NDE	up
TCALIF_05038	kelch-like protein 10-like	1.72408	-3.10001	6.27716	NDE	NDE	up
comp32607_c0_seq1_17829	endo-beta- -mannanase	1.71533	-1.61604	2.58297	NDE	NDE	up
TCALIF_02000	---NA---	1.71201	-4.84629	6.53018	NDE	NDE	up
TCALIF_01433	---NA---	1.71136	-2.89824	4.96766	NDE	NDE	up
TCALIF_05560	suppressor of tumorigenicity 14 protein	1.71065	-4.52683	6.62396	NDE	NDE	up
TCALIF_05612	alpha-glucosidase yihq	1.70795	-1.25901	2.27828	NDE	NDE	up
TCALIF_12814	---NA---	1.70622	-4.0556	3.55747	NDE	NDE	up
TCALIF_05205	chorion peroxidase	1.7062	-4.37334	5.52011	NDE	NDE	up
TCALIF_05263	---NA---	1.70337	-3.72649	6.2835	NDE	NDE	up
TCALIF_08542	---NA---	1.70192	-3.46122	5.00608	NDE	NDE	up
TCALIF_07596	hypothetical protein AURANDRAFT_63034	1.70031	-1.48632	2.623	NDE	NDE	up
TCALIF_09714	---NA---	1.69161	-3.62267	6.73651	NDE	NDE	up
comp38593_c0_seq1_23132	chymotrypsin-like proteinase	1.69123	-1.01449	2.5781	NDE	NDE	up
comp33402_c0_seq1_18582	retinol dehydrogenase 13-like	1.68815	-2.41811	6.9277	NDE	NDE	up
TCALIF_09504	histone-lysine n-methyltransferase setd7	1.68191	1.18103	2.1431	NDE	NDE	up
TCALIF_09425	---NA---	1.68129	-1.52377	2.92092	NDE	NDE	up
TCALIF_07837	abc transporter g family member 20	1.67551	-1.11419	2.6594	NDE	NDE	up
TCALIF_09715	---NA---	1.67091	-3.70027	6.22914	NDE	NDE	up
comp48400_c0_seq4_37185	esterase fe4-like	1.67069	1.35813	3.46162	NDE	NDE	up
TCALIF_08742	apoptosis 1 inhibitor-like	1.66664	-1.40003	1.94565	NDE	NDE	up
Contig3793_5478	nadph oxidase 5 isoform 2	1.66186	-2.98523	3.94059	NDE	NDE	up
TCALIF_11195	potassium voltage-gated channel subfamily h member partial	1.65899	-1.28528	2.65867	NDE	NDE	up
TCALIF_00284	alpha-amylase	1.65779	-1.03738	2.32924	NDE	NDE	up
TCALIF_12425	isoform c	1.65514	-3.46142	6.54077	NDE	NDE	up
TCALIF_00597	hypothetical protein	1.65399	-5.53118	7.5934	NDE	NDE	up
TCALIF_06265	aminopeptidase p	1.64969	-1.36504	2.41041	NDE	NDE	up
comp53223_c0_seq1_44596	alpha-amylase 1	1.64923	-1.26724	1.96673	NDE	NDE	up
TCALIF_06544	duplex-specific nuclease	1.64655	-1.23775	2.32713	NDE	NDE	up
comp49162_c1_seq1_38944	maltase 1	1.64339	-1.04226	1.80703	NDE	NDE	up
TCALIF_03119	unnamed protein product	1.6426	-1.21324	3.50719	NDE	NDE	up
TCALIF_10138	low quality protein: protein still isoform sif type 1-like	1.64223	-1.06805	1.96683	NDE	NDE	up
TCALIF_06375	---NA---	1.64068	-5.03531	7.45911	NDE	NDE	up
TCALIF_05058	rho gtpase-activating protein 6	1.63978	-1.39833	1.93899	NDE	NDE	up
TCALIF_04786	control protein hctl034	1.63949	-1.17327	1.94197	NDE	NDE	up
TCALIF_11885	beta- -endoglucanase	1.6373	-1.53807	2.50616	NDE	NDE	up
TCALIF_11904	type-2 ice-structuring	1.6364	-6.03849	6.42213	NDE	NDE	up
Contig5742_7295	limbic system-associated membrane protein	1.62955	-4.03229	5.05161	NDE	NDE	up
comp46714_c0_seq1_33639	hypothetical protein	1.62582	-5.16787	7.21538	NDE	NDE	up
TCALIF_07579	---NA---	1.62333	-2.90894	2.71441	NDE	NDE	up
TCALIF_09403	rho family gtpase	1.6116	-1.21007	2.35998	NDE	NDE	up
TCALIF_00057	---NA---	1.61131	-1.75602	2.65678	NDE	NDE	up
comp51362_c0_seq1_44513	alpha-amylase	1.60958	1.11779	2.18494	NDE	NDE	up
TCALIF_10370	palmitoyl-protein thioesterase 1	1.60851	1.03381	1.92186	NDE	NDE	up
TCALIF_08771	fh1 fh2 domain-containing protein 3 isoform x1	1.59852	1.44142	1.91253	NDE	NDE	up
comp44345_c0_seq2_30100	hypothetical protein	1.59675	1.88865	2.40035	NDE	NDE	up
TCALIF_00332	sodium hydrogen exchanger partial	1.59489	-2.49722	4.10763	NDE	NDE	up
TCALIF_02318	---NA---	1.59215	-1.66851	2.36754	NDE	NDE	up
comp38660_c0_seq1_23216	alkaline phosphatase 4-like	1.59116	-1.19207	3.20745	NDE	NDE	up
TCALIF_08140	short-chain dehydrogenase	1.58913	1.19169	2.25596	NDE	NDE	up
comp42950_c0_seq1_28287	duplex-specific nuclease	1.58913	-1.71646	2.81227	NDE	NDE	up
TCALIF_07387	---NA---	1.58774	-3.88638	5.29752	NDE	NDE	up
comp40669_c0_seq1_25543	serine protease like protein	1.57995	-3.83099	5.59421	NDE	NDE	up
TCALIF_08663	agap004872-pa-like protein	1.56618	-1.21934	3.09972	NDE	NDE	up
comp42105_c0_seq1_27258	---NA---	1.56244	-5.46047	5.12372	NDE	NDE	up
comp42773_c0_seq1_28058	organic cation transporter protein	1.55786	-1.83665	2.82386	NDE	NDE	up
TCALIF_09467	sulfotransferase family protein	1.55446	-2.4333	2.84995	NDE	NDE	up
TCALIF_12125	bacterial ig-like domain family protein	1.55377	-1.24434	2.20064	NDE	NDE	up
TCALIF_12710	neuroligin- x-linked isoform x4	1.55374	1.16537	3.75444	NDE	NDE	up
TCALIF_06846	uncharacterized family 31 glucosidase kiaa1161-like	1.55238	-1.44605	1.98048	NDE	NDE	up
Contig2384_4173	---NA---	1.55157	-1.83029	4.1074	NDE	NDE	up
TCALIF_03888	heme-binding protein 2-like isoform x2	1.55114	-1.00954	2.22722	NDE	NDE	up
comp38023_c0_seq1_22523	peptidoglycan recognition protein s1s-like	1.54982	-1.05956	2.94592	NDE	NDE	up
TCALIF_07808	endo-beta- -mannanase	1.54927	-1.45867	2.07147	NDE	NDE	up
comp48095_c0_seq2_36567	calmodulin	1.54578	-1.05427	2.39704	NDE	NDE	up
TCALIF_09270	---NA---	1.54555	-4.54477	5.19341	NDE	NDE	up
TCALIF_10281	---NA---	1.54461	-4.58694	4.55694	NDE	NDE	up
comp38318_c0_seq3_22839	---NA---	1.53664	-4.40668	3.22256	NDE	NDE	up
comp915850_c0_seq1_51920	---NA---	1.5352	-5.14255	3.42489	NDE	NDE	up
comp42768_c0_seq1_28052	---NA---	1.53207	-6.50833	4.26347	NDE	NDE	up
TCALIF_04764	---NA---	1.52948	-1.43401	1.95198	NDE	NDE	up
comp43307_c0_seq1_28767	lipase 3	1.52839	-1.2501	2.07804	NDE	NDE	up
TCALIF_03707	atrial natriuretic peptide-converting enzyme	1.52817	-3.74663	6.72665	NDE	NDE	up
TCALIF_04046	hormone-sensitive lipase	1.52668	-1.43268	1.95953	NDE	NDE	up
Contig4102_5766	chorion peroxidase	1.52646	-4.46431	5.29996	NDE	NDE	up
comp25120_c0_seq1_13328	gut-specific chitinase	1.5257	1.13035	2.09665	NDE	NDE	up
TCALIF_03784	saposin b domain-containing protein	1.52095	-1.73739	2.04462	NDE	NDE	up
TCALIF_03246	apolipoprotein d	1.5208	-1.93021	2.03416	NDE	NDE	up
TCALIF_10934	---NA---	1.51917	1.51122	2.10948	NDE	NDE	up
TCALIF_07771	pan domain-containing partial	1.51762	-2.17395	2.45748	NDE	NDE	up
TCALIF_03275	domon domain-containing protein cg14681	1.51698	1.56786	3.89059	NDE	NDE	up
TCALIF_01077	cuticle protein	1.51683	1.75682	7.01889	NDE	NDE	up
TCALIF_10160	beta- -galactosyl-o-glycosyl-glycoprotein beta- -n-acetylglucosaminyltransferase 3	1.50971	-1.84373	3.19841	NDE	NDE	up
TCALIF_11903	---NA---	1.50561	-3.07272	4.53046	NDE	NDE	up
TCALIF_00296	set and mynd domain-containing	1.50357	1.19945	1.95169	NDE	NDE	up
comp49253_c1_seq1_39204	---NA---	1.50349	-1.07296	2.17623	NDE	NDE	up
TCALIF_12427	alpha-amylase 1	1.50076	-1.31763	2.09444	NDE	NDE	up
comp49951_c0_seq8_41072	transient receptor potential cation channel protein painless	1.49974	-1.13163	3.03779	NDE	NDE	up
TCALIF_11852	dipeptidase 1-like	1.49724	-1.30091	1.98198	NDE	NDE	up
Contig1352_3232	agap002784- partial	1.49627	-1.02038	3.3617	NDE	NDE	up
TCALIF_10339	gamma-glutamyltranspeptidase 1-like isoform x1	1.49435	-1.38139	2.01724	NDE	NDE	up
TCALIF_12090	---NA---	1.49077	-2.03592	3.55718	NDE	NDE	up
TCALIF_09215	---NA---	1.48966	-4.82898	6.79451	NDE	NDE	up
comp47547_c0_seq1_35336	pan domain-containing	1.48786	-3.0841	4.40208	NDE	NDE	up
TCALIF_03357	chloride channel protein d-like	1.48579	-1.03516	2.09723	NDE	NDE	up
comp44856_c0_seq1_30764	---NA---	1.48515	-3.40139	6.47678	NDE	NDE	up
TCALIF_01560	---NA---	1.48446	-2.03075	3.92614	NDE	NDE	up
TCALIF_03456	---NA---	1.48221	-1.69241	2.77186	NDE	NDE	up
TCALIF_04307	kelch-like protein 10-like	1.48214	-3.37272	6.50914	NDE	NDE	up
TCALIF_01216	nadph oxidase 5	1.48197	-2.48708	4.02632	NDE	NDE	up
Contig2032_3857	fibronectin i domain-containing protein	1.47845	-1.01273	3.02008	NDE	NDE	up
TCALIF_10561	---NA---	1.47739	1.00961	1.88782	NDE	NDE	up
comp53944_c0_seq1_44621	---NA---	1.47383	-2.60982	5.65078	NDE	NDE	up
comp42155_c0_seq1_27314	adenylyl cyclase-associated	1.46983	-2.62029	2.95762	NDE	NDE	up
TCALIF_12219	cuticle protein	1.46794	1.53641	8.73731	NDE	NDE	up
TCALIF_01466	matrix metalloproteinase-9-like	1.46605	-1.38916	2.3406	NDE	NDE	up
TCALIF_09039	endothelin-converting enzyme 1	1.46554	-1.00827	2.37106	NDE	NDE	up
TCALIF_11631	chitinase	1.46218	-1.94668	1.89263	NDE	NDE	up
TCALIF_12524	spt transcription factor family member	1.45942	1.43848	5.84542	NDE	NDE	up
Contig767_766	fucose operon fucu protein	1.45556	-2.8656	6.08223	NDE	NDE	up
comp40748_c0_seq2_25640	---NA---	1.45548	-1.35467	4.90758	NDE	NDE	up
comp49679_c0_seq4_40337	cytochrome p450 partial	1.45527	-1.50766	3.35063	NDE	NDE	up
TCALIF_12054	protein cbg04265	1.45521	-3.27709	5.63893	NDE	NDE	up
TCALIF_02035	muts protein homolog 4	1.45521	-1.77234	3.03885	NDE	NDE	up
Contig484_483	transmembrane protein	1.45329	-2.13127	3.83129	NDE	NDE	up
Contig5401_6974	hemicentin- partial	1.45208	-4.51436	4.84692	NDE	NDE	up
TCALIF_13993	---NA---	1.45026	-7.32294	2.8853	NDE	NDE	up
TCALIF_03140	cathepsin d	1.44839	1.52117	1.94679	NDE	NDE	up
comp45309_c0_seq1_31420	scavenger receptor class b member 1	1.4471	-1.30095	2.0192	NDE	NDE	up
TCALIF_04478	conserved hypothetical protein	1.4468	-1.73958	2.52384	NDE	NDE	up
TCALIF_05753	solute carrier family facilitated glucose transporter member 1-like	1.44153	-2.31902	4.0694	NDE	NDE	up
TCALIF_02031	transmembrane serine 9	1.4403	-5.66452	6.01602	NDE	NDE	up
TCALIF_00891	---NA---	1.44026	-4.26891	4.77069	NDE	NDE	up
TCALIF_07141	---NA---	1.43913	-12.7151	3.20179	NDE	NDE	up
Contig1456_3328	---NA---	1.43851	-1.49341	4.11467	NDE	NDE	up
TCALIF_07482	defense protein 3-like	1.43405	-2.73535	4.38412	NDE	NDE	up
TCALIF_05136	ring finger protein partial	1.43273	-1.44369	2.52261	NDE	NDE	up
comp46626_c0_seq1_33453	glucose dehydrogenase	1.43018	-1.26362	3.35281	NDE	NDE	up
TCALIF_09635	adenosylhomocysteinase 3-like	1.42729	-1.76888	1.88613	NDE	NDE	up
TCALIF_13339	---NA---	1.42671	-6.55712	8.23466	NDE	NDE	up
TCALIF_12217	cuticle protein 7	1.42346	1.23404	14.2068	NDE	NDE	up
comp33970_c0_seq1_19090	brain chitinase and chia	1.42272	-1.70366	3.42	NDE	NDE	up
TCALIF_12043	---NA---	1.41979	-1.14993	2.43279	NDE	NDE	up
TCALIF_12483	histone-lysine n-methyltransferase setd7	1.41754	-2.06079	3.5162	NDE	NDE	up
Contig2754_4515	---NA---	1.41729	-2.64031	5.17218	NDE	NDE	up
TCALIF_08544	glutamate receptor kainate 2	1.415	-1.29579	2.05247	NDE	NDE	up
TCALIF_00678	hypothetical protein TcasGA2_TC016285	1.41477	-1.68425	2.93548	NDE	NDE	up
TCALIF_08531	neutral ceramidase	1.41445	-1.27179	2.25853	NDE	NDE	up
comp46723_c0_seq1_33652	adenosylhomocysteinase 3-like	1.4123	-1.84079	1.82093	NDE	NDE	up
comp42396_c0_seq1_27626	neutral ceramidase	1.41088	-1.56495	3.03843	NDE	NDE	up
TCALIF_10398	hypothetical protein EAG_12595	1.4098	-1.05336	2.72948	NDE	NDE	up
comp41467_c0_seq1_26486	maltase b1	1.39922	-1.11781	2.00768	NDE	NDE	up
TCALIF_00190	alk tyrosine kinase receptor-like isoform x1	1.39921	-1.17948	1.88397	NDE	NDE	up
TCALIF_02501	sucrase- intestinal-like	1.39754	1.04494	2.58255	NDE	NDE	up
comp45224_c0_seq1_31268	hypothetical protein DAPPUDRAFT_315459	1.3946	-1.69493	16.2936	NDE	NDE	up
TCALIF_06729	maltase b1	1.39389	-1.18802	1.8861	NDE	NDE	up
comp45387_c0_seq1_31531	n-formylglutamate amidohydrolase	1.3923	-3.70952	4.38571	NDE	NDE	up
Contig1602_1601	fmrfamide receptor	1.38773	-1.16917	2.32371	NDE	NDE	up
comp44258_c0_seq1_29974	---NA---	1.38398	-4.25478	6.37736	NDE	NDE	up
comp40277_c0_seq1_25088	---NA---	1.38143	-5.51689	5.98731	NDE	NDE	up
TCALIF_00831	brain chitinase and chia	1.37897	-1.5031	3.80604	NDE	NDE	up
comp32207_c0_seq1_17481	maltase- intestinal-like	1.37579	1.05683	2.44292	NDE	NDE	up
comp44707_c0_seq1_30580	---NA---	1.37569	-5.21373	6.90002	NDE	NDE	up
comp38615_c0_seq1_23156	---NA---	1.37535	-1.41954	2.34632	NDE	NDE	up
comp43834_c0_seq1_29449	---NA---	1.37473	-4.42245	4.33364	NDE	NDE	up
TCALIF_08098	glucosylceramidase isoform x1	1.37333	-1.34767	2.07518	NDE	NDE	up
TCALIF_06527	lysosome membrane protein 2-like	1.3729	-1.10558	1.85394	NDE	NDE	up
TCALIF_03894	bifunctional arginine demethylase and lysyl-hydroxylase jmjd6	1.37158	-2.78466	4.93538	NDE	NDE	up
TCALIF_06365	lysosomal alpha-mannosidase	1.37101	-1.29233	2.95883	NDE	NDE	up
TCALIF_07595	hypothetical protein AURANDRAFT_63034	1.37067	-1.25164	2.18703	NDE	NDE	up
comp38644_c0_seq1_23195	innexin 2	1.36959	1.02684	2.31008	NDE	NDE	up
TCALIF_07577	---NA---	1.36914	-4.67443	2.42404	NDE	NDE	up
TCALIF_07120	maltase-glucoamylase-like protein flj16351	1.36784	-1.176	2.17405	NDE	NDE	up
TCALIF_06628	carboxypeptidase b-like	1.3645	-1.90547	3.11691	NDE	NDE	up
comp49035_c4_seq1_38653	---NA---	1.3613	-2.0509	2.64416	NDE	NDE	up
TCALIF_02969	PREDICTED: uncharacterized protein C18orf63 homolog	1.35859	-1.51108	2.77491	NDE	NDE	up
TCALIF_00557	---NA---	1.35845	-1.15264	3.60984	NDE	NDE	up
TCALIF_06655	cuticlin-1 precursor	1.35821	-1.10876	2.52892	NDE	NDE	up
TCALIF_02409	glycosyl hydrolase	1.3553	-1.28578	2.37437	NDE	NDE	up
comp33222_c0_seq1_18402	---NA---	1.35421	1.05939	1.91733	NDE	NDE	up
TCALIF_09628	sodium-coupled monocarboxylate transporter 1	1.35402	-1.03462	2.07463	NDE	NDE	up
TCALIF_12815	---NA---	1.34898	-4.75379	3.79703	NDE	NDE	up
TCALIF_08235	e3 ubiquitin-protein ligase siah1-like	1.34865	-1.84511	4.65603	NDE	NDE	up
TCALIF_11505	hexokinase type 2	1.3465	-3.58324	6.83485	NDE	NDE	up
comp48367_c1_seq1_37114	---NA---	1.34579	-4.91431	5.60686	NDE	NDE	up
TCALIF_02648	glucose-6-phosphate 1-dehydrogenase isoform x1	1.34542	-3.69116	5.5703	NDE	NDE	up
comp32413_c0_seq1_17667	---NA---	1.34541	-3.21818	2.47114	NDE	NDE	up
TCALIF_05158	---NA---	1.34535	-5.55428	2.1459	NDE	NDE	up
comp47748_c1_seq2_35857	mediator of rna polymerase ii transcription subunit 24	1.34498	1.09389	3.42693	NDE	NDE	up
Contig1457_1456	---NA---	1.34304	-4.2668	8.17492	NDE	NDE	up
TCALIF_04894	nuclear hormone receptor ftz-f1	1.33699	-1.02857	1.95914	NDE	NDE	up
comp44404_c0_seq1_30178	retinol dehydrogenase 13-like	1.33464	-1.21762	2.09472	NDE	NDE	up
TCALIF_07497	nose resistant to fluoxetine protein partial	1.33406	1.34569	1.85529	NDE	NDE	up
TCALIF_11157	calbindin-32	1.33229	-1.35544	2.61742	NDE	NDE	up
TCALIF_02733	cuticlin- partial	1.33135	1.17006	3.19386	NDE	NDE	up
Contig1086_1085	---NA---	1.33087	-5.15994	5.28895	NDE	NDE	up
TCALIF_07188	---NA---	1.33041	-1.26475	1.97798	NDE	NDE	up
TCALIF_03181	mob1 phocein family protein	1.32992	-1.69255	2.3919	NDE	NDE	up
TCALIF_03259	hemicentin- partial	1.32956	-3.49784	4.16225	NDE	NDE	up
Contig1360_1359	---NA---	1.3272	-3.26924	4.66865	NDE	NDE	up
TCALIF_04281	wd40 repeat-containing protein	1.32617	1.0476	2.1597	NDE	NDE	up
Contig1770_3618	protein mical-	1.32504	-1.38831	2.72138	NDE	NDE	up
TCALIF_10817	trehalase-like isoform x1	1.32466	-2.02965	3.58329	NDE	NDE	up
comp461512_c0_seq1_46473	---NA---	1.32387	-4.51475	5.94211	NDE	NDE	up
TCALIF_08092	heparan-alpha-glucosaminide n-acetyltransferase	1.32263	-1.54158	2.5125	NDE	NDE	up
TCALIF_00777	g protein-activated inward rectifier potassium channel 3-like isoform x2	1.32233	-1.28524	2.21068	NDE	NDE	up
TCALIF_06685	a-kinase anchor protein 7 isoform gamma-like isoform x2	1.32045	1.38991	2.18144	NDE	NDE	up
Contig180_2183	heme-binding protein 2	1.31962	-1.26554	2.33175	NDE	NDE	up
TCALIF_02732	synaptotagmin iv	1.31956	-1.51	2.10804	NDE	NDE	up
TCALIF_09045	hypothetical protein L798_04620	1.31897	-1.28272	2.71603	NDE	NDE	up
TCALIF_01118	protein isoform a	1.31732	-1.72185	2.44205	NDE	NDE	up
comp22930_c0_seq1_12342	---NA---	1.31566	-2.632	4.61981	NDE	NDE	up
TCALIF_08556	dipeptidase 1-like	1.31513	-1.17016	2.0609	NDE	NDE	up
TCALIF_04192	PREDICTED: uncharacterized protein LOC101736715	1.31506	-2.26718	3.55643	NDE	NDE	up
TCALIF_09422	nose resistant to fluoxetine protein partial	1.31394	-1.00705	2.40109	NDE	NDE	up
comp43152_c0_seq1_28550	ras gtp exchange son of	1.31291	-1.10696	1.77182	NDE	NDE	up
TCALIF_13055	l-amino-acid oxidase-like	1.31181	-4.49691	4.75763	NDE	NDE	up
TCALIF_09935	---NA---	1.31145	-4.69257	5.37745	NDE	NDE	up
comp32029_c0_seq1_17338	hypothetical protein DAPPUDRAFT_200882	1.30987	-1.19177	2.34576	NDE	NDE	up
comp49865_c0_seq1_40856	---NA---	1.30893	-4.22625	4.70204	NDE	NDE	up
comp42466_c0_seq2_27705	---NA---	1.30753	-4.90139	2.29593	NDE	NDE	up
TCALIF_12605	hypothetical protein DAPPUDRAFT_229131	1.30706	-1.02346	2.08325	NDE	NDE	up
TCALIF_01678	aminopeptidase n	1.3058	1.29967	2.8997	NDE	NDE	up
TCALIF_11580	high-affinity leucine-specific transport periplasmic binding protein	1.3053	-1.34164	1.89999	NDE	NDE	up
Contig1663_3517	---NA---	1.30502	-6.41182	2.74246	NDE	NDE	up
TCALIF_00619	lysosomal alpha-mannosidase	1.30348	1.04581	2.04977	NDE	NDE	up
TCALIF_02195	pyruvyl transferase 1-like	1.30186	-1.49876	2.42351	NDE	NDE	up
TCALIF_08901	casein kinase i isoform epsilon-like	1.30138	-1.15841	1.8111	NDE	NDE	up
comp32242_c0_seq1_17506	cathepsin d	1.29933	1.28621	2.05508	NDE	NDE	up
comp45547_c0_seq2_31817	tripartite motif protein	1.29299	1.1444	2.26724	NDE	NDE	up
Contig234_233	---NA---	1.29204	1.04565	3.30686	NDE	NDE	up
TCALIF_06289	disintegrin and metalloproteinase domain-containing protein 10	1.29071	-3.254	3.0358	NDE	NDE	up
TCALIF_01091	ryanodine receptor	1.29062	-1.71099	3.3061	NDE	NDE	up
Contig633_2583	---NA---	1.29046	-3.62153	9.2267	NDE	NDE	up
TCALIF_03798	---NA---	1.29041	-1.61697	3.26557	NDE	NDE	up
TCALIF_11050	chorion peroxidase-like	1.28873	-2.32803	5.62248	NDE	NDE	up
TCALIF_05160	---NA---	1.28817	-4.46701	2.36558	NDE	NDE	up
TCALIF_07354	intracellular protein transport protein uso1-like isoform x1	1.28715	-1.294	1.95568	NDE	NDE	up
TCALIF_07499	luciferin 4-monooxygenase-like	1.28706	3.0997	2.4469	NDE	NDE	up
comp47452_c0_seq1_35177	---NA---	1.28514	-1.22313	2.33327	NDE	NDE	up
TCALIF_04451	chitotriosidase- partial	1.28432	-1.0796	3.24263	NDE	NDE	up
TCALIF_10952	collagen alpha-1 chain-like	1.2841	-3.8309	5.47558	NDE	NDE	up
TCALIF_08086	adenosine deaminase cecr1-like	1.28231	1.06732	2.57437	NDE	NDE	up
Contig814_2745	parahox neighbour	1.28156	-2.78313	5.13516	NDE	NDE	up
TCALIF_13475	hypothetical protein BRAFLDRAFT_75999	1.28058	-1.05756	1.83962	NDE	NDE	up
TCALIF_08369	lim domain and actin-binding protein 1	1.27917	-1.01358	1.84242	NDE	NDE	up
TCALIF_08947	---NA---	1.27887	-1.59128	2.33582	NDE	NDE	up
TCALIF_03356	aael008264- partial	1.27854	-1.35796	2.06978	NDE	NDE	up
TCALIF_05220	calexcitin-1 isoform x2	1.27827	-1.27234	2.58759	NDE	NDE	up
TCALIF_04637	n -dimethylarginine dimethylaminohydrolase 1-like	1.2751	-2.3818	2.82147	NDE	NDE	up
comp24543_c0_seq1_13004	spt transcription factor family member	1.27438	-2.69294	25.4134	NDE	NDE	up
TCALIF_08703	set and mynd domain-containing protein 4-like	1.27347	-1.12185	4.19017	NDE	NDE	up
TCALIF_09539	---NA---	1.27145	-6.41307	2.65582	NDE	NDE	up
TCALIF_01321	a disintegrin and metalloproteinase with thrombospondin motifs partial	1.2712	-1.45116	2.33852	NDE	NDE	up
comp43087_c0_seq1_28453	neuronal calcium sensor 2	1.27078	-1.49693	2.22759	NDE	NDE	up
TCALIF_12636	---NA---	1.26903	-3.54335	6.35298	NDE	NDE	up
comp33392_c0_seq1_18573	projectin short variant	1.26638	-1.46707	2.3332	NDE	NDE	up
comp46203_c0_seq1_32731	---NA---	1.26549	-1.1358	2.33094	NDE	NDE	up
TCALIF_10997	---NA---	1.26353	-1.68335	2.00164	NDE	NDE	up
comp47043_c0_seq1_34361	transcription factor -like	1.26206	-1.28666	2.52306	NDE	NDE	up
TCALIF_13698	isoform i	1.26097	-2.03849	4.17632	NDE	NDE	up
TCALIF_11481	---NA---	1.25872	-2.22857	7.05079	NDE	NDE	up
TCALIF_12573	cuticle protein 6	1.25633	1.14686	4.27082	NDE	NDE	up
comp57794_c0_seq1_44727	adenosine deaminase cecr1-like	1.25595	-1.20664	2.67771	NDE	NDE	up
TCALIF_05130	adenosine deaminase cecr1	1.25506	-1.1016	2.81154	NDE	NDE	up
comp48860_c0_seq8_38256	elongation factor 1-delta	1.25475	-1.08545	2.23212	NDE	NDE	up
TCALIF_05848	horma domain-containing protein 2	1.25367	-2.4439	5.23939	NDE	NDE	up
comp44700_c0_seq1_30567	---NA---	1.25323	-4.09991	13.3759	NDE	NDE	up
TCALIF_12196	lysosomal alpha-mannosidase	1.25313	-1.29336	3.43823	NDE	NDE	up
comp43394_c0_seq1_28875	hypothetical protein	1.25303	1.48266	2.81931	NDE	NDE	up
TCALIF_07766	sjchgc02838 protein	1.25184	-1.81898	2.10189	NDE	NDE	up
TCALIF_05027	hypothetical protein DAPPUDRAFT_316225	1.25053	1.10386	2.22983	NDE	NDE	up
TCALIF_03230	---NA---	1.24975	-1.6061	2.59045	NDE	NDE	up
TCALIF_09354	---NA---	1.24961	-3.05	5.79725	NDE	NDE	up
comp63925_c0_seq1_44810	---NA---	1.24753	-5.76054	2.89422	NDE	NDE	up
TCALIF_13039	n-acylglucosamine 2-epimerase	1.24654	2.01781	5.17546	NDE	NDE	up
TCALIF_10697	---NA---	1.24652	1.07205	3.22655	NDE	NDE	up
comp32655_c0_seq1_17876	cytochrome p450	1.24266	-2.90862	3.45309	NDE	NDE	up
TCALIF_10368	---NA---	1.24254	-1.79828	2.83951	NDE	NDE	up
TCALIF_11194	potassium voltage-gated channel subfamily h member 7	1.24059	-1.37126	2.181	NDE	NDE	up
TCALIF_01226	low quality protein: hemicentin-1	1.24016	-3.04931	4.07686	NDE	NDE	up
TCALIF_02982	---NA---	1.23992	-1.18529	1.96184	NDE	NDE	up
TCALIF_04242	---NA---	1.23965	-6.11369	9.56476	NDE	NDE	up
TCALIF_12017	high-affinity leucine-specific transport periplasmic binding protein	1.23727	-1.25065	2.73214	NDE	NDE	up
comp59810_c0_seq1_44759	apolipoprotein d	1.23694	-1.60804	1.97218	NDE	NDE	up
TCALIF_06547	sodium-dependent phosphate transport protein 2a	1.23686	-1.18255	1.92334	NDE	NDE	up
TCALIF_12041	cuticle protein 6	1.23581	-2.8368	8.39912	NDE	NDE	up
TCALIF_04714	hypothetical protein AURANDRAFT_63034	1.23566	-1.54316	2.19156	NDE	NDE	up
TCALIF_13974	---NA---	1.23528	-7.1462	3.96835	NDE	NDE	up
TCALIF_02443	protein lethal essential for life-like	1.23205	-1.6488	2.2001	NDE	NDE	up
TCALIF_12381	glyceraldehyde 3-phosphate dehydrogenase	1.23074	-1.82973	2.33062	NDE	NDE	up
comp392114_c0_seq1_45944	kelch domain protein	1.22915	-3.38114	6.40653	NDE	NDE	up
comp51419_c0_seq1_44522	---NA---	1.2282	-2.68436	4.71921	NDE	NDE	up
TCALIF_01080	protein mical-	1.22607	-1.24	2.13257	NDE	NDE	up
comp47558_c0_seq1_35360	muscle lim protein	1.22506	-2.03677	3.51199	NDE	NDE	up
TCALIF_04755	---NA---	1.22447	-4.07283	3.66668	NDE	NDE	up
comp38823_c0_seq1_23425	myosin heavy chain cg17927-pf isoform 7	1.22422	-1.68868	3.03846	NDE	NDE	up
comp48342_c0_seq9_37052	tpa_exp: pol polyprotein	1.223	-1.14542	3.87985	NDE	NDE	up
TCALIF_11902	retinol dehydrogenase 12- partial	1.22293	-1.37176	2.20666	NDE	NDE	up
TCALIF_05073	low-density lipoprotein	1.2229	-1.70375	2.63637	NDE	NDE	up
TCALIF_08422	isoform s	1.22135	-1.80476	2.31183	NDE	NDE	up
TCALIF_07247	tropomodulin isoform x3	1.22115	-1.76258	2.18825	NDE	NDE	up
comp24172_c0_seq1_12780	---NA---	1.22037	-3.01693	3.18815	NDE	NDE	up
TCALIF_04709	protein fam69c-like	1.21898	-3.20045	3.70892	NDE	NDE	up
comp50438_c1_seq2_42921	ankyrin repeat protein	1.21893	-1.76631	2.02056	NDE	NDE	up
TCALIF_11962	---NA---	1.21847	-1.5138	4.52129	NDE	NDE	up
TCALIF_08774	monocarboxylate transporter 10	1.21846	-1.21083	1.82834	NDE	NDE	up
TCALIF_12383	phosphoglyceromutase	1.21831	-1.95073	2.15785	NDE	NDE	up
TCALIF_03114	potassium voltage-gated channel protein eag-like	1.21815	-1.22924	2.39896	NDE	NDE	up
TCALIF_10059	fibronectin type iii domain protein	1.21805	-1.7172	2.99844	NDE	NDE	up
Contig5968_7505	---NA---	1.21792	-1.8832	2.41358	NDE	NDE	up
TCALIF_07857	---NA---	1.21697	-1.47521	2.33099	NDE	NDE	up
comp40440_c0_seq1_25299	---NA---	1.21601	-1.74198	4.07596	NDE	NDE	up
comp24605_c0_seq1_13063	protein lethal essential for life-like	1.21533	-1.63894	2.20058	NDE	NDE	up
comp41401_c0_seq1_26413	cuticle protein	1.21523	1.54849	5.53992	NDE	NDE	up
TCALIF_12868	scavenger receptor class b member 1	1.21407	-1.07956	1.91919	NDE	NDE	up
comp45480_c2_seq2_31666	myosin heavy chain cg17927-pf isoform 7	1.21376	-1.37097	2.42282	NDE	NDE	up
comp42867_c0_seq1_28175	peptide transporter family 1-like	1.21369	-2.1408	3.38719	NDE	NDE	up
Contig87_2097	serine palmitoyltransferase	1.21351	-1.5648	1.99881	NDE	NDE	up
comp43225_c0_seq2_28655	phosphoglycerate mutase 2	1.2117	-2.06089	2.40593	NDE	NDE	up
TCALIF_09698	isoform a	1.21157	-1.24383	2.0981	NDE	NDE	up
TCALIF_05924	serine protease easter-like	1.21036	-3.02288	3.13212	NDE	NDE	up
TCALIF_01921	meiosis-specific with ob domain-containing protein isoform x1	1.20668	-1.7492	3.74259	NDE	NDE	up
comp43597_c0_seq1_29171	glutamate ionotropic kainate 3-like	1.20612	-2.68516	3.22614	NDE	NDE	up
TCALIF_00283	---NA---	1.20599	-4.09746	2.42668	NDE	NDE	up
TCALIF_06593	ras-like gtp-binding protein	1.20457	-1.58308	2.29336	NDE	NDE	up
comp49274_c0_seq3_39255	---NA---	1.20409	-1.63272	2.25168	NDE	NDE	up
comp41000_c0_seq1_25930	low quality protein: titin-like	1.20376	-1.33616	3.06699	NDE	NDE	up
TCALIF_02510	kinesin-like protein kif19	1.20279	-1.39558	1.91484	NDE	NDE	up
comp47441_c0_seq1_35153	exo-beta- -glucanase	1.20274	-1.51872	2.0573	NDE	NDE	up
TCALIF_04092	serine proteinase stubble	1.20247	1.27777	2.65107	NDE	NDE	up
TCALIF_08705	guanine nucleotide-binding protein subunit alpha- partial	1.20236	-1.85662	2.15879	NDE	NDE	up
comp41150_c0_seq1_26108	GI24023	1.20228	-5.94255	2.90153	NDE	NDE	up
Contig4817_6426	---NA---	1.2018	-5.74073	2.54061	NDE	NDE	up
TCALIF_00535	glycine alpha 1	1.19966	-1.62531	2.50432	NDE	NDE	up
TCALIF_10355	carbohydrate sulfotransferase 4-like	1.19932	-2.24257	2.61328	NDE	NDE	up
TCALIF_08763	lethal isoform f	1.19922	-2.6988	2.50943	NDE	NDE	up
TCALIF_01297	actin	1.19783	-1.37531	3.57137	NDE	NDE	up
Contig4588_6216	calmodulin 2	1.19751	-1.40899	2.58521	NDE	NDE	up
comp50791_c0_seq4_44466	---NA---	1.19589	-2.97056	5.05914	NDE	NDE	up
comp48987_c4_seq3_38500	---NA---	1.19549	-1.28716	1.76102	NDE	NDE	up
TCALIF_11403	juvenile hormone esterase	1.1944	-2.11771	1.89246	NDE	NDE	up
TCALIF_08870	chitin synthase	1.19322	1.09451	4.06858	NDE	NDE	up
Contig3301_5010	---NA---	1.19112	-1.07168	2.37558	NDE	NDE	up
TCALIF_10591	prothoracicostatic peptide precursor	1.1896	-1.23763	2.12651	NDE	NDE	up
TCALIF_13593	spt transcription factor family member	1.18926	-2.30176	25.9889	NDE	NDE	up
comp49616_c0_seq2_40197	beat protein	1.18906	-1.57729	2.80588	NDE	NDE	up
TCALIF_05989	sodium-bile acid cotransporter	1.18863	-1.39108	2.03722	NDE	NDE	up
TCALIF_13602	suppressor of tumorigenicity 14 protein homolog	1.18791	-3.70277	6.2322	NDE	NDE	up
comp38437_c1_seq1_22961	cuticle protein 6	1.18748	1.08243	3.78511	NDE	NDE	up
Contig4900_6504	flavoprotein involved in k+ transport	1.18711	-1.38346	2.09238	NDE	NDE	up
TCALIF_12218	bcs-1 protein	1.18512	1.51351	14.2578	NDE	NDE	up
TCALIF_05764	---NA---	1.18469	-5.39761	4.48405	NDE	NDE	up
TCALIF_08081	b9 domain-containing protein 1	1.18407	-3.66876	4.19907	NDE	NDE	up
TCALIF_06875	---NA---	1.18379	-2.54545	4.73028	NDE	NDE	up
TCALIF_03025	---NA---	1.18348	-1.67024	1.96192	NDE	NDE	up
TCALIF_08516	low quality protein: twitchin-like	1.18318	-1.67049	2.38737	NDE	NDE	up
TCALIF_02618	ileal sodium bile acid cotransporter	1.18184	-1.08966	1.80158	NDE	NDE	up
TCALIF_13552	---NA---	1.18114	-2.04314	3.92359	NDE	NDE	up
TCALIF_03555	---NA---	1.18044	-2.89471	5.60657	NDE	NDE	up
TCALIF_05432	dynamin-binding protein	1.17973	-1.63687	1.97693	NDE	NDE	up
comp40964_c0_seq1_25895	sarcoplasmic calcium-binding beta chain	1.17884	-3.11621	4.23315	NDE	NDE	up
TCALIF_07259	cyclin-dependent kinase inhibitor 3	1.17835	-2.91467	3.63611	NDE	NDE	up
comp41399_c0_seq1_26411	delta-6 fatty acid desaturase	1.17763	-1.3248	2.66611	NDE	NDE	up
TCALIF_04421	tyrosine-protein kinase src42a	1.17724	-1.96508	2.91406	NDE	NDE	up
TCALIF_00394	---NA---	1.17453	-2.88881	4.48471	NDE	NDE	up
TCALIF_04847	ectonucleotide pyrophosphatase phosphodiesterase family member 6-like	1.17401	-1.1175	1.99164	NDE	NDE	up
comp50411_c0_seq1_42833	probable phospholipid-transporting atpase ih-like	1.17257	-2.81178	2.22294	NDE	NDE	up
TCALIF_11164	protein rolling stone-like	1.17209	-1.66706	2.74668	NDE	NDE	up
TCALIF_10858	heat shock protein homolog	1.17209	-1.82366	3.15577	NDE	NDE	up
TCALIF_06003	---NA---	1.17196	-1.58174	2.00283	NDE	NDE	up
Contig2378_4168	cuticle protein 6	1.17031	-3.10021	5.45262	NDE	NDE	up
TCALIF_01119	sarcoplasmic calcium-binding beta chain	1.17028	-2.68874	4.37035	NDE	NDE	up
TCALIF_13155	isoform d	1.16889	-1.26182	2.37288	NDE	NDE	up
TCALIF_04874	probable proline dehydrogenase 2-like	1.16883	-1.44326	2.36924	NDE	NDE	up
TCALIF_11363	cuticular protein 72ea	1.16879	-1.45152	2.44689	NDE	NDE	up
TCALIF_09604	---NA---	1.16872	-1.65065	3.18927	NDE	NDE	up
TCALIF_10663	---NA---	1.16848	-3.67119	2.42218	NDE	NDE	up
comp48408_c0_seq1_37198	collagen alpha-1 chain	1.16735	-2.47148	4.08889	NDE	NDE	up
TCALIF_03258	---NA---	1.1669	-4.14135	4.0192	NDE	NDE	up
TCALIF_04494	---NA---	1.16646	-3.34712	5.73893	NDE	NDE	up
Contig1181_1180	---NA---	1.16551	-2.71308	3.1169	NDE	NDE	up
TCALIF_03715	tetraspanin-9 isoform x1	1.16472	-1.7106	1.87388	NDE	NDE	up
TCALIF_08996	hypothetical protein	1.1646	-1.87174	2.85179	NDE	NDE	up
TCALIF_07878	cwf19-like protein 2	1.16312	-1.54951	3.34907	NDE	NDE	up
TCALIF_09357	---NA---	1.16089	-1.30127	1.89428	NDE	NDE	up
TCALIF_09400	pr domain zinc finger protein 4	1.16059	-1.48519	2.00746	NDE	NDE	up
comp44055_c0_seq1_29711	---NA---	1.16032	-2.43397	2.41181	NDE	NDE	up
TCALIF_01813	---NA---	1.15936	-2.10031	2.64372	NDE	NDE	up
TCALIF_09907	troponin isoform 1	1.15812	-1.58187	2.67849	NDE	NDE	up
TCALIF_07918	pancreatic triacylglycerol lipase-like	1.15808	-1.36006	2.90812	NDE	NDE	up
TCALIF_07187	va5_michy ame: full=venom allergen 5 ame: full=antigen 5 ame: full=cysteine-rich venom protein short=crvp ame: full=venom protein 3 flags: precursor	1.1579	-2.84736	2.19042	NDE	NDE	up
TCALIF_05137	ring finger protein 31	1.15688	-1.39116	1.99816	NDE	NDE	up
TCALIF_04773	sodium calcium exchanger 3-like isoform x4	1.15603	-1.85083	2.76817	NDE	NDE	up
TCALIF_01862	isoform j	1.1555	-1.90981	2.72687	NDE	NDE	up
Contig373_2351	domon domain-containing protein cg14681-like	1.15538	-2.75937	5.13221	NDE	NDE	up
TCALIF_03202	low quality protein: titin-like	1.15456	-1.41033	3.05497	NDE	NDE	up
TCALIF_07196	agap000592-pa-like protein	1.15448	-1.88222	3.06113	NDE	NDE	up
TCALIF_07877	actin	1.15439	-1.44698	3.52034	NDE	NDE	up
comp24501_c0_seq1_12966	nadh dehydrogenase	1.15373	-1.08881	1.77936	NDE	NDE	up
TCALIF_00643	glioma-associated oncogene homolog 1 (zinc finger protein) gene 2	1.15349	-1.22942	1.8427	NDE	NDE	up
comp24896_c0_seq1_13257	myosin heavy chain type 1	1.15224	-1.76774	3.15616	NDE	NDE	up
TCALIF_03005	---NA---	1.1511	-4.07817	6.34148	NDE	NDE	up
TCALIF_01708	---NA---	1.15004	-5.63824	9.41482	NDE	NDE	up
TCALIF_04013	---NA---	1.1498	-1.3937	1.96093	NDE	NDE	up
TCALIF_13287	chorion peroxidase	1.14716	-1.02089	2.09383	NDE	NDE	up
TCALIF_12327	venom carboxylesterase-6	1.14655	-1.95831	2.20715	NDE	NDE	up
TCALIF_03348	sarcalumenin	1.14645	-1.60008	2.78034	NDE	NDE	up
TCALIF_08540	---NA---	1.14606	-2.33913	4.5892	NDE	NDE	up
TCALIF_11727	probable adenylate kinase isoenzyme	1.1457	-1.80364	2.29375	NDE	NDE	up
comp46565_c0_seq1_33349	ras and ef-hand domain-containing protein	1.14563	-1.94396	2.67392	NDE	NDE	up
TCALIF_08677	---NA---	1.14543	-1.4184	2.56605	NDE	NDE	up
comp55791_c0_seq1_44678	probable c-5 sterol desaturase-like	1.14521	-1.20087	1.91168	NDE	NDE	up
TCALIF_01075	myosin heavy muscle isoform x20	1.14441	-1.75309	4.42993	NDE	NDE	up
TCALIF_11874	protein	1.14391	-1.18189	2.47927	NDE	NDE	up
TCALIF_03328	---NA---	1.14306	-2.44523	2.80568	NDE	NDE	up
TCALIF_02230	muscle lim protein	1.14201	-1.80702	2.3606	NDE	NDE	up
TCALIF_00213	---NA---	1.14189	-1.70581	2.07508	NDE	NDE	up
TCALIF_04670	---NA---	1.14098	-10.4649	2.20466	NDE	NDE	up
comp45480_c0_seq1_31663	myosin heavy chain	1.14073	-1.79576	2.8228	NDE	NDE	up
comp42963_c0_seq1_28304	isoform b	1.13946	-1.74668	2.13914	NDE	NDE	up
TCALIF_01914	PREDICTED: uncharacterized protein LOC103580053 isoform X2	1.13944	-1.6763	2.04637	NDE	NDE	up
TCALIF_10436	---NA---	1.13932	-1.56865	2.66749	NDE	NDE	up
TCALIF_12675	muscle-specific protein partial	1.13926	-2.87571	2.71527	NDE	NDE	up
TCALIF_07649	oxalate:formate antiporter	1.13922	-1.51698	2.11838	NDE	NDE	up
TCALIF_04722	---NA---	1.13813	-1.7225	2.58142	NDE	NDE	up
TCALIF_02474	myosin heavy muscle	1.13778	-1.43514	3.6331	NDE	NDE	up
TCALIF_08824	high-affinity choline transporter 1-like	1.13769	-1.84967	2.05424	NDE	NDE	up
comp38019_c0_seq1_22520	---NA---	1.13742	-1.4525	1.99146	NDE	NDE	up
comp44681_c0_seq1_30541	---NA---	1.13705	-1.69119	2.76828	NDE	NDE	up
Contig4148_5811	melanization protease 1	1.13677	-2.04279	1.88862	NDE	NDE	up
TCALIF_11840	---NA---	1.13629	-1.41069	2.26111	NDE	NDE	up
TCALIF_09954	galactoside 2-alpha-l-fucosyltransferase 1	1.13586	-3.47988	2.7274	NDE	NDE	up
comp45709_c0_seq1_32035	tropomyosin	1.13569	-1.58335	2.42332	NDE	NDE	up
TCALIF_08138	membrane metallo-endopeptidase-like 1 isoform x4	1.13544	-2.20374	2.03124	NDE	NDE	up
TCALIF_11851	malic enzyme	1.13541	-1.28697	1.9951	NDE	NDE	up
Contig95_94	---NA---	1.13523	-3.17765	4.6722	NDE	NDE	up
TCALIF_09343	hornerin isoform x2	1.13443	1.53796	3.71578	NDE	NDE	up
TCALIF_00519	heat shock protein 40	1.13434	-1.59578	1.89308	NDE	NDE	up
comp47789_c0_seq1_35938	protein isoform	1.13402	-1.32163	3.16368	NDE	NDE	up
TCALIF_05121	agap011571-pa-like protein	1.13368	1.5945	1.87329	NDE	NDE	up
comp50535_c1_seq11_43213	isoform w	1.1336	-1.42976	2.4595	NDE	NDE	up
Contig3499_5202	galactoside 2-alpha-l-fucosyltransferase 2-like	1.13353	-2.95325	3.08895	NDE	NDE	up
TCALIF_01230	serine proteinase stubble-like	1.13292	-1.45875	2.07949	NDE	NDE	up
comp48590_c0_seq3_37597	---NA---	1.13292	-1.41856	5.00973	NDE	NDE	up
TCALIF_11161	---NA---	1.13146	-1.36732	1.91417	NDE	NDE	up
TCALIF_05039	leucomyosuppressin precursor	1.13107	-1.21082	1.83268	NDE	NDE	up
Contig6928_8383	ryanodine receptor 44f isoform x14	1.13039	-1.66222	3.34647	NDE	NDE	up
TCALIF_11706	surface antigen repeat family protein	1.12932	-1.17387	1.96562	NDE	NDE	up
TCALIF_00778	---NA---	1.1287	-1.44606	2.35264	NDE	NDE	up
comp45135_c0_seq1_31143	twitchin-like	1.12856	-1.75315	2.51056	NDE	NDE	up
TCALIF_04499	glutamate receptor 1	1.12819	-1.41542	1.95892	NDE	NDE	up
TCALIF_12176	muscle-specific protein 300	1.12748	-1.47342	1.92398	NDE	NDE	up
TCALIF_10643	aminopeptidase n	1.12747	1.06959	2.46901	NDE	NDE	up
Contig5611_7176	---NA---	1.12473	-1.42593	2.49382	NDE	NDE	up
TCALIF_10174	intraflagellar transport protein 52 homolog	1.12431	-1.5595	2.40783	NDE	NDE	up
TCALIF_06589	transmembrane protein 47 isoform x2	1.12392	-1.77262	2.51118	NDE	NDE	up
TCALIF_12053	venom allergen 5-like	1.12318	-3.95171	6.9153	NDE	NDE	up
TCALIF_00111	---NA---	1.12295	-1.45853	3.69513	NDE	NDE	up
TCALIF_08429	glycine receptor subunit alpha- partial	1.12285	-1.62062	2.84531	NDE	NDE	up
TCALIF_05539	luciferase	1.12238	-3.65327	3.61239	NDE	NDE	up
TCALIF_12567	domon domain-containing protein	1.12151	1.03006	2.21247	NDE	NDE	up
comp42549_c0_seq1_27794	calmin-like protein	1.12141	-1.8388	2.35081	NDE	NDE	up
comp41069_c0_seq1_26023	complement c1q tumor necrosis factor-related protein 6 precursor	1.12057	-1.23588	2.42087	NDE	NDE	up
comp46621_c0_seq1_33442	---NA---	1.1202	-2.11993	3.19516	NDE	NDE	up
comp41377_c0_seq2_26389	---NA---	1.11999	-2.2933	5.25473	NDE	NDE	up
comp49035_c1_seq1_38651	---NA---	1.11977	-1.96175	2.40526	NDE	NDE	up
comp32661_c0_seq1_17884	---NA---	1.11932	-1.43631	3.2864	NDE	NDE	up
TCALIF_12681	moxd1-like protein 2	1.11868	-1.18292	2.44883	NDE	NDE	up
TCALIF_09399	low quality protein: brain-specific serine protease 4-like	1.11833	-4.1135	6.0021	NDE	NDE	up
TCALIF_03144	24-dehydrocholesterol reductase	1.1177	-1.70704	1.89225	NDE	NDE	up
comp41411_c0_seq1_26424	---NA---	1.11529	-2.03899	2.66762	NDE	NDE	up
comp38386_c0_seq1_22903	protein disulfide isomerase	1.11518	-2.22657	1.96337	NDE	NDE	up
TCALIF_09711	---NA---	1.11464	-4.24257	4.03587	NDE	NDE	up
TCALIF_06439	profilin	1.11431	-1.67636	1.92804	NDE	NDE	up
TCALIF_03134	vascular cell adhesion protein 1	1.11399	-1.76442	2.33539	NDE	NDE	up
TCALIF_10170	---NA---	1.11331	-1.58365	2.14137	NDE	NDE	up
TCALIF_00204	troponin i	1.11259	-1.4358	2.47947	NDE	NDE	up
comp48606_c0_seq5_37670	aminopeptidase n	1.11139	1.40683	2.78964	NDE	NDE	up
TCALIF_02685	---NA---	1.11038	-3.07706	16.3226	NDE	NDE	up
comp32809_c0_seq1_18013	cuticle protein 6	1.11	-7.58677	7.51665	NDE	NDE	up
comp32178_c0_seq1_17463	tpa_exp: kinin prepropeptide	1.10998	-2.16317	2.24792	NDE	NDE	up
TCALIF_07947	protein dj-1-like	1.10935	-1.69517	2.41938	NDE	NDE	up
TCALIF_10171	potassium voltage-gated channel protein shaker-like isoform x1	1.10898	-1.28421	2.1548	NDE	NDE	up
comp48514_c0_seq1_37417	isoform y	1.10851	-2.27224	3.06925	NDE	NDE	up
comp24472_c0_seq1_12941	---NA---	1.10765	-3.78912	3.51911	NDE	NDE	up
TCALIF_10620	neuropeptide like precursor 3-like	1.10473	-4.22638	7.37915	NDE	NDE	up
comp48162_c0_seq1_36727	---NA---	1.10468	-1.00282	11.9481	NDE	NDE	up
comp589809_c0_seq1_47658	---NA---	1.10467	-2.13766	3.72382	NDE	NDE	up
TCALIF_10998	neural proliferation differentiation and control protein 1	1.10408	-1.50729	1.80429	NDE	NDE	up
Contig4861_6466	---NA---	1.10364	-2.24466	2.31316	NDE	NDE	up
TCALIF_04332	isoform j	1.10335	-1.44486	2.20402	NDE	NDE	up
TCALIF_08645	protein isoform a	1.10296	-1.30262	3.04039	NDE	NDE	up
TCALIF_03221	histone-lysine n-methyltransferase setd7	1.10283	-2.10131	2.70412	NDE	NDE	up
TCALIF_13846	hypothetical protein	1.10279	-3.99481	5.78826	NDE	NDE	up
TCALIF_13617	PREDICTED: uncharacterized protein K02A2.6-like	1.10264	-1.22868	2.23269	NDE	NDE	up
TCALIF_04545	---NA---	1.1016	-3.64702	2.04919	NDE	NDE	up
TCALIF_00600	prophenoloxidase activating enzyme 2	1.10121	-1.79352	2.01004	NDE	NDE	up
TCALIF_07485	myosin heavy muscle isoform x29	1.1006	-1.93207	2.45149	NDE	NDE	up
TCALIF_05719	---NA---	1.10007	-1.57727	1.88759	NDE	NDE	up
comp45431_c0_seq1_31600	zinc finger cw-type pwwp domain protein 1	1.09917	-1.17898	2.39353	NDE	NDE	up
TCALIF_01298	actin	1.09889	-1.33097	3.43131	NDE	NDE	up
comp44996_c0_seq1_30958	isoform v	1.09851	-1.826	2.97179	NDE	NDE	up
TCALIF_02813	---NA---	1.0983	-1.66429	1.93436	NDE	NDE	up
comp46694_c0_seq7_33608	tropomyosin	1.09786	-1.68679	2.58194	NDE	NDE	up
comp24519_c0_seq1_12983	---NA---	1.0977	-2.83756	4.92196	NDE	NDE	up
comp46079_c2_seq1_32561	integrin alpha-ps1	1.09763	-1.31743	1.84203	NDE	NDE	up
Contig2122_3943	uncharacterized peptidase c1-like protein	1.09705	-1.75166	3.88748	NDE	NDE	up
TCALIF_07755	---NA---	1.09553	-4.10717	5.53453	NDE	NDE	up
TCALIF_05457	allatostatin neuropeptide precursor	1.09522	-1.83117	2.145	NDE	NDE	up
TCALIF_13023	tropomyosin	1.09495	-1.36844	2.36923	NDE	NDE	up
TCALIF_03129	innexin inx3	1.09461	-1.67671	1.9202	NDE	NDE	up
TCALIF_08941	isoform b	1.09404	-1.35898	2.3268	NDE	NDE	up
comp45625_c0_seq1_31913	muscle lim protein	1.09367	-1.88224	2.4426	NDE	NDE	up
TCALIF_04713	---NA---	1.09237	-2.32253	2.3387	NDE	NDE	up
TCALIF_07797	zinc finger protein related	1.09235	-1.60087	2.16917	NDE	NDE	up
Contig1278_1277	trypsin-1 precursor	1.09139	1.20839	5.62526	NDE	NDE	up
comp1076095_c0_seq1_53909	reverse ribonuclease integrase	1.09084	-1.24285	2.0597	NDE	NDE	up
Contig3613_5312	transient receptor potential	1.0899	-2.28753	1.96797	NDE	NDE	up
comp24407_c0_seq1_12884	aael003425- partial	1.08969	-2.02224	3.96263	NDE	NDE	up
TCALIF_13680	beta-ig-h3 fasciclin	1.08954	-1.82919	4.36032	NDE	NDE	up
TCALIF_08936	dorsal-ventral patterning protein sog-like	1.08951	-1.29479	2.11624	NDE	NDE	up
comp46617_c0_seq1_33435	serine protease inhibitor-1l	1.08936	-1.67131	2.3027	NDE	NDE	up
TCALIF_14126	tropomyosin	1.08861	-1.44964	2.51101	NDE	NDE	up
TCALIF_02229	low quality protein: muscle lim protein mlp84b-like	1.08838	-1.76356	2.44971	NDE	NDE	up
Contig889_2813	---NA---	1.08806	-3.97954	5.27429	NDE	NDE	up
TCALIF_03186	rho guanine nucleotide exchange factor at isoform a	1.0879	-1.43996	2.07708	NDE	NDE	up
TCALIF_06920	hypothetical protein EAI_03286	1.08643	-2.05514	4.70723	NDE	NDE	up
TCALIF_03830	hypothetical protein SELMODRAFT_86711	1.08612	-1.76072	3.16803	NDE	NDE	up
TCALIF_04725	isoform t	1.0855	-1.30255	1.98271	NDE	NDE	up
TCALIF_07772	---NA---	1.08339	-3.08236	2.37152	NDE	NDE	up
TCALIF_06342	6-phosphofructo-2-kinase fructose- -biphosphatase 4 splice isoform 2 biphosphatase polypeptide	1.08259	-1.61328	1.86656	NDE	NDE	up
TCALIF_04440	---NA---	1.0823	-1.90008	3.82613	NDE	NDE	up
TCALIF_03026	serine protease	1.08215	-1.47364	1.91715	NDE	NDE	up
TCALIF_02317	---NA---	1.08031	-2.03698	2.43285	NDE	NDE	up
Contig4007_5685	fasciclin isoform b	1.08008	-1.96587	2.10291	NDE	NDE	up
TCALIF_04544	---NA---	1.08003	-1.40934	2.17529	NDE	NDE	up
TCALIF_08637	conserved hypothetical protein	1.07902	-1.0642	2.91253	NDE	NDE	up
TCALIF_12353	---NA---	1.07901	-1.4761	2.31879	NDE	NDE	up
TCALIF_03203	---NA---	1.0785	-1.15507	1.89814	NDE	NDE	up
TCALIF_08512	venom carboxylesterase-6-like	1.07793	-1.43443	2.06342	NDE	NDE	up
TCALIF_09641	kelch repeat-containing protein	1.07743	-2.87829	2.54259	NDE	NDE	up
comp24545_c0_seq1_13006	---NA---	1.07741	-2.47118	5.23516	NDE	NDE	up
TCALIF_02850	calmodulin-like protein 12-like	1.07636	-1.61659	1.92158	NDE	NDE	up
TCALIF_10645	hypothetical protein	1.07602	-2.58092	6.364	NDE	NDE	up
TCALIF_08976	plasma alpha-l-fucosidase	1.07459	-2.71525	3.98643	NDE	NDE	up
comp52686_c0_seq1_44578	hypothetical protein SELMODRAFT_86711	1.07411	-1.59865	3.06973	NDE	NDE	up
comp47164_c1_seq1_34558	troponin invertebrate	1.07368	-1.91507	2.75895	NDE	NDE	up
TCALIF_07537	tropomodulin isoform x3	1.07342	-1.64421	2.2885	NDE	NDE	up
comp43102_c2_seq1_28473	sodium calcium exchanger 3-like	1.07306	-1.83628	2.67191	NDE	NDE	up
comp50333_c1_seq1_42591	niemann-pick c1	1.07297	-1.43169	1.7951	NDE	NDE	up
TCALIF_12912	transcription factor -like	1.07279	-1.12569	2.7124	NDE	NDE	up
TCALIF_09984	long-chain-fatty-acid-- ligase 4	1.07224	-1.7287	1.99433	NDE	NDE	up
TCALIF_06966	glucose dehydrogenase	1.07215	-1.16078	2.06798	NDE	NDE	up
comp58014_c0_seq1_44731	---NA---	1.0719	-2.16334	2.42662	NDE	NDE	up
comp32646_c0_seq1_17868	---NA---	1.07185	-2.22602	2.52912	NDE	NDE	up
TCALIF_08354	sh3 domain-binding glutamic acid-rich protein homolog	1.07149	-1.58311	1.87948	NDE	NDE	up
TCALIF_08633	squash family serine protease inhibitor	1.07135	-4.1441	3.59409	NDE	NDE	up
TCALIF_00091	long form-like	1.07128	-1.4986	2.99316	NDE	NDE	up
TCALIF_10774	wd repeat-containing protein 35 isoform x2	1.07101	-1.74989	2.32355	NDE	NDE	up
comp43976_c0_seq1_29621	---NA---	1.07075	-1.97078	2.6195	NDE	NDE	up
TCALIF_08557	cub and sushi domain-containing protein 1	1.06995	-2.09077	2.03417	NDE	NDE	up
Contig3905_5584	multiple inositol polyphosphate phosphatase 1-like	1.06987	-1.75119	2.01514	NDE	NDE	up
TCALIF_00430	---NA---	1.06974	-1.20459	1.99907	NDE	NDE	up
TCALIF_03471	pdz and lim domain protein 1	1.06965	-1.75035	1.91736	NDE	NDE	up
comp24836_c0_seq1_13235	cuticle protein precursor	1.06852	-7.81228	5.26896	NDE	NDE	up
TCALIF_10260	hypothetical protein DAPPUDRAFT_109886	1.06804	-2.18099	2.93564	NDE	NDE	up
TCALIF_02785	peptidyl-prolyl cis-trans isomerase	1.06762	-1.75225	2.4265	NDE	NDE	up
TCALIF_07549	---NA---	1.06731	-1.89585	2.17219	NDE	NDE	up
TCALIF_06143	ankyrin repeat protein	1.0672	-3.52049	3.69481	NDE	NDE	up
TCALIF_08758	---NA---	1.06714	-1.43612	4.69798	NDE	NDE	up
comp41292_c0_seq1_26286	---NA---	1.06711	-1.74968	1.78919	NDE	NDE	up
TCALIF_09448	domon domain-containing protein cg14681-like	1.06709	-2.2835	3.11196	NDE	NDE	up
Contig1479_1478	---NA---	1.06599	-1.66369	2.78797	NDE	NDE	up
TCALIF_08530	---NA---	1.06475	-3.92415	5.23959	NDE	NDE	up
TCALIF_06451	---NA---	1.06468	-5.48494	10.0159	NDE	NDE	up
TCALIF_01830	muscle lim protein mlp84b	1.06465	-1.72179	2.20966	NDE	NDE	up
TCALIF_01898	membrane metallo-endopeptidase-like 1-like	1.0646	-1.90651	2.52077	NDE	NDE	up
TCALIF_09131	btb poz domain containing protein	1.06412	-1.63744	2.41412	NDE	NDE	up
TCALIF_05300	---NA---	1.06373	-2.24878	2.71615	NDE	NDE	up
TCALIF_03495	l 01289 long form	1.06329	-1.87689	2.31887	NDE	NDE	up
Contig2840_4590	---NA---	1.06295	-3.41002	4.03374	NDE	NDE	up
TCALIF_13204	papilin-like isoform x4	1.06285	-2.67091	4.10139	NDE	NDE	up
comp42688_c0_seq1_27951	---NA---	1.06245	-3.50934	6.22854	NDE	NDE	up
TCALIF_13936	---NA---	1.0614	-1.59822	2.28493	NDE	NDE	up
comp25232_c0_seq1_13378	fibril-forming collagen alpha chain-like	1.06112	-1.98534	3.48617	NDE	NDE	up
TCALIF_09447	hypothetical protein DAPPUDRAFT_95105	1.06053	-1.40114	2.40739	NDE	NDE	up
comp33509_c0_seq1_18672	troponin i	1.06036	-1.89149	3.51789	NDE	NDE	up
TCALIF_02843	gamma-glutamyltranspeptidase 1-like isoform x1	1.06008	-1.52127	2.45816	NDE	NDE	up
TCALIF_07008	---NA---	1.05999	-3.56336	4.4761	NDE	NDE	up
comp45391_c0_seq1_31538	---NA---	1.05996	-2.81857	4.79429	NDE	NDE	up
comp38465_c0_seq1_22992	myosin light chain alkali	1.0598	-1.74159	2.79055	NDE	NDE	up
comp48801_c0_seq1_38084	glycine receptor beta	1.05946	-1.82417	2.29473	NDE	NDE	up
TCALIF_06232	metabotropic glutamate receptor	1.05934	-1.78378	2.68811	NDE	NDE	up
comp28888_c0_seq1_15555	---NA---	1.05871	-1.49091	2.08703	NDE	NDE	up
comp48690_c0_seq1_37842	---NA---	1.05766	-1.69574	2.00895	NDE	NDE	up
TCALIF_00246	arginine kinase	1.05679	-2.0751	2.59099	NDE	NDE	up
TCALIF_10717	anhydro-n-acetylmuramic acid kinase	1.05625	-1.61387	1.96337	NDE	NDE	up
comp56198_c0_seq1_44691	bm-40 precursor	1.05577	-1.96876	2.3539	NDE	NDE	up
TCALIF_08538	guanine deaminase	1.05512	-2.5176	2.22065	NDE	NDE	up
comp38661_c0_seq1_23217	---NA---	1.05477	-5.23425	8.36789	NDE	NDE	up
TCALIF_04366	---NA---	1.05398	-1.6313	1.9849	NDE	NDE	up
TCALIF_02536	nucleoporin nsp1-like isoform x1	1.05395	-1.31655	2.26098	NDE	NDE	up
TCALIF_00933	low quality protein: cyclic nucleotide-gated cation channel-like	1.0535	-1.54671	1.89748	NDE	NDE	up
TCALIF_10964	isoform x	1.05349	-2.79675	3.1184	NDE	NDE	up
TCALIF_07861	junctophilin-1-like isoform x3	1.05311	-1.46367	2.02813	NDE	NDE	up
TCALIF_03662	glutamine-rich protein	1.0523	-1.57083	1.74426	NDE	NDE	up
TCALIF_12882	integrin alpha-ps2-like	1.05199	-1.2834	2.01081	NDE	NDE	up
TCALIF_11270	calmin-like protein	1.05114	-1.73217	2.43822	NDE	NDE	up
TCALIF_12822	acetyl-coenzyme a synthetase 2- mitochondrial-like	1.05095	-1.66735	1.89249	NDE	NDE	up
comp44787_c0_seq1_30672	---NA---	1.05077	-1.35786	2.16426	NDE	NDE	up
TCALIF_09304	delta -sterol reductase	1.05063	-1.33325	1.82871	NDE	NDE	up
TCALIF_02290	amp-dependent synthetase	1.05005	-1.41999	2.20511	NDE	NDE	up
TCALIF_09973	cytochrome p450 cyp3032c1	1.05002	-1.54652	2.32573	NDE	NDE	up
TCALIF_07789	---NA---	1.0496	-1.66754	2.59779	NDE	NDE	up
TCALIF_12986	actin	1.04933	-1.61205	3.36547	NDE	NDE	up
comp50395_c0_seq2_42777	cytochrome p450 isoform 1-like partial	1.04932	-2.46773	2.63445	NDE	NDE	up
TCALIF_05874	isoform p	1.04931	-1.17584	2.42499	NDE	NDE	up
TCALIF_11345	---NA---	1.04904	-1.37635	1.88012	NDE	NDE	up
TCALIF_04365	agap005849-pa-like protein	1.04847	-1.89574	3.09097	NDE	NDE	up
TCALIF_05538	zinc metalloproteinase nas-13-like isoform 2	1.04808	-2.38919	1.94085	NDE	NDE	up
TCALIF_12185	---NA---	1.04696	-1.3857	1.82658	NDE	NDE	up
TCALIF_00298	complement c1q tumor necrosis factor-related protein 6 precursor	1.04641	-1.78149	2.69632	NDE	NDE	up
comp41988_c0_seq1_27111	anhydro-n-acetylmuramic acid kinase	1.04628	-1.3688	2.24754	NDE	NDE	up
TCALIF_00230	neurexin-4 isoform x2	1.04535	-1.32951	1.82212	NDE	NDE	up
comp46854_c0_seq7_33927	hemicentin-1	1.04482	-2.22691	3.32267	NDE	NDE	up
TCALIF_11110	---NA---	1.04435	-2.42326	2.46146	NDE	NDE	up
TCALIF_13489	transcription factor	1.04351	-1.33672	2.09822	NDE	NDE	up
TCALIF_01874	f-box lrr-repeat protein 2-like isoform x2	1.04331	-1.35345	2.06646	NDE	NDE	up
TCALIF_05559	serine protease	1.04317	-1.85943	3.12999	NDE	NDE	up
comp41705_c0_seq1_26763	---NA---	1.04308	-1.78229	2.60014	NDE	NDE	up
TCALIF_08332	prophenoloxidase activating factor	1.0426	-1.28626	2.09939	NDE	NDE	up
Contig4838_6447	---NA---	1.04253	-1.41749	2.27099	NDE	NDE	up
TCALIF_09831	histone-lysine n-methyltransferase partial	1.04236	-1.08252	4.07666	NDE	NDE	up
comp47708_c0_seq1_35795	adenosine deaminase	1.0422	-1.79266	1.88921	NDE	NDE	up
TCALIF_10748	ring canal kelch homolog	1.04203	-1.66866	2.11557	NDE	NDE	up
TCALIF_01272	---NA---	1.04179	-1.79234	2.74931	NDE	NDE	up
TCALIF_05068	---NA---	1.04164	-1.50901	2.06156	NDE	NDE	up
TCALIF_05501	glycine receptor subunit partial	1.04159	-1.67748	2.60634	NDE	NDE	up
TCALIF_10024	isoform b	1.04006	-1.41263	1.77039	NDE	NDE	up
TCALIF_12779	histamine-gated chloride channel	1.03906	-2.22618	3.47248	NDE	NDE	up
comp50323_c0_seq4_42494	nose resistant to fluoxetine protein 6-like	1.03889	-1.51007	2.17115	NDE	NDE	up
TCALIF_02453	hypothetical protein L798_01446	1.03872	-1.34255	2.44279	NDE	NDE	up
comp32840_c0_seq1_18044	tropomyosin slow-tonic isoform	1.03848	-1.4534	3.12152	NDE	NDE	up
TCALIF_05021	glycine receptor subunit alpha- partial	1.03819	-1.47688	1.92555	NDE	NDE	up
TCALIF_08189	oxidoreductase tda3	1.03808	-1.11162	1.99569	NDE	NDE	up
TCALIF_13847	hypothetical protein	1.03751	-3.51594	5.67616	NDE	NDE	up
TCALIF_11312	chorion peroxidase-like	1.03673	-1.58529	6.95176	NDE	NDE	up
TCALIF_07548	---NA---	1.03635	-2.23716	2.07944	NDE	NDE	up
comp38495_c0_seq1_23022	---NA---	1.03625	-3.94813	7.96885	NDE	NDE	up
TCALIF_03089	---NA---	1.03598	-2.32402	2.04221	NDE	NDE	up
comp32136_c0_seq1_17426	beta-ig-h3 fasciclin	1.03593	-3.5173	4.44111	NDE	NDE	up
comp34719_c0_seq1_19677	Fasciclin-3 precursor, putative	1.03593	-1.65657	1.74022	NDE	NDE	up
TCALIF_13828	dutpase	1.03559	-1.6928	3.33793	NDE	NDE	up
TCALIF_12648	troponin isoform 1	1.03524	-1.8734	2.10798	NDE	NDE	up
Contig3228_4945	kelch domain-containing protein 8a-like	1.03492	-1.80941	2.47423	NDE	NDE	up
TCALIF_08794	---NA---	1.03387	-1.35328	2.00977	NDE	NDE	up
TCALIF_06206	---NA---	1.03308	-3.51437	7.31034	NDE	NDE	up
TCALIF_06675	kelch-like protein 10	1.03185	-3.66464	3.88081	NDE	NDE	up
comp49903_c0_seq1_40936	cytosolic carboxypeptidase 1-like	1.03158	-1.60226	2.45234	NDE	NDE	up
TCALIF_09285	uncharacterized peptidase c1-like protein	1.03148	-1.63511	2.84152	NDE	NDE	up
TCALIF_01994	paxillin-like isoform x6	1.02999	-2.03458	2.83859	NDE	NDE	up
comp48319_c0_seq1_37011	---NA---	1.02975	-1.44165	1.98487	NDE	NDE	up
TCALIF_03380	---NA---	1.02971	-4.59539	11.1152	NDE	NDE	up
TCALIF_06684	hypothetical protein L798_14060	1.02951	-1.56068	1.786	NDE	NDE	up
TCALIF_03387	---NA---	1.02917	-1.66611	2.19763	NDE	NDE	up
comp43549_c1_seq1_29100	---NA---	1.02863	-4.79487	8.88593	NDE	NDE	up
TCALIF_05282	teneurin-a-like isoform x3	1.02838	-1.74462	1.97056	NDE	NDE	up
comp43212_c0_seq1_28631	---NA---	1.02763	-1.37698	2.29951	NDE	NDE	up
comp25048_c0_seq1_13309	isoform x	1.02745	-3.25731	3.5713	NDE	NDE	up
TCALIF_04530	dynein assembly factor partial	1.02714	-1.61783	2.07142	NDE	NDE	up
Contig4589_6217	juvenile hormone esterase	1.02673	-1.79092	2.2368	NDE	NDE	up
Contig7030_8461	long form-like	1.02666	-1.32481	2.66853	NDE	NDE	up
TCALIF_10369	sorbin and sh3 domain-containing protein 2-like isoform x27	1.02648	-1.57849	1.96133	NDE	NDE	up
TCALIF_10255	phosphatidylinositol-4-phosphate 5-kinase 8	1.02631	-1.62214	2.61849	NDE	NDE	up
comp47672_c0_seq1_35630	cytochrome p450	1.02631	-2.6065	2.62349	NDE	NDE	up
TCALIF_12607	tipe homolog 3	1.02527	-1.43469	2.1035	NDE	NDE	up
TCALIF_05638	nicotinic acetylcholine receptor alpha 3 subunit isoform x2	1.02481	-1.71495	2.31959	NDE	NDE	up
comp44920_c1_seq1_30847	alpha- sarcomeric-like isoform 1	1.02337	-1.87581	2.36986	NDE	NDE	up
comp65822_c0_seq1_44832	---NA---	1.02279	-1.61033	2.04949	NDE	NDE	up
TCALIF_03852	probable g-protein coupled receptor 133	1.02252	-1.38744	1.89658	NDE	NDE	up
comp50932_c0_seq1_44475	arginine kinase	1.02172	-1.90668	2.56495	NDE	NDE	up
TCALIF_01754	hypothetical protein DAPPUDRAFT_317613	1.02159	-1.08531	2.24414	NDE	NDE	up
TCALIF_12212	angiotensin-converting enzyme	1.02102	-1.59292	2.20315	NDE	NDE	up
TCALIF_13352	cytochrome p450 partial	1.02064	-2.86148	2.95995	NDE	NDE	up
TCALIF_14127	cg9164-pa	1.02014	-4.00342	2.58652	NDE	NDE	up
Contig880_879	---NA---	1.01942	-1.40846	1.9997	NDE	NDE	up
TCALIF_12853	---NA---	1.01828	-1.46166	1.80622	NDE	NDE	up
Contig3004_4740	protein isoform	1.01812	-1.49369	2.01301	NDE	NDE	up
TCALIF_07484	myosin heavy muscle isoform x29	1.01785	-1.35135	2.73372	NDE	NDE	up
comp50490_c0_seq3_43116	ferritin light oocyte isoform	1.01767	-2.41066	2.29707	NDE	NDE	up
TCALIF_02924	tropomyosin	1.01667	-1.54853	2.51633	NDE	NDE	up
comp42332_c0_seq1_27554	glycine rich secreted cement	1.0164	-2.06949	2.24923	NDE	NDE	up
comp39380_c0_seq1_24069	---NA---	1.01633	-1.97643	6.59372	NDE	NDE	up
TCALIF_05712	laminin subunit alpha	1.01617	-1.62866	1.96529	NDE	NDE	up
TCALIF_01882	ammonium transporter 3-like	1.01467	-2.68282	2.36912	NDE	NDE	up
TCALIF_03252	hypothetical protein NCLIV_049840	1.01444	-2.89092	3.34907	NDE	NDE	up
comp42641_c0_seq1_27901	chitin deacetylase 1	1.01423	-1.16769	2.15411	NDE	NDE	up
comp42601_c0_seq1_27850	protein yellow	1.01375	-1.64419	2.811	NDE	NDE	up
TCALIF_05232	myosin heavy muscle isoform x6	1.01291	-1.53121	2.31076	NDE	NDE	up
comp38887_c0_seq1_23491	pupal cuticle protein	1.01268	-1.04777	3.05032	NDE	NDE	up
TCALIF_09238	tropomyosin	1.01258	-1.56284	2.60444	NDE	NDE	up
comp51004_c0_seq1_44484	---NA---	1.01252	-1.61105	4.71525	NDE	NDE	up
Contig359_358	glucose-6-phosphate 1-dehydrogenase	1.01203	-1.68109	2.23566	NDE	NDE	up
Contig6103_7633	isoform c	1.012	-1.68993	4.32224	NDE	NDE	up
TCALIF_01096	protein stum-like	1.01197	-1.26485	1.94549	NDE	NDE	up
TCALIF_01483	protein jumonji	1.01126	-1.43942	1.96279	NDE	NDE	up
TCALIF_06620	embryonic polarity protein dorsal	1.01107	-1.42559	1.77781	NDE	NDE	up
TCALIF_03274	unconventional myosin-ib isoform x2	1.01046	-1.45217	2.2079	NDE	NDE	up
TCALIF_08401	troponin isoform 1	1.00983	-1.84538	2.05625	NDE	NDE	up
TCALIF_07945	---NA---	1.00953	-1.41574	2.52649	NDE	NDE	up
comp32567_c0_seq1_17791	---NA---	1.00912	-1.9336	1.84097	NDE	NDE	up
TCALIF_01299	actin	1.0091	-1.51721	3.05493	NDE	NDE	up
TCALIF_05465	---NA---	1.00781	-2.19421	1.99014	NDE	NDE	up
TCALIF_12078	glutamate receptor kainate 2	1.00668	-1.50778	2.04176	NDE	NDE	up
TCALIF_08946	bestrophin-4- partial	1.00636	-1.5381	2.15839	NDE	NDE	up
TCALIF_06616	PREDICTED: uncharacterized protein LOC104131541	1.00596	-1.55154	1.95253	NDE	NDE	up
TCALIF_07576	hypothetical protein	1.00558	-1.38895	3.26509	NDE	NDE	up
Contig5838_7389	---NA---	1.00523	-1.62435	2.06467	NDE	NDE	up
comp43537_c0_seq2_29080	hypothetical protein	1.00419	-2.01896	2.50732	NDE	NDE	up
TCALIF_10939	calcium-binding ef-hand family	1.00399	-2.24403	2.90499	NDE	NDE	up
comp38407_c0_seq1_22928	troponin isoform 1	1.00342	-1.91259	1.8733	NDE	NDE	up
comp32247_c0_seq1_17511	tyramine beta hydroxylase	1.0033	-1.43345	1.90738	NDE	NDE	up
comp40819_c0_seq1_25731	x-ray repair cross-complementing protein 5-like	1.0028	-1.09149	2.28245	NDE	NDE	up
TCALIF_08180	#NAME?	1.00251	-1.93419	2.31471	NDE	NDE	up
Contig664_2607	myosin heavy isoform l	1.00223	-1.5357	2.13476	NDE	NDE	up
TCALIF_04595	hypothetical protein L798_02197	1.00127	-1.82965	1.79067	NDE	NDE	up
comp24483_c0_seq1_12951	hypothetical protein DAPPUDRAFT_109886	1.00127	-1.91826	2.91503	NDE	NDE	up
comp24436_c0_seq1_12909	---NA---	1.00049	-2.53638	6.14853	NDE	NDE	up
TCALIF_03388	acetylcholinesterase	1.00043	-1.98053	2.83925	NDE	NDE	up
comp45728_c0_seq1_32056	---NA---	1.00036	-3.74447	2.78258	NDE	NDE	up
comp38471_c0_seq1_22998	---NA---	1.00028	-3.98105	9.61968	NDE	NDE	up
TCALIF_03497	hypothetical protein	0	4.82289	42.0325	NDE	NDE	up
TCALIF_07846	sodium-dependent glucose transporter 1	0	1.71012	11.1112	NDE	NDE	up
TCALIF_13902	molting fluid carboxypeptidase a	0	1.45189	4.25267	NDE	NDE	up
TCALIF_12441	bcs-1 protein	0	1.27188	17.4875	NDE	NDE	up
TCALIF_05219	protein isoform partial	0	1.20842	10.9926	NDE	NDE	up
comp222896_c0_seq1_45118	hypothetical protein EAI_11473	0	1.2073	6.0521	NDE	NDE	up
TCALIF_08815	cuticle protein	0	1.19114	3.87676	NDE	NDE	up
TCALIF_04289	oxalate:formate antiporter	0	1.15527	3.32562	NDE	NDE	up
TCALIF_04873	ferric-chelate reductase 1 homolog	0	1.13138	5.14254	NDE	NDE	up
Contig1739_1738	---NA---	0	1.10209	26.6197	NDE	NDE	up
comp45301_c0_seq2_31405	molting fluid carboxypeptidase a	0	1.08554	7.45627	NDE	NDE	up
TCALIF_07618	hypothetical protein L798_10568	0	1.06169	7.183	NDE	NDE	up
TCALIF_05788	---NA---	0	1.04103	3.9297	NDE	NDE	up
comp46069_c0_seq1_32538	g protein alpha q isoform 1	0	0	3.31956	NDE	NDE	up
TCALIF_13000	agap004872-pa-like protein	0	-1.00881	5.05537	NDE	NDE	up
TCALIF_10119	---NA---	0	-1.01263	1201.35	NDE	NDE	up
comp23702_c0_seq1_12592	---NA---	0	-1.01776	4.14429	NDE	NDE	up
TCALIF_07544	neuronal pentraxin-2	0	-1.01854	3.68136	NDE	NDE	up
comp46860_c0_seq13_33949	rolling stone	0	-1.02987	3.72753	NDE	NDE	up
TCALIF_07391	hypothetical protein KGM_18655	0	-1.03731	5.64567	NDE	NDE	up
TCALIF_10570	fmrfamide receptor	0	-1.04234	4.05387	NDE	NDE	up
Contig5956_7495	chitin synthase	0	-1.07343	3.1413	NDE	NDE	up
TCALIF_12253	organic cation transporter protein	0	-1.07756	3.09254	NDE	NDE	up
Contig1756_1755	---NA---	0	-1.08854	29.3175	NDE	NDE	up
TCALIF_12361	agap004872-pa-like protein	0	-1.10447	29.0583	NDE	NDE	up
TCALIF_07545	gamma-aminobutyric acid receptor subunit beta-1 isoform x1	0	-1.10528	3.11633	NDE	NDE	up
comp48586_c0_seq2_37577	---NA---	0	-1.18401	3.81264	NDE	NDE	up
Contig1306_3187	beta-ig-h3 fasciclin	0	-1.19442	3.10521	NDE	NDE	up
Contig375_2352	cg13310 cg13310-pa	0	-1.21024	4.36611	NDE	NDE	up
TCALIF_07390	intraflagellar transport protein 122-like protein	0	-1.21452	7.66049	NDE	NDE	up
TCALIF_07462	solute carrier family 22 member 5	0	-1.22419	3.79438	NDE	NDE	up
comp45659_c0_seq2_31947	cg13310 cg13310-pa	0	-1.24373	3.75641	NDE	NDE	up
TCALIF_08062	---NA---	0	-1.25121	4.4518	NDE	NDE	up
Contig596_2548	gonad-inhibiting hormone	0	-1.25166	4.45869	NDE	NDE	up
Contig2848_4598	thap domain-containing protein 9-like	0	-1.26031	4.09199	NDE	NDE	up
comp45085_c0_seq2_31066	lim domain-binding	0	-1.27065	2.90771	NDE	NDE	up
Contig104_103	isoform d	0	-1.28789	3.14339	NDE	NDE	up
Contig1140_3042	hypothetical protein DAPPUDRAFT_315290	0	-1.28861	2.99357	NDE	NDE	up
comp24324_c0_seq1_12842	---NA---	0	-1.31171	3.53839	NDE	NDE	up
comp45891_c0_seq3_32295	limbic system-associated membrane protein	0	-1.3118	3.33657	NDE	NDE	up
TCALIF_03993	cuticle protein	0	-1.34214	4.11157	NDE	NDE	up
comp48920_c0_seq3_38370	---NA---	0	-1.36466	8.00533	NDE	NDE	up
TCALIF_00164	chymotrypsin-like protein	0	-1.39997	4.5354	NDE	NDE	up
TCALIF_02605	band 7 protein cg42540-like	0	-1.41478	3.35115	NDE	NDE	up
comp39074_c0_seq1_23699	lysosomal alpha-mannosidase (mannosidase alpha class 2b member 1)	0	-1.4177	3.43699	NDE	NDE	up
TCALIF_01424	isoform e	0	-1.44814	3.53294	NDE	NDE	up
TCALIF_13246	---NA---	0	-1.45177	3.4928	NDE	NDE	up
comp10944_c0_seq1_11030	heparan sulfate 2-o-sulfotransferase	0	-1.50021	4.40755	NDE	NDE	up
TCALIF_13755	deoxyuridine 5 -triphosphate nucleotidohydrolase-like	0	-1.50205	4.31369	NDE	NDE	up
TCALIF_13983	lwamide neuropeptides	0	-1.50464	8.4412	NDE	NDE	up
comp43900_c0_seq2_29534	cuticle protein	0	-1.50483	7.60691	NDE	NDE	up
TCALIF_12876	opsin protein	0	-1.53054	3.57607	NDE	NDE	up
TCALIF_00601	eff-aff domain containing protein	0	-1.53234	6.08483	NDE	NDE	up
TCALIF_13565	cytosolic phospholipase a2 isoform x2	0	-1.55323	2.82158	NDE	NDE	up
comp32450_c0_seq1_17695	troponin i	0	-1.56939	5.38247	NDE	NDE	up
comp44060_c0_seq1_29715	homeobox protein	0	-1.60158	3.46112	NDE	NDE	up
comp2319138_c0_seq1_62716	---NA---	0	-1.62352	6.25682	NDE	NDE	up
TCALIF_07394	intraflagellar transport protein 122-like protein	0	-1.63514	6.14388	NDE	NDE	up
Contig3371_5078	histone-lysine n-methyltransferase setd7-like	0	-1.64291	3.31314	NDE	NDE	up
TCALIF_07989	galactoside 2-alpha-l-fucosyltransferase 2	0	-1.64369	3.39998	NDE	NDE	up
comp47745_c0_seq1_35849	kinesin-like protein kif11	0	-1.68119	3.67234	NDE	NDE	up
Contig3000_4736	phosphatidylinositol-4-phosphate 5-kinase	0	-1.71255	4.22603	NDE	NDE	up
TCALIF_02635	probable e3 sumo-protein ligase rnf212	0	-1.75118	3.80273	NDE	NDE	up
TCALIF_13572	---NA---	0	-1.75378	7.92471	NDE	NDE	up
TCALIF_06496	---NA---	0	-1.75478	3.43267	NDE	NDE	up
Contig2166_3986	---NA---	0	-1.79867	3.59	NDE	NDE	up
comp37720_c0_seq1_22204	---NA---	0	-1.79983	3.66906	NDE	NDE	up
TCALIF_03461	---NA---	0	-1.80161	4.11067	NDE	NDE	up
TCALIF_07000	hypothetical protein DAPPUDRAFT_107323	0	-1.81091	2.95459	NDE	NDE	up
TCALIF_14064	---NA---	0	-1.81755	3.89052	NDE	NDE	up
comp41525_c0_seq1_26553	---NA---	0	-1.81764	3.46265	NDE	NDE	up
Contig2902_4649	prolyl 4-hydroxylase	0	-1.82245	3.036	NDE	NDE	up
TCALIF_05150	selenoprotein m	0	-1.83821	3.95076	NDE	NDE	up
TCALIF_06737	arylsulfatase b	0	-1.84419	4.56087	NDE	NDE	up
comp1571_c0_seq1_8912	hypothetical protein AND_12465	0	-1.87064	6.13189	NDE	NDE	up
Contig3158_4881	junctophilin-1-like isoform 1	0	-1.88502	2.64715	NDE	NDE	up
TCALIF_13865	iduronate 2-sulfatase	0	-1.93684	3.45176	NDE	NDE	up
Contig4235_5894	meiosis-specific with ob domain-containing protein isoform 1	0	-1.94854	4.22424	NDE	NDE	up
comp277696_c0_seq1_45298	---NA---	0	-1.95191	3.29707	NDE	NDE	up
comp40711_c0_seq1_25591	protein isoform b-like	0	-1.95258	3.36694	NDE	NDE	up
comp28299_c0_seq1_15196	---NA---	0	-1.95668	3.0288	NDE	NDE	up
comp42009_c1_seq1_27144	---NA---	0	-1.96299	3.82668	NDE	NDE	up
TCALIF_07461	organic cation carnitine	0	-1.97244	6.58855	NDE	NDE	up
comp40360_c0_seq1_25181	hypothetical protein DAPPUDRAFT_224483	0	-1.97658	3.15999	NDE	NDE	up
comp45087_c0_seq1_31070	---NA---	0	-2.00457	4.71247	NDE	NDE	up
TCALIF_06195	PREDICTED: uncharacterized protein LOC101744434	0	-2.03111	7.31939	NDE	NDE	up
comp40465_c0_seq1_25326	horma domain-containing protein 1-like	0	-2.12304	5.78402	NDE	NDE	up
TCALIF_06402	t-cell acute lymphocytic leukemia protein 1	0	-2.17647	3.24934	NDE	NDE	up
comp38068_c0_seq1_22572	disintegrin and metalloproteinase domain-containing protein 10	0	-2.17834	3.60974	NDE	NDE	up
TCALIF_12481	histone-lysine n-methyltransferase setd7-like	0	-2.18872	3.91327	NDE	NDE	up
comp39891_c0_seq1_24639	---NA---	0	-2.21171	4.64669	NDE	NDE	up
comp39625_c0_seq1_24342	---NA---	0	-2.24433	4.66654	NDE	NDE	up
TCALIF_06239	---NA---	0	-2.25278	4.10159	NDE	NDE	up
TCALIF_01448	---NA---	0	-2.27095	3.78596	NDE	NDE	up
TCALIF_03477	isoform a	0	-2.30225	3.26456	NDE	NDE	up
comp34272_c0_seq1_19336	---NA---	0	-2.33709	8.38344	NDE	NDE	up
Contig1308_1307	---NA---	0	-2.34546	4.07533	NDE	NDE	up
comp49003_c0_seq2_38536	ski oncogene	0	-2.35248	4.31245	NDE	NDE	up
TCALIF_13603	hypothetical trypsin-like serine protease	0	-2.3879	4.12785	NDE	NDE	up
comp50302_c0_seq2_42404	---NA---	0	-2.43322	4.52708	NDE	NDE	up
comp30040_c0_seq1_16191	---NA---	0	-2.43622	5.12845	NDE	NDE	up
comp43576_c0_seq3_29136	membrane protein	0	-2.43956	3.66106	NDE	NDE	up
comp36263_c0_seq1_20977	---NA---	0	-2.53155	3.87699	NDE	NDE	up
Contig1118_1117	---NA---	0	-2.53403	6.87001	NDE	NDE	up
Contig2206_4022	---NA---	0	-2.56632	6.68252	NDE	NDE	up
comp38773_c0_seq2_23360	---NA---	0	-2.62799	4.86304	NDE	NDE	up
comp47686_c0_seq2_35671	---NA---	0	-2.65518	3.50584	NDE	NDE	up
TCALIF_07061	superoxide dismutase	0	-2.65885	7.41483	NDE	NDE	up
comp25269_c0_seq1_13392	---NA---	0	-2.69028	4.54576	NDE	NDE	up
TCALIF_13212	---NA---	0	-2.76602	7.47935	NDE	NDE	up
comp839318_c0_seq1_50444	---NA---	0	-2.77265	42.5322	NDE	NDE	up
comp32286_c0_seq1_17548	collagen alpha-3 chain	0	-2.77926	3.84471	NDE	NDE	up
Contig1895_1894	---NA---	0	-2.81992	5.86946	NDE	NDE	up
TCALIF_13967	---NA---	0	-2.83601	9.01754	NDE	NDE	up
comp47663_c0_seq43_35604	phosphatidylinositol 4-phosphate 5-kinase-like protein 1	0	-2.85867	5.34664	NDE	NDE	up
comp35034_c0_seq1_19933	superoxide dismutase	0	-2.87415	6.18144	NDE	NDE	up
TCALIF_04408	kelch partial	0	-2.90365	4.11328	NDE	NDE	up
Contig131_2139	---NA---	0	-2.96929	3.23633	NDE	NDE	up
comp19506_c0_seq1_12058	cg3655 cg3655-pb	0	-2.97343	4.60841	NDE	NDE	up
comp37106_c0_seq1_21662	---NA---	0	-2.98077	4.88705	NDE	NDE	up
TCALIF_13109	pi-plc x domain-containing protein 1-like	0	-2.98261	6.51285	NDE	NDE	up
comp179340_c0_seq1_45020	---NA---	0	-3.01144	5.4634	NDE	NDE	up
comp28177_c0_seq1_15133	---NA---	0	-3.05527	11.2711	NDE	NDE	up
TCALIF_03686	---NA---	0	-3.06097	3.84713	NDE	NDE	up
TCALIF_08570	---NA---	0	-3.0728	4.88595	NDE	NDE	up
TCALIF_01967	---NA---	0	-3.10161	17.7841	NDE	NDE	up
TCALIF_13576	---NA---	0	-3.14415	10.7399	NDE	NDE	up
comp47922_c0_seq2_36246	protein isoform a	0	-3.15335	3.53195	NDE	NDE	up
comp38498_c1_seq1_23026	---NA---	0	-3.18972	2.69428	NDE	NDE	up
Contig2877_4625	l-amino-acid oxidase-like	0	-3.19446	4.54841	NDE	NDE	up
comp47057_c0_seq3_34381	---NA---	0	-3.22389	5.13266	NDE	NDE	up
Contig479_478	heparan sulfate 2-o-sulfotransferase pipe-like	0	-3.40712	3.17349	NDE	NDE	up
comp44909_c0_seq1_30832	---NA---	0	-3.453	9.02444	NDE	NDE	up
TCALIF_09205	---NA---	0	-3.45626	13.0341	NDE	NDE	up
TCALIF_13076	---NA---	0	-3.46132	4.62604	NDE	NDE	up
TCALIF_10809	---NA---	0	-3.48597	6.1869	NDE	NDE	up
comp49145_c0_seq10_38896	coagulation factor x	0	-3.56707	4.43682	NDE	NDE	up
TCALIF_13604	serine protease nudel	0	-3.5922	4.87644	NDE	NDE	up
Contig1847_3685	---NA---	0	-3.68731	12.5963	NDE	NDE	up
Contig1327_3207	---NA---	0	-3.69446	2.88412	NDE	NDE	up
TCALIF_08529	---NA---	0	-3.75286	6.27955	NDE	NDE	up
TCALIF_05105	---NA---	0	-3.95344	6.05806	NDE	NDE	up
Contig5959_7498	PREDICTED: similar to conserved hypothetical protein	0	-3.96032	3.15836	NDE	NDE	up
comp35034_c0_seq2_19934	superoxide dismutase	0	-4.01812	7.7011	NDE	NDE	up
Contig2624_4391	---NA---	0	-4.03267	9.82151	NDE	NDE	up
comp601232_c0_seq1_48027	---NA---	0	-4.09655	10.3241	NDE	NDE	up
TCALIF_08177	---NA---	0	-4.11928	12.616	NDE	NDE	up
TCALIF_07342	---NA---	0	-4.14497	6.31656	NDE	NDE	up
TCALIF_11986	heparan sulfate 2-o-sulfotransferase pipe	0	-4.26156	7.68758	NDE	NDE	up
TCALIF_08601	---NA---	0	-4.36052	8.83398	NDE	NDE	up
comp41319_c0_seq2_26324	---NA---	0	-4.43459	4.77019	NDE	NDE	up
TCALIF_02189	---NA---	0	-4.4464	6.3493	NDE	NDE	up
TCALIF_11260	beta- -galactosyl-o-glycosyl-glycoprotein beta- -n-acetylglucosaminyltransferase 3	0	-4.46641	8.41964	NDE	NDE	up
comp40835_c0_seq1_25748	---NA---	0	-4.73925	4.51311	NDE	NDE	up
TCALIF_08897	---NA---	0	-4.89094	7.34211	NDE	NDE	up
comp43866_c0_seq1_29488	---NA---	0	-4.96754	7.98035	NDE	NDE	up
TCALIF_05766	conserved hypothetical protein	0	-5.19888	6.72352	NDE	NDE	up
TCALIF_07265	---NA---	0	-5.40974	6.16281	NDE	NDE	up
comp857811_c0_seq1_51201	---NA---	0	-6.26547	4.08914	NDE	NDE	up
comp42875_c0_seq1_28184	---NA---	0	-6.87552	12.7684	NDE	NDE	up
TCALIF_04199	neuronal calcium sensor 2	-1.00017	-1.55824	2.17343	NDE	NDE	up
TCALIF_13867	---NA---	-1.00046	-2.97852	2.70479	NDE	NDE	up
TCALIF_02199	catalase	-1.00199	-2.40213	2.38962	NDE	NDE	up
comp45485_c0_seq2_31671	---NA---	-1.00233	1.01177	4.60354	NDE	NDE	up
TCALIF_07824	isocitrate dehydrogenase	-1.00248	-1.96094	1.76843	NDE	NDE	up
comp54698_c0_seq1_44644	---NA---	-1.00343	-1.17556	1.91214	NDE	NDE	up
TCALIF_01205	forkhead box protein p1-like isoform x9	-1.00426	-1.59877	2.10262	NDE	NDE	up
TCALIF_07594	lachesin- partial	-1.00447	-1.03757	2.62992	NDE	NDE	up
TCALIF_08638	quasimodo-like protein	-1.00466	-1.33662	2.68991	NDE	NDE	up
TCALIF_04336	pdz and lim domain protein partial	-1.00542	-1.97162	2.07723	NDE	NDE	up
Contig382_2357	---NA---	-1.00563	-2.1176	2.36124	NDE	NDE	up
TCALIF_09122	---NA---	-1.00567	-1.66766	2.26739	NDE	NDE	up
TCALIF_11016	---NA---	-1.00582	-2.06735	2.21376	NDE	NDE	up
Contig248_247	nucleolar protein 4	-1.00597	-1.74222	1.86031	NDE	NDE	up
Contig176_2180	---NA---	-1.00611	-2.47655	4.35959	NDE	NDE	up
TCALIF_05063	pyrazinamidase nicotinamidase	-1.00656	-2.63833	3.51202	NDE	NDE	up
Contig913_2836	---NA---	-1.0067	-1.5399	3.13695	NDE	NDE	up
TCALIF_11346	bestrophin 2	-1.00699	-1.35647	2.70159	NDE	NDE	up
comp49439_c0_seq1_39683	mitochondrial rho gtpase	-1.00772	-1.9929	1.88568	NDE	NDE	up
TCALIF_07523	cut-like 1 isoform cra_a	-1.00792	-1.47076	2.7743	NDE	NDE	up
TCALIF_12584	hypothetical protein YQE_07341, partial	-1.00851	-1.77574	3.09915	NDE	NDE	up
TCALIF_06973	troponin i isoform x9	-1.00892	-2.45966	2.90551	NDE	NDE	up
TCALIF_12737	upf0418 protein fam164c	-1.011	-1.18231	2.03576	NDE	NDE	up
TCALIF_00701	notch-like transmembrane receptor lin-12	-1.01179	-2.77128	3.06317	NDE	NDE	up
comp44478_c1_seq1_30260	serine protease inhibitor serpin-4	-1.01194	-1.75815	1.98543	NDE	NDE	up
TCALIF_01736	---NA---	-1.01248	-1.69029	1.91319	NDE	NDE	up
comp36216_c0_seq1_20940	cg13310 cg13310-pa	-1.01302	1.25058	6.47482	NDE	NDE	up
TCALIF_12124	aldose 1-epimerase	-1.01383	-1.94011	1.83723	NDE	NDE	up
comp50085_c0_seq1_41514	muscle myosin heavy chain	-1.01423	-1.59745	3.90187	NDE	NDE	up
comp41648_c0_seq1_26701	metal ion binding protein	-1.01457	-1.77512	2.90577	NDE	NDE	up
TCALIF_04402	venom dipeptidyl peptidase 4 isoform x2	-1.01461	-1.77602	2.00429	NDE	NDE	up
TCALIF_11979	flocculation protein flo11 isoform x3	-1.01477	1.07	2.2805	NDE	NDE	up
TCALIF_06348	---NA---	-1.01525	-2.3013	1.97238	NDE	NDE	up
comp43579_c0_seq1_29146	protein mec- isoform b	-1.0156	-1.65591	1.7841	NDE	NDE	up
TCALIF_09909	muscle lim protein	-1.0156	-1.68374	2.50376	NDE	NDE	up
TCALIF_05347	calmodulin	-1.01596	-1.98538	2.18495	NDE	NDE	up
Contig4521_6158	isoform c	-1.01604	-1.69503	2.38993	NDE	NDE	up
TCALIF_11944	cuticle protein 7	-1.01619	1.00644	2.85627	NDE	NDE	up
TCALIF_05856	---NA---	-1.01866	-4.49953	3.48247	NDE	NDE	up
TCALIF_10230	---NA---	-1.01919	-3.43201	2.12936	NDE	NDE	up
TCALIF_10473	isoform b	-1.01946	-1.65055	1.80517	NDE	NDE	up
TCALIF_09178	---NA---	-1.01994	-2.31505	2.0906	NDE	NDE	up
comp45294_c0_seq1_31392	---NA---	-1.01995	-2.01305	1.90565	NDE	NDE	up
TCALIF_05485	hypothetical protein DAPPUDRAFT_331199	-1.0202	-1.81098	3.05893	NDE	NDE	up
TCALIF_08096	n-formylglutamate amidohydrolase	-1.02032	-1.66856	4.16314	NDE	NDE	up
TCALIF_04982	glutamate receptor kainate 3 isoform x2	-1.02055	-1.84262	2.42839	NDE	NDE	up
TCALIF_00295	complement c1q tumor necrosis factor-related protein 6 precursor	-1.02084	-1.33059	2.24496	NDE	NDE	up
TCALIF_11271	---NA---	-1.02095	-1.49477	3.40674	NDE	NDE	up
TCALIF_06479	myofilin variant c	-1.02112	-1.99308	2.6367	NDE	NDE	up
TCALIF_06357	hypothetical protein YQE_11458, partial	-1.0216	-2.15615	2.69069	NDE	NDE	up
TCALIF_03285	cytosolic carboxypeptidase 1-like	-1.02221	-1.74787	2.43579	NDE	NDE	up
TCALIF_04170	glutamate decarboxylase	-1.02344	-1.98972	1.98763	NDE	NDE	up
TCALIF_05958	filamin-a isoform x1	-1.02512	-1.42931	1.87657	NDE	NDE	up
comp50147_c0_seq2_41747	heparan-sulfate 6-o-	-1.02565	-1.31946	1.76513	NDE	NDE	up
TCALIF_10418	low density lipoprotein	-1.02932	-2.04118	2.11839	NDE	NDE	up
TCALIF_02557	dna-binding protein d-ets-4 isoform x3	-1.03021	-1.47701	2.15433	NDE	NDE	up
TCALIF_00001	myosin light chain 2	-1.03074	-1.70976	2.63162	NDE	NDE	up
TCALIF_01690	---NA---	-1.03141	-2.82274	2.97711	NDE	NDE	up
TCALIF_07979	transmembrane emp24 domain-containing protein 5-like	-1.03164	-2.73598	2.52352	NDE	NDE	up
TCALIF_10148	peptide methionine sulfoxide reductase	-1.03176	-1.62503	2.18209	NDE	NDE	up
comp38111_c0_seq1_22617	serine protease easter precursor	-1.03208	-3.05341	2.28066	NDE	NDE	up
TCALIF_08173	protein kibra-like	-1.03266	-1.22866	1.86351	NDE	NDE	up
TCALIF_04890	---NA---	-1.03338	-1.96013	1.95136	NDE	NDE	up
comp33424_c0_seq1_18601	---NA---	-1.03412	-1.78211	2.88583	NDE	NDE	up
comp46203_c0_seq2_32732	---NA---	-1.0345	-1.61329	3.15465	NDE	NDE	up
comp44548_c0_seq1_30353	---NA---	-1.03489	-2.28251	2.77996	NDE	NDE	up
comp43809_c0_seq1_29416	---NA---	-1.03571	-1.34645	5.08195	NDE	NDE	up
comp41410_c0_seq1_26423	hypothetical protein	-1.03669	-2.88841	12.3093	NDE	NDE	up
comp51007_c0_seq1_44485	myosin light chain 2	-1.03726	-1.8558	2.78294	NDE	NDE	up
TCALIF_08635	#NAME?	-1.03728	-2.62166	2.14331	NDE	NDE	up
TCALIF_06043	isoform b	-1.03885	-1.95872	2.55466	NDE	NDE	up
Contig5738_7291	chorion peroxidase-like	-1.03888	-1.73143	2.00651	NDE	NDE	up
[truncated: 17,879 more rows]

## Sheet: BB-N
Fold change for BB-N genes for 20NV-28ST, 20V-28V and 20NV-20V. FC = fold change. up = up-regulated; down = down-regulated; NDE = not differentially expressed.
[truncated: 18,295 more rows]
