# Supplementary material for: Locally adapted populations of a copepod can evolve different gene expression patterns under the same environmental pressures
Source: Ecol Evol. 2017 May 9;7(12):4312–25. doi: 10.1002/ece3.3016 (PMC5478056; doi:10.1002/ece3.3016)
Supplement: Supplementary file 6 [file ECE3-7-4312-s006.xlsx]

## Sheet: SD_BR_28Vvs20V
Fold change for differentially expressed genes between 28V vs 20V in both SD-S and BR-S (Both_DE), in SD-S only (SD_DE), or in BR-S only (BR_DE) . Relative direction of FC indicates if the fold change is in the same direction (same), or in opposite directions (opposite) for the two populations.
Name	Description	SD FC	BR FC	Group	Relative direction of FC
comp40436_c0_seq1_25295	---NA---	2.1698	2.01143	Both_DE	same
comp49397_c0_seq1_39570	---NA---	2.13347	2.53439	Both_DE	same
comp51313_c0_seq1_44507	---NA---	7.18285	9.06105	Both_DE	same
Contig20_19	---NA---	4.04041	4.57485	Both_DE	same
TCALIF_00461	---NA---	3.77332	5.65863	Both_DE	same
TCALIF_03376	---NA---	9.45517	6.60899	Both_DE	same
TCALIF_00753	78 kda glucose-regulated partial	2.39748	2.95943	Both_DE	same
TCALIF_01534	a chain orally active 2-amino thienopyrimidine inhibitors of the hsp90 chaperone	2.60215	3.60597	Both_DE	same
TCALIF_09890	atp-dependent clp protease atp-binding subunit clpx- mitochondrial-like	4.56715	6.50763	Both_DE	same
TCALIF_02439	cd63 antigen	5.23658	3.11627	Both_DE	same
TCALIF_12758	copine-9-like isoform x2	-3.18527	-2.40782	Both_DE	same
TCALIF_04517	heat shock protein 70	5.194	6.55052	Both_DE	same
TCALIF_06728	heat shock protein 70	3.99048	4.33144	Both_DE	same
comp46685_c0_seq1_33583	heat shock protein 90	3.10083	3.75548	Both_DE	same
TCALIF_10081	heat shock protein beta-1	2.22867	5.96063	Both_DE	same
TCALIF_01587	lon peptidase n-terminal domain and ring finger protein 3 isoform x2	2.05183	2.15887	Both_DE	same
TCALIF_13893	short-chain dehydrogenase	2.37364	1.95654	Both_DE	same
TCALIF_12922	tyrosine aminotransferase	3.42345	2.30945	Both_DE	same
TCALIF_09115	x-box binding protein 1	2.2474	2.0861	Both_DE	same
comp36214_c0_seq1_20938	---NA---	-1.36891	-3.67952	BR_DE	same
comp42346_c0_seq1_27571	---NA---	-1.25918	-2.97224	BR_DE	same
comp42563_c0_seq1_27809	---NA---	-3.83817	-2.69413	BR_DE	same
Contig449_448	---NA---	1.31566	3.00574	BR_DE	same
Contig6926_8381	---NA---	1.54083	3.88399	BR_DE	same
TCALIF_03159	---NA---	1.42185	2.63111	BR_DE	same
TCALIF_06956	---NA---	-2.33622	-7.51736	BR_DE	same
TCALIF_12956	---NA---	-4.1782	-19.4533	BR_DE	same
TCALIF_06802	aael017225- partial	2.09731	2.98188	BR_DE	same
TCALIF_01814	adhesion lipoprotein	2.90806	2.61732	BR_DE	same
TCALIF_12937	amp-binding domain protein	1.16811	3.1688	BR_DE	same
TCALIF_09074	bumetanide-sensitive sodium- -chloride cotransporter isoform x1	1.16179	2.46468	BR_DE	same
TCALIF_13736	chitin deacetylase 5 isoform b precursor	-2.68825	-2.69486	BR_DE	same
TCALIF_05776	d-aspartate oxidase	1.11757	3.3883	BR_DE	same
TCALIF_05773	e3 ubiquitin-protein ligase lrsam1	1.36398	2.94496	BR_DE	same
TCALIF_03935	ethanolamine-phosphate phospho-lyase	1.28127	2.08081	BR_DE	same
TCALIF_01360	folate carrier	-1.7542	-2.86273	BR_DE	same
TCALIF_10480	gdnf-inducible zinc finger protein 1-like	-1.1718	-2.4412	BR_DE	same
comp44879_c0_seq1_30799	glutamine synthetase	-1.40635	-2.36651	BR_DE	same
comp32785_c0_seq1_17987	heat shock protein 40	1.26188	2.53747	BR_DE	same
TCALIF_01798	heme-binding protein 2	1.09395	2.82433	BR_DE	same
TCALIF_06047	hypothetical protein DAPPUDRAFT_96721	1.27945	3.1147	BR_DE	same
TCALIF_06995	isoform a	1.57813	2.17918	BR_DE	same
TCALIF_07094	isomerase	1.47662	2.45715	BR_DE	same
TCALIF_03992	low quality protein: crystallin j1a-like	1.71559	2.52613	BR_DE	same
comp38150_c0_seq1_22653	metalloreductase steap3	1.49846	2.50161	BR_DE	same
TCALIF_05273	metalloreductase steap3	1.57828	2.56453	BR_DE	same
TCALIF_01137	phosphatidylinositol-4-phosphate 5-	1.01288	2.60286	BR_DE	same
Contig5948_7492	polysaccharide deacetylase	-8.23265	-3.44493	BR_DE	same
TCALIF_09476	protein cbg17510	-2.13121	-3.37272	BR_DE	same
TCALIF_08735	protein fam169b isoform x2	1.77594	2.44839	BR_DE	same
TCALIF_02992	protein impact-like	-1.38685	-9.79106	BR_DE	same
comp49509_c0_seq3_39872	rhomboid family member 1	1.77065	3.79864	BR_DE	same
TCALIF_04994	spt transcription factor family member	-9.78165	-2.87067	BR_DE	same
TCALIF_07741	tho complex subunit 4-like	-2.29812	-3.94286	BR_DE	same
TCALIF_10169	uncharacterized threonine-rich gpi-anchored glyco	-1.79814	-5.2561	BR_DE	same
comp35045_c0_seq1_19941	---NA---	-22.7893	-1.5821	SD_DE	same
comp50109_c1_seq1_41581	---NA---	-4.22624	-1.15946	SD_DE	same
comp71316_c0_seq1_44876	---NA---	2.16369	2.18599	SD_DE	same
Contig323_2310	---NA---	8.02617	2.07896	SD_DE	same
TCALIF_02712	---NA---	-2.54349	-1.01022	SD_DE	same
TCALIF_06077	---NA---	2.38818	1.83722	SD_DE	same
TCALIF_06906	---NA---	4.12576	1.98677	SD_DE	same
TCALIF_08964	---NA---	2.23147	2.07299	SD_DE	same
TCALIF_09703	---NA---	2.314	1.50848	SD_DE	same
TCALIF_09934	---NA---	-4.46336	-1.15233	SD_DE	same
TCALIF_13810	2-oxo-4-hydroxy-4-carboxy-5-ureidoimidazoline decarboxylase-like	2.03033	1.68365	SD_DE	same
comp32704_c0_seq2_17919	78 kda glucose-regulated protein precursor	2.98234	2.22171	SD_DE	same
TCALIF_12218	bcs-1 protein	14.4608	1.26824	SD_DE	same
comp46868_c0_seq1_33965	bla g 5 allergen	2.72708	1.6844	SD_DE	same
comp37950_c0_seq1_22442	chorion peroxidase	2.90788	1.4135	SD_DE	same
TCALIF_13048	chorion peroxidase	2.77446	1.54862	SD_DE	same
comp41183_c0_seq1_26148	cuticle protein	6.41575	2.13206	SD_DE	same
comp46706_c0_seq1_33625	cuticle protein	3.95854	1.20874	SD_DE	same
TCALIF_02013	cuticle protein	2.52163	1.05178	SD_DE	same
TCALIF_12219	cuticle protein	5.0738	1.71848	SD_DE	same
comp43092_c0_seq1_28459	cuticle protein 19	2.66103	1.48406	SD_DE	same
TCALIF_02374	cuticle protein 19	3.73209	1.23231	SD_DE	same
TCALIF_02375	cuticle protein 19	2.27724	1.52771	SD_DE	same
TCALIF_09472	cuticular protein rr-2 family member 23 precursor	2.95872	1.23873	SD_DE	same
TCALIF_09316	galactosylgalactosylxylosylprotein 3-beta-glucuronosyltransferase s	2.29077	1.31836	SD_DE	same
TCALIF_06966	glucose dehydrogenase	1.82283	1.25374	SD_DE	same
comp49814_c3_seq5_40727	heat shock protein 40	1.87068	1.35021	SD_DE	same
comp50334_c0_seq1_42602	heat shock protein 70	1.97368	1.19851	SD_DE	same
TCALIF_09482	heat shock protein 70	3.96446	1.90446	SD_DE	same
TCALIF_11487	heat shock protein 70	2.13939	1.50559	SD_DE	same
TCALIF_07011	heat shock protein beta-1	2.02121	1.4068	SD_DE	same
TCALIF_13714	heat shock protein beta-1	2.13219	1.73788	SD_DE	same
TCALIF_13715	heat shock protein beta-1	2.43677	1.39704	SD_DE	same
TCALIF_08135	hsp70 hsp90 organizing protein homolog	1.72254	1.16412	SD_DE	same
comp43394_c0_seq1_28875	hypothetical protein	3.14957	1.31325	SD_DE	same
TCALIF_09773	hypothetical protein	6.66884	1.98558	SD_DE	same
TCALIF_09775	hypothetical protein	2.94749	1.73485	SD_DE	same
TCALIF_13962	hypothetical protein	4.06137	2.38327	SD_DE	same
TCALIF_00152	hypothetical protein DAPPUDRAFT_336270	-8.00141	-1.25506	SD_DE	same
comp43216_c0_seq2_28638	PREDICTED: uncharacterized protein LOC100931706	-4.08019	-1.52404	SD_DE	same
TCALIF_11129	protein disulfide-isomerase a6	1.86453	1.73507	SD_DE	same
comp39174_c0_seq1_23817	protein phosphatase 1 regulatory subunit 3d	2.15912	1.66735	SD_DE	same
TCALIF_06839	set and mynd domain-containing protein 4-like	3.88626	1.93816	SD_DE	same
TCALIF_10264	solute carrier family 40 member 1	2.06359	1.53343	SD_DE	same
TCALIF_09663	spatzle protein	3.02032	1.08265	SD_DE	same
TCALIF_12524	spt transcription factor family member	3.30196	1.73724	SD_DE	same
TCALIF_05480	unkown protein	1.97632	1.84809	SD_DE	same
comp47640_c0_seq1_35533	---NA---	9.18414	-3.81907	Both_DE	opposite
TCALIF_00286	cuticle protein 7	11.522	-2.89443	Both_DE	opposite
TCALIF_06172	hypothetical protein	18.7989	-3.2916	Both_DE	opposite
comp29011_c1_seq1_15625	---NA---	0	4.45945	BR_DE	opposite
comp41104_c0_seq1_26063	---NA---	0	-3.109	BR_DE	opposite
comp41991_c0_seq1_27116	---NA---	1.06742	-2.82411	BR_DE	opposite
comp47559_c0_seq5_35364	---NA---	0	3.13984	BR_DE	opposite
comp532155_c0_seq1_47087	---NA---	0	18.2828	BR_DE	opposite
comp681522_c0_seq1_49030	---NA---	-1.2657	4.09079	BR_DE	opposite
Contig4234_5893	---NA---	0	-3.08112	BR_DE	opposite
TCALIF_06145	---NA---	-1.62551	5.26346	BR_DE	opposite
TCALIF_06625	---NA---	-1.9074	2.16781	BR_DE	opposite
TCALIF_10377	---NA---	-3.67167	2.13073	BR_DE	opposite
TCALIF_11807	---NA---	2.54242	-3.29287	BR_DE	opposite
TCALIF_12370	---NA---	-1.42032	2.71597	BR_DE	opposite
comp48270_c0_seq1_36905	beta-lactamase domain-containing protein	0	2.9581	BR_DE	opposite
Contig1150_1149	cg34115 cg34115-pa	2.23524	-2.94948	BR_DE	opposite
TCALIF_13279	chitin binding peritrophin-	-1.55309	1.94105	BR_DE	opposite
comp48306_c0_seq1_36978	cuticle protein 7	1.92278	-3.10969	BR_DE	opposite
TCALIF_12674	cuticle protein 7	3.4694	-2.79407	BR_DE	opposite
TCALIF_00978	cuticle protein 7-like	0	-3.65318	BR_DE	opposite
TCALIF_01856	endoprotease furin	-1.24	2.97601	BR_DE	opposite
comp42136_c0_seq1_27295	general transcription factor iih subunit 4-like	0	5.24862	BR_DE	opposite
comp42696_c0_seq2_27964	glucosamine--fructose-6-phosphate aminotransferase	0	-2.43033	BR_DE	opposite
comp52157_c0_seq1_44564	heme-binding protein 2	0	2.55614	BR_DE	opposite
TCALIF_09831	histone-lysine n-methyltransferase partial	-2.83075	2.48101	BR_DE	opposite
comp32100_c0_seq1_17394	hypothetical protein	0	-2.95299	BR_DE	opposite
comp42535_c0_seq1_27782	hypothetical protein DAPPUDRAFT_229958	0	3.37431	BR_DE	opposite
TCALIF_00153	hypothetical protein DAPPUDRAFT_229958	-1.78717	5.69835	BR_DE	opposite
TCALIF_06573	hypothetical protein DAPPUDRAFT_301652	0	-3.76267	BR_DE	opposite
TCALIF_05404	hypothetical protein DAPPUDRAFT_331880	-1.50706	3.43558	BR_DE	opposite
comp43872_c0_seq1_29498	isoform c	-1.93943	2.37927	BR_DE	opposite
TCALIF_03040	isxo2-like domain-containing protein	0	3.67414	BR_DE	opposite
comp45124_c0_seq1_31121	phenazine biosynthesis protein family protein	-1.14385	2.26062	BR_DE	opposite
comp40728_c0_seq1_25617	phosphatidylinositol-4-phosphate 5-	-1.01794	2.36488	BR_DE	opposite
comp39207_c0_seq1_23849	PREDICTED: uncharacterized protein LOC100900874	-1.62991	8.22651	BR_DE	opposite
TCALIF_05772	PREDICTED: uncharacterized protein LOC102808491	-1.1813	2.7318	BR_DE	opposite
TCALIF_13280	probable chitinase 3-like	-1.71171	2.93246	BR_DE	opposite
TCALIF_01877	serine protease	4.92221	-2.99819	BR_DE	opposite
Contig1687_1686	spt transcription factor family member	3.74615	-2.47533	BR_DE	opposite
comp41293_c0_seq1_26287	transmembrane protein 38a	0	-2.84527	BR_DE	opposite
comp48785_c0_seq1_38031	zinc finger protein pegasus-like	-1.01865	3.07421	BR_DE	opposite
TCALIF_08841	zinc finger protein unc-98	-1.63887	5.76617	BR_DE	opposite
comp30120_c0_seq1_16234	---NA---	-2.42369	1.03002	SD_DE	opposite
comp32668_c0_seq1_17889	---NA---	-3.24252	1.4316	SD_DE	opposite
comp32912_c0_seq1_18102	---NA---	12.6488	0	SD_DE	opposite
comp38631_c0_seq2_23177	---NA---	2.9518	0	SD_DE	opposite
comp41377_c0_seq2_26389	---NA---	-1.88531	1.08182	SD_DE	opposite
comp43641_c0_seq1_29218	---NA---	4.49985	-1.37848	SD_DE	opposite
comp43678_c0_seq1_29260	---NA---	7.70669	-2.83698	SD_DE	opposite
comp43809_c0_seq1_29416	---NA---	-3.68184	1.06773	SD_DE	opposite
comp44223_c0_seq1_29929	---NA---	5.53176	-1.12357	SD_DE	opposite
comp44550_c0_seq2_30355	---NA---	4.89724	-1.53887	SD_DE	opposite
Contig1756_1755	---NA---	-4.03395	1.02968	SD_DE	opposite
TCALIF_03375	---NA---	8.61613	0	SD_DE	opposite
TCALIF_04675	---NA---	-8.7438	1.87127	SD_DE	opposite
TCALIF_05278	---NA---	-4.4095	1.03621	SD_DE	opposite
TCALIF_08392	---NA---	5.34286	-1.73947	SD_DE	opposite
TCALIF_08840	---NA---	3.81034	-1.26993	SD_DE	opposite
TCALIF_09361	---NA---	5.18991	-1.64008	SD_DE	opposite
TCALIF_11481	---NA---	-1.8702	1.17124	SD_DE	opposite
TCALIF_12395	---NA---	-2.50269	1.16852	SD_DE	opposite
TCALIF_14023	---NA---	-5.339	1.40651	SD_DE	opposite
TCALIF_11819	alpha-n-acetylgalactosaminidase	2.20324	-1.38934	SD_DE	opposite
comp47247_c0_seq6_34762	amoeboid myosin i-like	-2.42615	0	SD_DE	opposite
comp42152_c0_seq1_27311	bcs-1 protein	5.24845	-1.35449	SD_DE	opposite
comp33970_c0_seq1_19090	brain chitinase and chia	-1.87431	1.09319	SD_DE	opposite
comp35607_c0_seq1_20423	c-type lectin domain family 4 member m	-41.357	1.52688	SD_DE	opposite
TCALIF_07088	cuticle protein	3.8197	-1.43748	SD_DE	opposite
TCALIF_10390	cuticle protein 7	4.1225	-2.0257	SD_DE	opposite
TCALIF_11942	cuticle protein 7	4.67139	-1.93845	SD_DE	opposite
TCALIF_12609	cuticular protein rr-2 motif 132	3.22883	-1.76163	SD_DE	opposite
TCALIF_03706	endocuticle structural glycoprotein bd-8-like	4.63018	-2.6368	SD_DE	opposite
Contig3336_5044	gag-pol polyprotein	-2.23433	0	SD_DE	opposite
Contig298_2287	gamma-crystallin a	4.53634	0	SD_DE	opposite
comp47454_c0_seq1_35179	heat shock protein beta-1	-2.11675	1.58414	SD_DE	opposite
Contig10_2020	hsp70 hsp90 organizing protein homolog	1.98952	0	SD_DE	opposite
TCALIF_05839	hypothetical protein	-3.11117	1.81335	SD_DE	opposite
TCALIF_07167	hypothetical protein	-20.5618	2.46357	SD_DE	opposite
TCALIF_13746	hypothetical protein	-7.14788	1.68387	SD_DE	opposite
TCALIF_00043	hypothetical protein DAPPUDRAFT_301609	-2.93168	1.10724	SD_DE	opposite
comp45224_c0_seq1_31268	hypothetical protein DAPPUDRAFT_315459	-2.20938	3.98935	SD_DE	opposite
comp41390_c1_seq2_26401	hypothetical protein DAPPUDRAFT_316561	-2.46983	1.47056	SD_DE	opposite
TCALIF_07656	hypothetical protein DAPPUDRAFT_316561	-2.89216	1.38629	SD_DE	opposite
TCALIF_04052	hypothetical protein DAPPUDRAFT_331880	-3.43176	1.03774	SD_DE	opposite
TCALIF_09639	hypothetical protein X975_09422, partial	-1.98603	1.18706	SD_DE	opposite
TCALIF_13801	isoform g	-1.98592	1.04413	SD_DE	opposite
TCALIF_06804	larval cuticle protein a3a-like	4.40916	-1.10774	SD_DE	opposite
comp38417_c0_seq1_22939	loc560210 protein	2.59861	0	SD_DE	opposite
TCALIF_10469	lupus la	2.15789	-1.33792	SD_DE	opposite
TCALIF_11577	peptidylglycine alpha-hydroxylating monooxygenase	-2.32913	1.29219	SD_DE	opposite
comp63947_c0_seq1_44811	peritrophin type-a domain protein 3	5.63199	-1.98193	SD_DE	opposite
comp47824_c0_seq1_36026	PREDICTED: uncharacterized protein LOC100901383	2.85007	-1.05525	SD_DE	opposite
comp55889_c0_seq1_44681	PREDICTED: uncharacterized protein LOC100904950	2.88309	-1.18021	SD_DE	opposite
comp44992_c0_seq1_30955	spatzle protein	3.29469	-1.04164	SD_DE	opposite
TCALIF_09664	spatzle protein	6.12074	-1.80922	SD_DE	opposite
TCALIF_03908	spt transcription factor family member	3.02025	-2.29367	SD_DE	opposite
TCALIF_11653	spt transcription factor family member	2.98223	-1.46697	SD_DE	opposite
Contig993_2910	sptzle 2-like protein	4.8574	-1.35372	SD_DE	opposite
TCALIF_09397	sptzle 2-like protein	4.01104	-1.45506	SD_DE	opposite
TCALIF_09407	sptzle 2-like protein	4.02324	-1.16459	SD_DE	opposite
TCALIF_12180	transmembrane protein 245 isoform x1	-2.08386	1.35587	SD_DE	opposite

## Sheet: SD_SC_28Vvs20V
Fold change for differentially expressed genes between 28V vs 20V in both SD-S and SC-N (Both_DE), in SD-S only (SD_DE), or in SC-N only (SC_DE) . Relative direction of FC indicates if the fold change is in the same direction (same), or in opposite directions (opposite) for the two populations.
Name	Description	SD FC	SC FC	Group	Relative direction of FC
comp51313_c0_seq1_44507	---NA---	7.18285	12.6521	Both_DE	same
TCALIF_03375	---NA---	8.61613	9.21873	Both_DE	same
TCALIF_00461	---NA---	3.77332	8.00761	Both_DE	same
TCALIF_03376	---NA---	9.45517	7.87401	Both_DE	same
comp32704_c0_seq2_17919	78 kda glucose-regulated protein precursor	2.98234	3.91343	Both_DE	same
TCALIF_02439	cd63 antigen	5.23658	8.27959	Both_DE	same
TCALIF_00286	cuticle protein 7	11.522	4.85297	Both_DE	same
TCALIF_06728	heat shock protein 70	3.99048	14.177	Both_DE	same
TCALIF_04517	heat shock protein 70	5.194	12.5477	Both_DE	same
comp46685_c0_seq1_33583	heat shock protein 90	3.10083	11.0766	Both_DE	same
TCALIF_13715	heat shock protein beta-1	2.43677	7.22523	Both_DE	same
TCALIF_10081	heat shock protein beta-1	2.22867	6.73328	Both_DE	same
TCALIF_06172	hypothetical protein	18.7989	22.1266	Both_DE	same
comp38417_c0_seq1_22939	loc560210 protein	2.59861	12.6903	Both_DE	same
TCALIF_13893	short-chain dehydrogenase	2.37364	3.78901	Both_DE	same
TCALIF_06802	aael017225- partial	2.09731	10.1815	SC_DE	same
comp50110_c0_seq1_41582	conserved hypothetical protein	1.59919	17.885	SC_DE	same
TCALIF_04918	heat shock protein hsp16-	1.96755	4.2506	SC_DE	same
TCALIF_11866	kda small heat shock protein	1.4114	6.34054	SC_DE	same
TCALIF_13523	small heat shock protein	1.11912	4.28817	SC_DE	same
Contig323_2310	---NA---	8.02617	6.05219	SD_DE	same
comp43678_c0_seq1_29260	---NA---	7.70669	4.43795	SD_DE	same
TCALIF_08392	---NA---	5.34286	3.97455	SD_DE	same
comp47640_c0_seq1_35533	---NA---	9.18414	2.99397	SD_DE	same
Contig20_19	---NA---	4.04041	2.36991	SD_DE	same
TCALIF_08840	---NA---	3.81034	2.36134	SD_DE	same
comp44550_c0_seq2_30355	---NA---	4.89724	2.34878	SD_DE	same
comp38631_c0_seq2_23177	---NA---	2.9518	2.17398	SD_DE	same
TCALIF_06906	---NA---	4.12576	2.0422	SD_DE	same
TCALIF_06077	---NA---	2.38818	1.8533	SD_DE	same
comp40436_c0_seq1_25295	---NA---	2.1698	1.69549	SD_DE	same
comp32912_c0_seq1_18102	---NA---	12.6488	1.62351	SD_DE	same
TCALIF_09361	---NA---	5.18991	1.56044	SD_DE	same
TCALIF_08964	---NA---	2.23147	1.52786	SD_DE	same
comp49397_c0_seq1_39570	---NA---	2.13347	1.49464	SD_DE	same
TCALIF_09703	---NA---	2.314	1.10181	SD_DE	same
TCALIF_02712	---NA---	-2.54349	-1.02134	SD_DE	same
TCALIF_12395	---NA---	-2.50269	-1.08151	SD_DE	same
Contig1756_1755	---NA---	-4.03395	-1.08854	SD_DE	same
comp43809_c0_seq1_29416	---NA---	-3.68184	-1.34645	SD_DE	same
TCALIF_11481	---NA---	-1.8702	-2.22857	SD_DE	same
comp41377_c0_seq2_26389	---NA---	-1.88531	-2.2933	SD_DE	same
comp35045_c0_seq1_19941	---NA---	-22.7893	-2.40353	SD_DE	same
TCALIF_00753	78 kda glucose-regulated partial	2.39748	3.9488	SD_DE	same
TCALIF_01534	a chain orally active 2-amino thienopyrimidine inhibitors of the hsp90 chaperone	2.60215	5.66514	SD_DE	same
TCALIF_09890	atp-dependent clp protease atp-binding subunit clpx- mitochondrial-like	4.56715	2.29022	SD_DE	same
comp42152_c0_seq1_27311	bcs-1 protein	5.24845	2.48181	SD_DE	same
TCALIF_12218	bcs-1 protein	14.4608	1.51351	SD_DE	same
comp46868_c0_seq1_33965	bla g 5 allergen	2.72708	1.34809	SD_DE	same
comp33970_c0_seq1_19090	brain chitinase and chia	-1.87431	-1.70366	SD_DE	same
comp35607_c0_seq1_20423	c-type lectin domain family 4 member m	-41.357	-1.25193	SD_DE	same
comp37950_c0_seq1_22442	chorion peroxidase	2.90788	1.4085	SD_DE	same
TCALIF_13048	chorion peroxidase	2.77446	1.35178	SD_DE	same
TCALIF_12758	copine-9-like isoform x2	-3.18527	-2.42478	SD_DE	same
TCALIF_07088	cuticle protein	3.8197	3.69432	SD_DE	same
TCALIF_12219	cuticle protein	5.0738	1.53641	SD_DE	same
TCALIF_02013	cuticle protein	2.52163	1.50805	SD_DE	same
comp43092_c0_seq1_28459	cuticle protein 19	2.66103	1.58569	SD_DE	same
TCALIF_02374	cuticle protein 19	3.73209	1.35716	SD_DE	same
TCALIF_10390	cuticle protein 7	4.1225	3.55996	SD_DE	same
TCALIF_11942	cuticle protein 7	4.67139	1.53364	SD_DE	same
TCALIF_09472	cuticular protein rr-2 family member 23 precursor	2.95872	1.31297	SD_DE	same
TCALIF_12609	cuticular protein rr-2 motif 132	3.22883	1.31661	SD_DE	same
TCALIF_03706	endocuticle structural glycoprotein bd-8-like	4.63018	2.74779	SD_DE	same
comp49814_c3_seq5_40727	heat shock protein 40	1.87068	2.65286	SD_DE	same
TCALIF_09482	heat shock protein 70	3.96446	2.7106	SD_DE	same
TCALIF_11487	heat shock protein 70	2.13939	1.28192	SD_DE	same
comp50334_c0_seq1_42602	heat shock protein 70	1.97368	1.12272	SD_DE	same
TCALIF_13714	heat shock protein beta-1	2.13219	3.2626	SD_DE	same
TCALIF_07011	heat shock protein beta-1	2.02121	1.92616	SD_DE	same
TCALIF_08135	hsp70 hsp90 organizing protein homolog	1.72254	1.34359	SD_DE	same
Contig10_2020	hsp70 hsp90 organizing protein homolog	1.98952	1.04261	SD_DE	same
TCALIF_09773	hypothetical protein	6.66884	2.25757	SD_DE	same
comp43394_c0_seq1_28875	hypothetical protein	3.14957	1.48266	SD_DE	same
TCALIF_09775	hypothetical protein	2.94749	1.44903	SD_DE	same
comp45224_c0_seq1_31268	hypothetical protein DAPPUDRAFT_315459	-2.20938	-1.69493	SD_DE	same
TCALIF_13801	isoform g	-1.98592	-1.70046	SD_DE	same
TCALIF_06804	larval cuticle protein a3a-like	4.40916	4.81516	SD_DE	same
TCALIF_01587	lon peptidase n-terminal domain and ring finger protein 3 isoform x2	2.05183	2.33405	SD_DE	same
TCALIF_10469	lupus la	2.15789	1.78846	SD_DE	same
comp63947_c0_seq1_44811	peritrophin type-a domain protein 3	5.63199	2.48596	SD_DE	same
comp47824_c0_seq1_36026	PREDICTED: uncharacterized protein LOC100901383	2.85007	1.44638	SD_DE	same
comp55889_c0_seq1_44681	PREDICTED: uncharacterized protein LOC100904950	2.88309	3.65633	SD_DE	same
TCALIF_11129	protein disulfide-isomerase a6	1.86453	2.93446	SD_DE	same
comp39174_c0_seq1_23817	protein phosphatase 1 regulatory subunit 3d	2.15912	1.55552	SD_DE	same
TCALIF_06839	set and mynd domain-containing protein 4-like	3.88626	2.12318	SD_DE	same
TCALIF_10264	solute carrier family 40 member 1	2.06359	1.63508	SD_DE	same
comp44992_c0_seq1_30955	spatzle protein	3.29469	1.17109	SD_DE	same
TCALIF_09663	spatzle protein	3.02032	1.16224	SD_DE	same
TCALIF_03908	spt transcription factor family member	3.02025	2.05802	SD_DE	same
TCALIF_11653	spt transcription factor family member	2.98223	2.02613	SD_DE	same
TCALIF_12524	spt transcription factor family member	3.30196	1.43848	SD_DE	same
TCALIF_09397	sptzle 2-like protein	4.01104	1.51635	SD_DE	same
TCALIF_12180	transmembrane protein 245 isoform x1	-2.08386	-1.21132	SD_DE	same
TCALIF_12922	tyrosine aminotransferase	3.42345	2.93539	SD_DE	same
TCALIF_05480	unkown protein	1.97632	3.62706	SD_DE	same
TCALIF_09115	x-box binding protein 1	2.2474	3.66539	SD_DE	same
comp42346_c0_seq1_27571	---NA---	-1.25918	7.53239	SC_DE	opposite
comp43154_c1_seq1_28553	---NA---	1.20797	-6.425	SC_DE	opposite
comp33404_c0_seq1_18584	---NA---	0	-6.87324	SC_DE	opposite
TCALIF_04581	---NA---	1.40807	-8.46488	SC_DE	opposite
comp47029_c0_seq1_34345	---NA---	1.2883	-9.21319	SC_DE	opposite
comp44898_c0_seq1_30817	c-type lectin	-1.02157	5.49667	SC_DE	opposite
TCALIF_13736	chitin deacetylase 5 isoform b precursor	-2.68825	10.4073	SC_DE	opposite
comp25121_c0_seq1_13329	cuticle protein 7	0	6.95584	SC_DE	opposite
comp32100_c0_seq1_17394	hypothetical protein	0	14.2132	SC_DE	opposite
comp36555_c0_seq1_21209	hypothetical protein	-1.61324	5.84786	SC_DE	opposite
TCALIF_12300	morn repeat protein	-1.49266	4.76944	SC_DE	opposite
TCALIF_05177	na+ k+ 2cl- cotransporter isoform partial	0	29.5178	SC_DE	opposite
TCALIF_04675	---NA---	-8.7438	2.40773	SD_DE	opposite
TCALIF_09934	---NA---	-4.46336	2.05163	SD_DE	opposite
TCALIF_14023	---NA---	-5.339	1.72881	SD_DE	opposite
TCALIF_05278	---NA---	-4.4095	1.67615	SD_DE	opposite
comp32668_c0_seq1_17889	---NA---	-3.24252	1.22682	SD_DE	opposite
comp30120_c0_seq1_16234	---NA---	-2.42369	1.03201	SD_DE	opposite
comp50109_c1_seq1_41581	---NA---	-4.22624	0	SD_DE	opposite
comp71316_c0_seq1_44876	---NA---	2.16369	-1.10791	SD_DE	opposite
comp43641_c0_seq1_29218	---NA---	4.49985	-1.2659	SD_DE	opposite
comp44223_c0_seq1_29929	---NA---	5.53176	-1.41013	SD_DE	opposite
TCALIF_13810	2-oxo-4-hydroxy-4-carboxy-5-ureidoimidazoline decarboxylase-like	2.03033	-3.25226	SD_DE	opposite
TCALIF_11819	alpha-n-acetylgalactosaminidase	2.20324	-1.46186	SD_DE	opposite
comp47247_c0_seq6_34762	amoeboid myosin i-like	-2.42615	5.15506	SD_DE	opposite
comp41183_c0_seq1_26148	cuticle protein	6.41575	-1.29239	SD_DE	opposite
comp46706_c0_seq1_33625	cuticle protein	3.95854	-3.03868	SD_DE	opposite
TCALIF_02375	cuticle protein 19	2.27724	-1.28283	SD_DE	opposite
Contig3336_5044	gag-pol polyprotein	-2.23433	0	SD_DE	opposite
TCALIF_09316	galactosylgalactosylxylosylprotein 3-beta-glucuronosyltransferase s	2.29077	-1.46934	SD_DE	opposite
Contig298_2287	gamma-crystallin a	4.53634	0	SD_DE	opposite
TCALIF_06966	glucose dehydrogenase	1.82283	-1.16078	SD_DE	opposite
comp47454_c0_seq1_35179	heat shock protein beta-1	-2.11675	0	SD_DE	opposite
TCALIF_05839	hypothetical protein	-3.11117	1.7206	SD_DE	opposite
TCALIF_13746	hypothetical protein	-7.14788	1.35106	SD_DE	opposite
TCALIF_07167	hypothetical protein	-20.5618	1.16153	SD_DE	opposite
TCALIF_13962	hypothetical protein	4.06137	-1.0856	SD_DE	opposite
TCALIF_00043	hypothetical protein DAPPUDRAFT_301609	-2.93168	1.65836	SD_DE	opposite
TCALIF_07656	hypothetical protein DAPPUDRAFT_316561	-2.89216	1.98522	SD_DE	opposite
comp41390_c1_seq2_26401	hypothetical protein DAPPUDRAFT_316561	-2.46983	1.86408	SD_DE	opposite
TCALIF_04052	hypothetical protein DAPPUDRAFT_331880	-3.43176	2.55294	SD_DE	opposite
TCALIF_00152	hypothetical protein DAPPUDRAFT_336270	-8.00141	1.59188	SD_DE	opposite
TCALIF_09639	hypothetical protein X975_09422, partial	-1.98603	6.84765	SD_DE	opposite
TCALIF_11577	peptidylglycine alpha-hydroxylating monooxygenase	-2.32913	1.08549	SD_DE	opposite
comp43216_c0_seq2_28638	PREDICTED: uncharacterized protein LOC100931706	-4.08019	0	SD_DE	opposite
TCALIF_09664	spatzle protein	6.12074	0	SD_DE	opposite
Contig993_2910	sptzle 2-like protein	4.8574	0	SD_DE	opposite
TCALIF_09407	sptzle 2-like protein	4.02324	0	SD_DE	opposite

## Sheet: SD_BB_28Vvs20V
Fold change for differentially expressed genes between 28V vs 20V in both SD-S and BB-N (Both_DE), in SD-S only (SD_DE), or in BB-N only (BB_DE) . Relative direction of FC indicates if the fold change is in the same direction (same), or in opposite directions (opposite) for the two populations.
Name	Description	SD FC	BB FC	Group	Relative direction of FC
TCALIF_02781	---NA---	1.44669	3.68344	BB_DE	same
comp44549_c0_seq1_30354	---NA---	1.19567	3.53204	BB_DE	same
comp43150_c0_seq1_28549	---NA---	1.38365	3.18002	BB_DE	same
TCALIF_04449	---NA---	1.51506	2.46428	BB_DE	same
comp44811_c0_seq1_30716	---NA---	1.66814	2.28497	BB_DE	same
comp40104_c0_seq1_24896	---NA---	1.97799	2.1907	BB_DE	same
Contig449_448	---NA---	1.31566	2.10312	BB_DE	same
comp32472_c0_seq1_17716	---NA---	1.38978	1.61644	BB_DE	same
TCALIF_02592	---NA---	-1.22651	-1.53773	BB_DE	same
comp24581_c0_seq1_13041	---NA---	-1.23314	-1.55032	BB_DE	same
TCALIF_12433	---NA---	-1.18848	-1.59129	BB_DE	same
comp38653_c0_seq1_23206	---NA---	-1.33372	-1.60418	BB_DE	same
TCALIF_00752	---NA---	-1.02886	-1.6786	BB_DE	same
comp40313_c0_seq1_25126	---NA---	-1.48353	-1.73991	BB_DE	same
comp42764_c0_seq1_28045	---NA---	-1.26203	-1.80967	BB_DE	same
comp49414_c0_seq1_39618	---NA---	-1.40574	-1.90329	BB_DE	same
TCALIF_02287	---NA---	-1.38744	-2.03452	BB_DE	same
comp24563_c0_seq1_13025	---NA---	-1.40469	-2.03462	BB_DE	same
TCALIF_07288	---NA---	-1.44116	-2.06008	BB_DE	same
TCALIF_11962	---NA---	-1.11972	-2.11553	BB_DE	same
TCALIF_00906	---NA---	-1.03016	-2.15628	BB_DE	same
comp40203_c0_seq1_25004	---NA---	-1.30829	-2.16755	BB_DE	same
comp46507_c0_seq1_33252	---NA---	-1.41199	-2.21223	BB_DE	same
comp48094_c0_seq1_36566	---NA---	-1.25787	-2.23059	BB_DE	same
comp24701_c0_seq1_13144	---NA---	-1.52289	-2.25012	BB_DE	same
comp32441_c0_seq1_17687	---NA---	-1.29974	-2.2526	BB_DE	same
TCALIF_10623	---NA---	-1.43695	-2.31158	BB_DE	same
TCALIF_13374	---NA---	-1.43118	-2.36319	BB_DE	same
comp63757_c0_seq1_44806	---NA---	-1.25173	-2.5718	BB_DE	same
comp39105_c0_seq1_23731	---NA---	-1.43561	-2.57646	BB_DE	same
comp42941_c0_seq1_28273	---NA---	-1.04099	-2.60498	BB_DE	same
comp40053_c0_seq1_24834	---NA---	-1.25973	-2.6454	BB_DE	same
comp53298_c0_seq1_44601	---NA---	-1.28946	-2.73583	BB_DE	same
TCALIF_13855	---NA---	-1.6795	-2.79054	BB_DE	same
TCALIF_12120	---NA---	-1.18468	-2.97716	BB_DE	same
comp40220_c0_seq1_25022	---NA---	-1.4692	-3.11551	BB_DE	same
TCALIF_11889	---NA---	-1.14566	-3.20711	BB_DE	same
comp36214_c0_seq1_20938	---NA---	-1.36891	-3.25883	BB_DE	same
TCALIF_04279	---NA---	-1.5011	-3.36536	BB_DE	same
comp42829_c0_seq1_28133	---NA---	-1.06958	-3.44633	BB_DE	same
comp45198_c0_seq1_31240	---NA---	-1.14478	-3.53071	BB_DE	same
TCALIF_05889	---NA---	-1.44527	-3.60287	BB_DE	same
TCALIF_04305	---NA---	-1.70272	-4.18991	BB_DE	same
TCALIF_04494	---NA---	-1.89092	-4.38987	BB_DE	same
Contig561_560	---NA---	-1.98842	-4.54579	BB_DE	same
TCALIF_02730	---NA---	-1.39069	-4.62438	BB_DE	same
comp44393_c0_seq1_30167	---NA---	-1.56165	-5.19282	BB_DE	same
TCALIF_08344	---NA---	-1.60544	-5.44724	BB_DE	same
comp41129_c0_seq1_26085	---NA---	-1.70842	-5.73966	BB_DE	same
comp38456_c0_seq1_22985	---NA---	-1.77661	-5.84939	BB_DE	same
Contig3176_4899	---NA---	-2.02818	-5.85312	BB_DE	same
comp40369_c0_seq1_25196	---NA---	-1.16271	-5.9451	BB_DE	same
TCALIF_07922	---NA---	-1.64953	-6.32647	BB_DE	same
TCALIF_13775	---NA---	-1.81605	-6.58966	BB_DE	same
comp41824_c0_seq1_26913	---NA---	-1.80313	-7.32422	BB_DE	same
comp24528_c0_seq1_12991	---NA---	-1.80694	-7.55254	BB_DE	same
TCALIF_00163	---NA---	-1.59941	-8.10646	BB_DE	same
TCALIF_12671	---NA---	-1.46605	-10.2523	BB_DE	same
comp50829_c0_seq1_44470	---NA---	-1.88456	-12.6227	BB_DE	same
comp43208_c1_seq1_28628	---NA---	-1.75783	-19.314	BB_DE	same
TCALIF_01412	---NA---	-1.8677	-21.3093	BB_DE	same
TCALIF_13700	---NA---	-1.88697	-25.8884	BB_DE	same
comp49814_c4_seq1_40728	---NA---	-1.76652	-27.6327	BB_DE	same
comp43210_c0_seq1_28629	---NA---	-1.94682	-49.5682	BB_DE	same
TCALIF_02545	---NA---	-2.22531	-50.9776	BB_DE	same
TCALIF_07780	---NA---	-1.8192	-284.846	BB_DE	same
TCALIF_02165	2 -cyclic-nucleotide 3 -phosphodiesterase isoform x1	-1.0872	-2.61282	BB_DE	same
TCALIF_06802	aael017225- partial	2.09731	3.89412	BB_DE	same
comp50575_c1_seq1_43487	acetyl- mitochondrial-like	-1.00492	-3.22731	BB_DE	same
TCALIF_01814	adhesion lipoprotein	2.90806	5.49278	BB_DE	same
TCALIF_01032	agap001668-pa-like protein	-1.65267	-5.04523	BB_DE	same
TCALIF_03455	apoptosis-inducing factor 2	1.37538	1.73159	BB_DE	same
TCALIF_10036	arrestin domain-containing protein 3-like	-1.12408	-4.59387	BB_DE	same
TCALIF_08009	at-rich interactive domain-containing protein 1a-like	-1.77444	-6.21994	BB_DE	same
TCALIF_09648	atp-binding cassette sub-family d member 4	-1.49893	-3.28368	BB_DE	same
TCALIF_00990	atp-dependent rna helicase dhx57 isoform x1	-1.06346	-1.61873	BB_DE	same
TCALIF_09395	bag domain-containing protein samui-like isoform x3	1.72358	1.84298	BB_DE	same
TCALIF_11051	bcs-1 protein	-1.2546	-7.2078	BB_DE	same
TCALIF_11046	bcs-1 protein	-1.79397	-9.80852	BB_DE	same
TCALIF_11897	bcs-1 protein	-1.16825	-12.0279	BB_DE	same
comp32136_c0_seq1_17426	beta-ig-h3 fasciclin	1.38842	4.67027	BB_DE	same
TCALIF_03472	beta-lactamase domain-containing protein 2-like	1.5923	1.66901	BB_DE	same
TCALIF_08928	bile acid partial	1.88437	1.87741	BB_DE	same
TCALIF_02837	bile salt export pump isoform x1	-1.17773	-2.59913	BB_DE	same
TCALIF_00831	brain chitinase and chia	-1.57764	-1.81692	BB_DE	same
comp44898_c0_seq1_30817	c-type lectin	-1.02157	-7.19959	BB_DE	same
comp38805_c0_seq1_23397	c-type lectin	-1.50243	-14.3229	BB_DE	same
TCALIF_07916	c-type lectin	-4.18296	-78.1051	BB_DE	same
comp56926_c0_seq1_44704	c-type lectin - galactose binding	-3.51095	-30.9726	BB_DE	same
TCALIF_09501	c-type lectin 5 precursor	-1.67407	-14.4119	BB_DE	same
TCALIF_12294	c-type partial	-1.351	-1.7447	BB_DE	same
TCALIF_13723	calponin- partial	-1.18524	-1.6754	BB_DE	same
TCALIF_13224	cathepsin l	-1.46557	-1.72286	BB_DE	same
comp39337_c0_seq1_24012	cav1_ateab ame: full=caveolin-1	-1.05422	-6.74926	BB_DE	same
TCALIF_06895	chitin binding peritrophin-	-1.38597	-2.28222	BB_DE	same
TCALIF_10399	chitin deacetylase-like partial	-1.27797	-2.79007	BB_DE	same
comp49275_c0_seq1_39258	chitin deacetylase-like partial	-1.20327	-2.79455	BB_DE	same
TCALIF_13287	chorion peroxidase	-1.31215	-1.57062	BB_DE	same
TCALIF_04086	chorion peroxidase-like	-1.24174	-3.18691	BB_DE	same
TCALIF_12977	cold shock domain-containing protein c2	1.45696	1.6491	BB_DE	same
comp44875_c0_seq1_30796	collagen alpha-1 chain	-1.49138	-1.50239	BB_DE	same
TCALIF_09334	complement c1q-like protein 4	-1.10149	-3.81405	BB_DE	same
TCALIF_02751	conserved hypothetical protein	-1.9445	-4.59501	BB_DE	same
comp40321_c0_seq1_25135	cuticle protein	-1.43286	-4.40224	BB_DE	same
TCALIF_10124	cuticle protein	-1.14737	-5.08164	BB_DE	same
TCALIF_10121	cuticle protein	-1.25441	-6.2529	BB_DE	same
TCALIF_10125	cuticle protein	-1.46416	-8.86517	BB_DE	same
TCALIF_12408	cuticle protein	-1.54844	-11.1508	BB_DE	same
TCALIF_05787	cuticle protein	-1.60426	-16.5699	BB_DE	same
comp37992_c0_seq1_22485	cuticle protein	-1.34122	-16.9162	BB_DE	same
TCALIF_12032	cuticle protein	-2.44122	-43.3027	BB_DE	same
TCALIF_10123	cuticle protein 7	-1.454	-4.70579	BB_DE	same
TCALIF_09040	cuticle protein 7	-1.04657	-7.19847	BB_DE	same
TCALIF_12409	cuticle protein 7	-1.00996	-7.62787	BB_DE	same
TCALIF_10126	cuticle protein 7	-1.37201	-15.4648	BB_DE	same
comp43300_c0_seq1_28757	cuticle protein isoform b	-1.04586	-4.92047	BB_DE	same
TCALIF_10282	cuticle protein precursor	-1.08275	-5.23144	BB_DE	same
Contig59_58	cuticular protein 144 (agap006369-pa)	-1.44692	-4.5301	BB_DE	same
TCALIF_03370	cuticular protein 55	-1.23041	-2.71277	BB_DE	same
TCALIF_11363	cuticular protein 72ea	-1.39374	-2.28408	BB_DE	same
TCALIF_01463	cuticular protein analogous to peritrophins 3-d1 precursor	-1.89142	-9.68587	BB_DE	same
comp41096_c0_seq1_26055	cuticular protein analogous to peritrophins 3-d1 precursor	-1.83108	-10.1665	BB_DE	same
TCALIF_09622	cysteine sulfinic acid	-2.03344	-2.66728	BB_DE	same
TCALIF_13243	cytochrome p450 cyp3025b1	-1.337	-3.80118	BB_DE	same
TCALIF_04711	cytochrome p450 cyp3025b1	-1.70967	-4.37973	BB_DE	same
TCALIF_12235	delta-6 fatty acid desaturase	1.00791	1.7448	BB_DE	same
TCALIF_01598	dnaj homolog subfamily b member 9	1.52294	1.72441	BB_DE	same
TCALIF_00939	domon domain-containing protein cg14681 precursor	-1.69559	-9.25711	BB_DE	same
comp51184_c0_seq1_44497	domon domain-containing protein cg14681 precursor	-1.72759	-10.126	BB_DE	same
TCALIF_06544	duplex-specific nuclease	1.08194	1.8338	BB_DE	same
TCALIF_01526	e-selectin precursor	-2.02835	-40.999	BB_DE	same
TCALIF_05773	e3 ubiquitin-protein ligase lrsam1	1.36398	3.08601	BB_DE	same
TCALIF_11691	e3 ubiquitin-protein ligase rnf14-like	-3.23266	-7.99113	BB_DE	same
comp33270_c0_seq1_18453	ectoine hydroxylase-like	1.11892	1.58578	BB_DE	same
TCALIF_05274	eh domain-containing protein 1	1.35868	1.60845	BB_DE	same
TCALIF_04717	endoplasmic reticulum membrane protein ygl010w	1.25885	1.74349	BB_DE	same
TCALIF_11026	endoplasmic reticulum resident protein 29-like	1.11898	1.79113	BB_DE	same
TCALIF_01856	endoprotease furin	-1.24	-4.00183	BB_DE	same
Contig3210_4929	endoprotease furin	-1.24548	-4.84152	BB_DE	same
comp40694_c0_seq1_25569	epididymal secretory protein e1	1.25251	1.53002	BB_DE	same
TCALIF_04976	esterase fe4-like	1.24452	1.87022	BB_DE	same
TCALIF_03935	ethanolamine-phosphate phospho-lyase	1.28127	1.50231	BB_DE	same
comp43025_c1_seq1_28382	eukaryotic initiation factor 4a	-1.52833	-36.5207	BB_DE	same
comp46067_c0_seq1_32536	eukaryotic initiation factor 4a-ii	-1.65659	-27.9894	BB_DE	same
TCALIF_13229	eukaryotic translation initiation factor 6	-1.0421	-1.90342	BB_DE	same
TCALIF_01514	facilitated trehalose transporter tret1-like isoform x1	1.69176	1.86371	BB_DE	same
TCALIF_07889	flexible cuticle protein 12 precursor	-1.62404	-2.92563	BB_DE	same
TCALIF_08785	flexible cuticle protein 12 precursor	-1.90717	-7.34496	BB_DE	same
comp24610_c0_seq1_13069	flexible cuticle protein 12 precursor	-1.79757	-11.783	BB_DE	same
TCALIF_01360	folate carrier	-1.7542	-2.96127	BB_DE	same
TCALIF_01234	furin-like protease isoform 1-crr isoform x1	-1.42924	-1.93876	BB_DE	same
TCALIF_10480	gdnf-inducible zinc finger protein 1-like	-1.1718	-2.34845	BB_DE	same
TCALIF_03695	glucose-dependent insulinotropic receptor-like	-2.01864	-7.4183	BB_DE	same
TCALIF_09933	growth arrest-specific protein 8 isoform x1	-1.63309	-2.66956	BB_DE	same
TCALIF_05614	heat shock protein 40	1.55758	1.80791	BB_DE	same
Contig1545_1544	heat shock protein 67b2	-1.08658	-1.77831	BB_DE	same
TCALIF_04918	heat shock protein hsp16-	1.96755	2.0727	BB_DE	same
comp42526_c0_seq1_27777	hemagglutinin amebocyte aggregation factor	1.05048	1.67214	BB_DE	same
TCALIF_01798	heme-binding protein 2	1.09395	3.37817	BB_DE	same
TCALIF_03888	heme-binding protein 2-like isoform x2	1.72169	2.12972	BB_DE	same
TCALIF_08504	heme-binding protein 3	1.88207	2.58619	BB_DE	same
comp24484_c0_seq1_12953	histone -like	-1.07267	-1.72937	BB_DE	same
comp45359_c0_seq1_31481	histone h1-delta	1.12389	2.80079	BB_DE	same
comp42513_c1_seq1_27766	histone h2a	1.38306	1.47998	BB_DE	same
TCALIF_12768	homeobox protein otx1	-1.39049	-1.89684	BB_DE	same
TCALIF_13846	hypothetical protein	-1.27892	-2.13903	BB_DE	same
TCALIF_06900	hypothetical protein	-1.35605	-2.29806	BB_DE	same
TCALIF_08996	hypothetical protein	-1.32521	-2.54036	BB_DE	same
TCALIF_12838	hypothetical protein	-1.23355	-9.85573	BB_DE	same
TCALIF_12123	hypothetical protein	-1.36902	-11.7829	BB_DE	same
TCALIF_10219	hypothetical protein BRAFLDRAFT_126791	-1.29646	-3.77619	BB_DE	same
comp57687_c0_seq1_44726	hypothetical protein DAPPUDRAFT_313673	-1.10854	-5.17162	BB_DE	same
TCALIF_13247	hypothetical protein DAPPUDRAFT_313673	-1.13763	-5.6963	BB_DE	same
TCALIF_05328	hypothetical protein DAPPUDRAFT_316261	-1.81845	-6.02473	BB_DE	same
TCALIF_05329	hypothetical protein DAPPUDRAFT_316261	-1.5504	-6.77517	BB_DE	same
TCALIF_06491	hypothetical protein DAPPUDRAFT_47496	-1.54669	-2.92319	BB_DE	same
TCALIF_10398	hypothetical protein EAG_12595	-1.20062	-3.07666	BB_DE	same
comp44529_c0_seq1_30324	hypothetical protein TcasGA2_TC006625	-1.41001	-1.8795	BB_DE	same
TCALIF_06995	isoform a	1.57813	1.80034	BB_DE	same
comp33548_c0_seq1_18708	isoform a	1.43328	1.55134	BB_DE	same
TCALIF_05410	isoform a	-1.10696	-1.80609	BB_DE	same
TCALIF_06482	isoform a	-1.2835	-2.24083	BB_DE	same
comp46319_c0_seq1_32970	isoform a	-1.10886	-2.62583	BB_DE	same
TCALIF_10789	isoform a	-1.38703	-7.32848	BB_DE	same
comp38017_c0_seq1_22518	isoform b	-1.63002	-4.32676	BB_DE	same
Contig4521_6158	isoform c	-1.22603	-2.84523	BB_DE	same
comp48858_c0_seq2_38246	isoform cra_a	-1.49321	-4.37045	BB_DE	same
comp47449_c0_seq1_35161	isoform d	-1.27946	-2.88275	BB_DE	same
Contig4680_6303	juvenile hormone-inducible	-1.07959	-2.76217	BB_DE	same
TCALIF_08149	juvenile hormone-inducible protein	-1.77971	-4.49606	BB_DE	same
TCALIF_11866	kda small heat shock protein	1.4114	1.90317	BB_DE	same
TCALIF_13289	leukocyte receptor cluster member 9	-3.88821	-14.3451	BB_DE	same
comp33787_c0_seq1_18930	lipoma preferred partner lpp	-1.13099	-3.0462	BB_DE	same
TCALIF_03992	low quality protein: crystallin j1a-like	1.71559	2.35171	BB_DE	same
TCALIF_13773	low quality protein: multidrug resistance-associated protein 1-like	-1.40435	-4.28599	BB_DE	same
TCALIF_07099	low quality protein: selenoprotein w	-1.13855	-2.20313	BB_DE	same
Contig1465_1464	luciferin-regenerating enzyme	1.19271	1.57233	BB_DE	same
TCALIF_04082	major vault protein	-1.7083	-4.78415	BB_DE	same
TCALIF_11750	marginal zone b- and b1-cell-specific	1.60959	2.04254	BB_DE	same
TCALIF_05273	metalloreductase steap3	1.57828	1.82272	BB_DE	same
comp38150_c0_seq1_22653	metalloreductase steap3	1.49846	1.77701	BB_DE	same
TCALIF_03010	mfs-type transporter slc18b1-like	-1.4949	-2.59981	BB_DE	same
TCALIF_01705	mical-like protein 2	-1.37393	-5.74273	BB_DE	same
TCALIF_00085	molting fluid carboxypeptidase a	-1.21219	-4.87493	BB_DE	same
TCALIF_12300	morn repeat protein	-1.49266	-4.15275	BB_DE	same
TCALIF_07501	moxd1-like protein 2	-1.23714	-2.45466	BB_DE	same
TCALIF_02192	multidrug resistance-associated protein 1	-1.63144	-1.87263	BB_DE	same
TCALIF_01392	multidrug resistance-associated protein 1 isoform x1	-1.24636	-1.80973	BB_DE	same
TCALIF_02191	multidrug-resistance like protein isoform k	-1.78189	-2.21742	BB_DE	same
comp48398_c1_seq1_37174	myc proto-oncogene	-1.12946	-1.57826	BB_DE	same
TCALIF_10103	n -dimethylarginine dimethylaminohydrolase 1-like	-1.123	-2.2541	BB_DE	same
TCALIF_03677	na+ k+ 2cl- cotransporter isoform partial	-1.39159	-2.11172	BB_DE	same
TCALIF_09019	notum-like protein	-1.34518	-2.06313	BB_DE	same
TCALIF_02536	nucleoporin nsp1-like isoform x1	-1.12038	-1.89546	BB_DE	same
comp37657_c0_seq1_22151	obstractor b	-1.22185	-2.32627	BB_DE	same
TCALIF_06844	omega-amidase nit2	-1.30583	-3.2891	BB_DE	same
TCALIF_02780	organic cation transporter protein isoform x2	-1.34301	-2.85583	BB_DE	same
TCALIF_12190	otu domain-containing protein 3	-1.03786	-1.69325	BB_DE	same
TCALIF_04289	oxalate:formate antiporter	1.63183	2.91289	BB_DE	same
TCALIF_13642	pancreatic lipase-related protein 2	1.2135	2.87252	BB_DE	same
TCALIF_09432	par-domain protein isoform m	-1.24526	-1.84862	BB_DE	same
TCALIF_02785	peptidyl-prolyl cis-trans isomerase	-1.53951	-4.02376	BB_DE	same
TCALIF_04700	phospholipase a2 homolog 1-like	-1.44093	-5.22844	BB_DE	same
comp46164_c1_seq1_32667	polyhomeotic-like protein 2	-1.38459	-2.16987	BB_DE	same
comp39203_c0_seq1_23846	polysaccharide deacetylase	-12.3216	-7.58438	BB_DE	same
comp45913_c0_seq1_32325	PREDICTED: uncharacterized protein LOC100881040	-1.41118	-2.67181	BB_DE	same
TCALIF_11537	probable fructose-26-bisphosphatase tigar a	-2.25818	-3.34379	BB_DE	same
TCALIF_09878	probable gpi-anchored adhesin-like protein pga55	-1.41352	-4.01478	BB_DE	same
TCALIF_07339	proclotting enzyme-like	-1.04472	-3.84377	BB_DE	same
TCALIF_08332	prophenoloxidase activating factor	-1.03686	-1.66818	BB_DE	same
comp52936_c0_seq1_44588	proprotein convertase subtilisin kexin type	-1.42853	-1.9043	BB_DE	same
TCALIF_08735	protein fam169b isoform x2	1.77594	1.89824	BB_DE	same
TCALIF_00144	protein fem-1 homolog cg6966 isoform x3	-1.05623	-2.54815	BB_DE	same
TCALIF_05219	protein isoform partial	-1.57192	-4.81747	BB_DE	same
TCALIF_00206	protein malvolio-like	-1.09855	-2.52472	BB_DE	same
TCALIF_03556	protein o-mannosyltransferase 1-like	1.22253	1.6453	BB_DE	same
TCALIF_07276	protein toll	-1.04259	-2.08636	BB_DE	same
TCALIF_06019	protein zyx- isoform b	-1.19678	-2.67541	BB_DE	same
TCALIF_01384	regucalcin-like isoform x1	1.13168	1.71969	BB_DE	same
TCALIF_02710	restin homolog isoform x1	-1.24348	-3.46798	BB_DE	same
TCALIF_01041	retinol dehydratase	-1.65867	-2.6711	BB_DE	same
comp32466_c0_seq1_17712	ribosomal protein s27	-1.36242	-1.60531	BB_DE	same
comp55506_c0_seq1_44665	selenoprotein w	-1.1728	-2.01852	BB_DE	same
TCALIF_11973	serine threonine protein kinase	-1.22851	-1.59289	BB_DE	same
Contig6348_7852	serine threonine-protein kinase doa	-1.29744	-3.16493	BB_DE	same
TCALIF_05975	serine threonine-protein kinase doa	-1.59331	-3.19901	BB_DE	same
comp38371_c0_seq1_22889	serine threonine-protein kinase rio1	-1.79804	-4.68934	BB_DE	same
TCALIF_01310	serine threonine-protein kinase rio3	-1.14426	-1.66923	BB_DE	same
comp44918_c0_seq1_30845	sex-determining protein fem-1	-1.47781	-1.97842	BB_DE	same
TCALIF_13523	small heat shock protein	1.11912	2.09108	BB_DE	same
TCALIF_02419	sodium- and chloride-dependent glycine transporter 2-like	-1.29063	-2.15428	BB_DE	same
comp45384_c0_seq1_31528	sodium- and chloride-dependent glycine transporter 2-like	-1.79985	-2.27283	BB_DE	same
TCALIF_07846	sodium-dependent glucose transporter 1	-1.15542	-5.28056	BB_DE	same
TCALIF_06734	sodium-dependent glucose transporter 1-like	-1.98177	-12.3462	BB_DE	same
TCALIF_07845	sodium-dependent glucose transporter partial	-1.29489	-6.23588	BB_DE	same
TCALIF_07462	solute carrier family 22 member 5	-1.47624	-5.25897	BB_DE	same
TCALIF_10840	somatomedin-b and thrombospondin type-1 domain-containing protein	-1.71152	-3.39211	BB_DE	same
TCALIF_12466	spt transcription factor family member	-1.40285	-2.47775	BB_DE	same
TCALIF_00626	spt transcription factor family member	-1.09312	-2.94558	BB_DE	same
TCALIF_04994	spt transcription factor family member	-9.78165	-15.8904	BB_DE	same
TCALIF_09828	tetratricopeptide repeat protein 25	-1.60233	-3.25615	BB_DE	same
comp42812_c0_seq1_28109	tis11-like protein	-1.23698	-2.28969	BB_DE	same
TCALIF_10695	torso-like protein	-1.29037	-5.315	BB_DE	same
comp51493_c0_seq1_44527	torso-like protein precursor	-1.42277	-4.38584	BB_DE	same
Contig2686_4449	trehalose transporter 1	1.5658	2.90984	BB_DE	same
TCALIF_12592	tripeptidyl-peptidase 2	1.00037	1.60698	BB_DE	same
Contig1609_3466	trp channel protein nanchung	1.02597	3.70137	BB_DE	same
TCALIF_04033	tubulin beta-1 chain	-1.35568	-1.55933	BB_DE	same
TCALIF_10710	venom allergen 5-like	-1.30037	-4.19228	BB_DE	same
TCALIF_02614	venom dipeptidyl peptidase 4-like	-1.32465	-2.31054	BB_DE	same
TCALIF_05216	ves g 5 allergen	-1.58636	-3.16608	BB_DE	same
comp45546_c0_seq1_31815	ves g 5 allergen	-1.47556	-3.28977	BB_DE	same
comp24600_c0_seq1_13057	von willebrand factor a domain-containing protein 7-like	-1.30431	-3.28922	BB_DE	same
Contig2844_4594	zinc finger protein 596-like	-1.42086	-2.81287	BB_DE	same
TCALIF_01089	zinc finger protein c3h1 type-like 1	-1.39488	-4.51758	BB_DE	same
TCALIF_04632	zinc finger protein zfs1	-1.2302	-2.15499	BB_DE	same
TCALIF_10630	#NAME?	-1.22314	-4.26567	BB_DE	same
TCALIF_06906	---NA---	4.12576	8.81779	Both_DE	same
TCALIF_00461	---NA---	3.77332	8.22692	Both_DE	same
TCALIF_03375	---NA---	8.61613	7.07678	Both_DE	same
Contig20_19	---NA---	4.04041	3.99809	Both_DE	same
comp51313_c0_seq1_44507	---NA---	7.18285	3.234	Both_DE	same
TCALIF_03376	---NA---	9.45517	3.04696	Both_DE	same
TCALIF_08840	---NA---	3.81034	2.97186	Both_DE	same
comp49397_c0_seq1_39570	---NA---	2.13347	2.67636	Both_DE	same
TCALIF_08964	---NA---	2.23147	1.93956	Both_DE	same
comp71316_c0_seq1_44876	---NA---	2.16369	1.87114	Both_DE	same
comp40436_c0_seq1_25295	---NA---	2.1698	1.67347	Both_DE	same
TCALIF_00753	78 kda glucose-regulated partial	2.39748	2.72914	Both_DE	same
comp32704_c0_seq2_17919	78 kda glucose-regulated protein precursor	2.98234	2.50765	Both_DE	same
TCALIF_09890	atp-dependent clp protease atp-binding subunit clpx- mitochondrial-like	4.56715	4.26669	Both_DE	same
comp46868_c0_seq1_33965	bla g 5 allergen	2.72708	1.5979	Both_DE	same
TCALIF_02439	cd63 antigen	5.23658	3.39545	Both_DE	same
TCALIF_12758	copine-9-like isoform x2	-3.18527	-3.11352	Both_DE	same
TCALIF_09316	galactosylgalactosylxylosylprotein 3-beta-glucuronosyltransferase s	2.29077	2.00073	Both_DE	same
comp49814_c3_seq5_40727	heat shock protein 40	1.87068	1.67882	Both_DE	same
TCALIF_04517	heat shock protein 70	5.194	4.84745	Both_DE	same
TCALIF_06728	heat shock protein 70	3.99048	4.747	Both_DE	same
TCALIF_09482	heat shock protein 70	3.96446	3.094	Both_DE	same
TCALIF_11487	heat shock protein 70	2.13939	3.06463	Both_DE	same
comp46685_c0_seq1_33583	heat shock protein 90	3.10083	2.29949	Both_DE	same
TCALIF_13715	heat shock protein beta-1	2.43677	2.46022	Both_DE	same
TCALIF_10081	heat shock protein beta-1	2.22867	2.20268	Both_DE	same
TCALIF_13714	heat shock protein beta-1	2.13219	1.98735	Both_DE	same
comp45224_c0_seq1_31268	hypothetical protein DAPPUDRAFT_315459	-2.20938	-13.9516	Both_DE	same
comp38417_c0_seq1_22939	loc560210 protein	2.59861	4.59877	Both_DE	same
TCALIF_01587	lon peptidase n-terminal domain and ring finger protein 3 isoform x2	2.05183	2.44803	Both_DE	same
TCALIF_11129	protein disulfide-isomerase a6	1.86453	2.2774	Both_DE	same
TCALIF_13893	short-chain dehydrogenase	2.37364	2.04592	Both_DE	same
TCALIF_09115	x-box binding protein 1	2.2474	3.03743	Both_DE	same
TCALIF_09361	---NA---	5.18991	1.02982	SD_DE	same
comp41377_c0_seq2_26389	---NA---	-1.88531	-2.24333	SD_DE	same
TCALIF_11481	---NA---	-1.8702	-2.56342	SD_DE	same
TCALIF_01534	a chain orally active 2-amino thienopyrimidine inhibitors of the hsp90 chaperone	2.60215	2.30905	SD_DE	same
comp33970_c0_seq1_19090	brain chitinase and chia	-1.87431	-1.14764	SD_DE	same
TCALIF_06966	glucose dehydrogenase	1.82283	1.09829	SD_DE	same
comp50334_c0_seq1_42602	heat shock protein 70	1.97368	1.19754	SD_DE	same
TCALIF_07011	heat shock protein beta-1	2.02121	1.36503	SD_DE	same
TCALIF_08135	hsp70 hsp90 organizing protein homolog	1.72254	1.17928	SD_DE	same
comp39174_c0_seq1_23817	protein phosphatase 1 regulatory subunit 3d	2.15912	1.61207	SD_DE	same
TCALIF_06839	set and mynd domain-containing protein 4-like	3.88626	2.12386	SD_DE	same
TCALIF_10264	solute carrier family 40 member 1	2.06359	1.78527	SD_DE	same
TCALIF_12922	tyrosine aminotransferase	3.42345	1.22957	SD_DE	same
TCALIF_05480	unkown protein	1.97632	1.14277	SD_DE	same
TCALIF_08662	---NA---	0	6.96643	BB_DE	opposite
comp43827_c0_seq1_29440	---NA---	-1.52197	5.61345	BB_DE	opposite
TCALIF_01240	---NA---	-1.5466	4.24069	BB_DE	opposite
TCALIF_01621	---NA---	-1.6611	3.79439	BB_DE	opposite
TCALIF_12341	---NA---	0	3.19723	BB_DE	opposite
comp654839_c0_seq1_48400	---NA---	0	2.8172	BB_DE	opposite
TCALIF_02685	---NA---	-1.78808	2.75158	BB_DE	opposite
Contig768_2701	---NA---	0	2.23132	BB_DE	opposite
comp47559_c0_seq5_35364	---NA---	0	1.95958	BB_DE	opposite
TCALIF_06068	---NA---	1.41517	-1.76012	BB_DE	opposite
comp51670_c0_seq1_44538	---NA---	1.63995	-2.05113	BB_DE	opposite
comp38027_c0_seq2_22528	---NA---	0	-2.15339	BB_DE	opposite
TCALIF_10119	---NA---	0	-2.34246	BB_DE	opposite
TCALIF_06496	---NA---	1.36194	-2.38967	BB_DE	opposite
comp38313_c0_seq2_22831	---NA---	0	-2.50984	BB_DE	opposite
TCALIF_06691	---NA---	1.23096	-2.63997	BB_DE	opposite
comp43553_c1_seq1_29108	---NA---	0	-3.0635	BB_DE	opposite
comp63761_c0_seq1_44807	---NA---	1.09597	-3.0811	BB_DE	opposite
comp47433_c0_seq1_35137	---NA---	1.39392	-3.18665	BB_DE	opposite
comp34631_c0_seq1_19602	---NA---	0	-3.26987	BB_DE	opposite
Contig1000_2917	---NA---	0	-3.48513	BB_DE	opposite
comp51377_c0_seq1_44518	---NA---	0	-3.755	BB_DE	opposite
comp52007_c0_seq1_44551	---NA---	0	-3.96341	BB_DE	opposite
TCALIF_02357	---NA---	0	-4.16496	BB_DE	opposite
TCALIF_13494	---NA---	1.39303	-4.65919	BB_DE	opposite
Contig332_2319	---NA---	1.7106	-5.57622	BB_DE	opposite
TCALIF_12051	---NA---	1.19164	-5.65231	BB_DE	opposite
TCALIF_04122	---NA---	1.59303	-6.65029	BB_DE	opposite
comp44161_c0_seq1_29851	---NA---	0	-10.4909	BB_DE	opposite
comp42425_c1_seq1_27660	---NA---	1.10368	-10.5221	BB_DE	opposite
TCALIF_00583	---NA---	0	-38.0678	BB_DE	opposite
TCALIF_09133	---NA---	1.14695	-92.2675	BB_DE	opposite
comp42467_c0_seq1_27706	---NA---	1.56383	-574.689	BB_DE	opposite
TCALIF_06113	---NA---	0	-640.948	BB_DE	opposite
comp43733_c0_seq1_29321	abc1 family protein	0	-2.79096	BB_DE	opposite
TCALIF_04682	aminopeptidase n	1.17849	-16.5837	BB_DE	opposite
TCALIF_07850	astacin-like metalloendopeptidase	1.13494	-2.62217	BB_DE	opposite
TCALIF_12441	bcs-1 protein	4.38271	-4.74583	BB_DE	opposite
comp47713_c0_seq1_35800	beta-galactoside alpha -sialyltransferase st6gal i ii	-1.03968	21.9934	BB_DE	opposite
TCALIF_08756	c-type lectin 4	1.34989	-1.809	BB_DE	opposite
TCALIF_06435	c-type lectin precursor	1.95721	-2.88698	BB_DE	opposite
TCALIF_03282	chemosensory protein	1.21104	-3.43733	BB_DE	opposite
TCALIF_01356	chitinase-3-like protein 3	1.40423	-2.59889	BB_DE	opposite
comp41462_c1_seq1_26481	chitooligosaccharidolytic beta-n-acetylglucosaminidase	0	-1.53884	BB_DE	opposite
TCALIF_04028	chorion peroxidase	1.36633	-2.42699	BB_DE	opposite
comp43900_c0_seq2_29534	cuticle protein	0	-2.82491	BB_DE	opposite
TCALIF_01077	cuticle protein	6.03236	-3.03313	BB_DE	opposite
comp41401_c0_seq1_26413	cuticle protein	0	-3.36423	BB_DE	opposite
TCALIF_07087	cuticle protein	0	-3.55359	BB_DE	opposite
TCALIF_03542	cuticle protein	1.2511	-4.73231	BB_DE	opposite
comp34197_c0_seq1_19276	cuticle protein	0	-4.8107	BB_DE	opposite
TCALIF_10120	cuticle protein	1.21415	-5.39677	BB_DE	opposite
TCALIF_10056	cuticle protein	1.00419	-6.0485	BB_DE	opposite
comp43900_c0_seq1_29533	cuticle protein	0	-6.58557	BB_DE	opposite
TCALIF_14170	cuticle protein	1.07738	-6.86255	BB_DE	opposite
TCALIF_03993	cuticle protein	0	-8.08675	BB_DE	opposite
Contig301_2290	cuticle protein 19	0	-5.50345	BB_DE	opposite
comp32261_c0_seq1_17526	cuticle protein 7	0	-1.96955	BB_DE	opposite
TCALIF_11944	cuticle protein 7	3.62756	-2.4288	BB_DE	opposite
TCALIF_09258	cuticle protein 7	1.86351	-3.52597	BB_DE	opposite
TCALIF_12217	cuticle protein 7	2.33624	-4.73121	BB_DE	opposite
Contig1883_3717	cuticle protein 7	1.24657	-5.26207	BB_DE	opposite
TCALIF_12953	cuticle protein 7	1.48952	-5.43057	BB_DE	opposite
Contig352_351	cuticle protein 7	0	-6.01128	BB_DE	opposite
TCALIF_10127	cuticle protein 7	1.20159	-7.60333	BB_DE	opposite
TCALIF_13797	cuticle protein 7	1.32119	-7.78595	BB_DE	opposite
TCALIF_08832	cuticle protein 7	1.49705	-7.78885	BB_DE	opposite
TCALIF_06039	cuticle protein 7	1.24464	-8.02546	BB_DE	opposite
Contig1193_1192	cuticle protein 7	0	-11.573	BB_DE	opposite
comp40233_c0_seq1_25035	cuticle protein isoform b	2.56678	-3.42925	BB_DE	opposite
comp48310_c0_seq2_36984	cuticle protein precursor	1.57981	-8.18373	BB_DE	opposite
TCALIF_10283	cuticle protein precursor	1.44048	-9.30532	BB_DE	opposite
TCALIF_07345	cuticle protein5a	1.7331	-2.99525	BB_DE	opposite
comp52355_c0_seq1_44568	cuticular protein 55	0	-2.64388	BB_DE	opposite
TCALIF_01551	cuticular protein r&r 1	1.05571	-1.86201	BB_DE	opposite
Contig4577_6207	cytochrome p450	0	-4.01989	BB_DE	opposite
TCALIF_13101	denn domain-containing protein 2a	-1.18717	2.20976	BB_DE	opposite
TCALIF_03275	domon domain-containing protein cg14681	1.07397	-5.36354	BB_DE	opposite
comp42383_c0_seq1_27612	endonuclease exonuclease phosphatase family protein	0	-7.38231	BB_DE	opposite
comp45385_c0_seq1_31529	f-box only protein 28-like	1.32219	-1.96493	BB_DE	opposite
TCALIF_04873	ferric-chelate reductase 1 homolog	0	-122.564	BB_DE	opposite
TCALIF_00908	formin isoform a	1.02652	-1.99656	BB_DE	opposite
comp24478_c0_seq1_12947	heme-binding protein 2	0	2.19445	BB_DE	opposite
TCALIF_08918	homeobox protein 2-like	1.57101	-2.43202	BB_DE	opposite
TCALIF_13717	homeobox protein 2-like	0	-3.12837	BB_DE	opposite
TCALIF_13718	homeobox protein 2-like	2.59296	-4.25977	BB_DE	opposite
TCALIF_04088	hypothetical protein	1.83665	-3.04248	BB_DE	opposite
TCALIF_09770	hypothetical protein	1.82951	-4.38552	BB_DE	opposite
comp43315_c0_seq1_28776	hypothetical protein	3.56676	-4.87025	BB_DE	opposite
TCALIF_09766	hypothetical protein	2.62505	-5.20838	BB_DE	opposite
TCALIF_11976	hypothetical protein	1.62937	-6.67767	BB_DE	opposite
TCALIF_13283	hypothetical protein	1.50441	-6.68054	BB_DE	opposite
comp66382_c0_seq1_44839	hypothetical protein	0	-8.19426	BB_DE	opposite
TCALIF_09769	hypothetical protein	3.00283	-8.2179	BB_DE	opposite
comp47107_c0_seq3_34462	hypothetical protein	1.38159	-8.58883	BB_DE	opposite
TCALIF_13286	hypothetical protein	1.02635	-12.0374	BB_DE	opposite
TCALIF_11484	hypothetical protein DAPPUDRAFT_201180	3.05287	-2.67068	BB_DE	opposite
comp46434_c0_seq1_33147	hypothetical protein DAPPUDRAFT_210528	2.44241	-2.35221	BB_DE	opposite
TCALIF_04358	hypothetical protein DAPPUDRAFT_301656	1.21917	-2.6514	BB_DE	opposite
TCALIF_03260	hypothetical protein EAI_16903	1.23961	-7.00385	BB_DE	opposite
comp49335_c2_seq1_39451	hypothetical protein Phum_PHUM513220	1.01412	-1.84665	BB_DE	opposite
TCALIF_06647	hypothetical protein X777_03987	-1.79005	2.01369	BB_DE	opposite
comp40557_c0_seq1_25432	juvenile hormone-inducible protein	0	-6.82146	BB_DE	opposite
TCALIF_04721	lactoylglutathione lyase	0	-3.22486	BB_DE	opposite
TCALIF_03107	larval cuticle protein a3a-like	1.41358	-2.74879	BB_DE	opposite
TCALIF_08148	larval cuticle protein a3a-like	1.52303	-3.62966	BB_DE	opposite
comp44483_c0_seq3_30269	lon peptidase n-terminal domain and ring finger protein 3 isoform 2	0	4.24264	BB_DE	opposite
Contig630_2581	lupus la	1.96527	-1.98106	BB_DE	opposite
TCALIF_06228	macrophage mannose receptor partial	0	-5.67153	BB_DE	opposite
TCALIF_07120	maltase-glucoamylase-like protein flj16351	-1.00416	1.58492	BB_DE	opposite
comp47671_c1_seq12_35628	mical-like protein 2	1.15711	-4.71584	BB_DE	opposite
comp45069_c0_seq1_31047	mitochondrial trna-specific 2-thiouridylase 1-like	0	-8.60561	BB_DE	opposite
TCALIF_04637	n -dimethylarginine dimethylaminohydrolase 1-like	1.07463	-3.96671	BB_DE	opposite
TCALIF_11269	nesprin-1 isoform x2	-1.05667	1.98676	BB_DE	opposite
TCALIF_11964	notch-regulated ankyrin repeat-containing protein b	1.00832	-4.30196	BB_DE	opposite
Contig1623_1622	origin recognition complex subunit 4	0	1.837	BB_DE	opposite
TCALIF_11041	oxidoreductase htatip2	-1.11364	1.5425	BB_DE	opposite
comp24534_c0_seq1_12996	par-domain protein isoform m	0	-2.17594	BB_DE	opposite
TCALIF_12525	peritrophin isoform a	2.30448	-3.15489	BB_DE	opposite
Contig1754_1753	peritrophin isoform a	2.18644	-3.76291	BB_DE	opposite
comp43411_c0_seq1_28893	plasma alpha-l-fucosidase	-1.15552	1.76532	BB_DE	opposite
TCALIF_06797	plasma kallikrein	1.39694	-6.50255	BB_DE	opposite
comp48860_c0_seq2_38250	restin homolog	0	-3.3747	BB_DE	opposite
Contig2711_4472	retinol dehydratase	0	-4.69086	BB_DE	opposite
Contig5533_7102	serine protease desc4	1.08479	-4.03993	BB_DE	opposite
comp34888_c0_seq1_19814	sodium-dependent glucose transporter 1-like	0	-2.83611	BB_DE	opposite
comp24530_c0_seq1_12992	solute carrier family facilitated glucose transporter member 8	0	-3.41141	BB_DE	opposite
TCALIF_09662	spatzle protein	3.29918	-4.84213	BB_DE	opposite
TCALIF_02114	spidroin-2-like isoform x2	1.86496	-1.63176	BB_DE	opposite
TCALIF_03842	spidroin-2-like isoform x2	1.56555	-1.74446	BB_DE	opposite
TCALIF_08040	spt transcription factor family member	1.54364	-2.454	BB_DE	opposite
comp42275_c0_seq3_27471	spt transcription factor family member	1.64163	-2.49736	BB_DE	opposite
TCALIF_05297	spt transcription factor family member	2.31058	-4.99625	BB_DE	opposite
TCALIF_10769	trypsin 1a	0	-15.3924	BB_DE	opposite
TCALIF_01614	vacuolar protein sorting-associated protein 27 isoform x2	1.07594	-4.40133	BB_DE	opposite
TCALIF_03853	very long-chain-fatty-acid-- ligase bubblegum isoform x1	1.01299	-4.65619	BB_DE	opposite
comp48268_c0_seq1_36903	zinc finger protein xfin-like	1.02012	-1.9428	BB_DE	opposite
TCALIF_02712	---NA---	-2.54349	3.81543	Both_DE	opposite
TCALIF_06077	---NA---	2.38818	-2.03732	Both_DE	opposite
comp44223_c0_seq1_29929	---NA---	5.53176	-2.05233	Both_DE	opposite
TCALIF_09703	---NA---	2.314	-3.9148	Both_DE	opposite
comp32912_c0_seq1_18102	---NA---	12.6488	-4.04239	Both_DE	opposite
comp43641_c0_seq1_29218	---NA---	4.49985	-4.52564	Both_DE	opposite
comp42152_c0_seq1_27311	bcs-1 protein	5.24845	-3.20292	Both_DE	opposite
TCALIF_12218	bcs-1 protein	14.4608	-4.16931	Both_DE	opposite
TCALIF_13048	chorion peroxidase	2.77446	-2.98335	Both_DE	opposite
comp37950_c0_seq1_22442	chorion peroxidase	2.90788	-4.82411	Both_DE	opposite
TCALIF_07088	cuticle protein	3.8197	-2.52008	Both_DE	opposite
TCALIF_02013	cuticle protein	2.52163	-2.91352	Both_DE	opposite
comp46706_c0_seq1_33625	cuticle protein	3.95854	-3.75676	Both_DE	opposite
TCALIF_12219	cuticle protein	5.0738	-4.79869	Both_DE	opposite
comp41183_c0_seq1_26148	cuticle protein	6.41575	-5.41363	Both_DE	opposite
TCALIF_02375	cuticle protein 19	2.27724	-3.58674	Both_DE	opposite
comp43092_c0_seq1_28459	cuticle protein 19	2.66103	-3.60934	Both_DE	opposite
TCALIF_02374	cuticle protein 19	3.73209	-3.94932	Both_DE	opposite
TCALIF_11942	cuticle protein 7	4.67139	-1.87374	Both_DE	opposite
TCALIF_10390	cuticle protein 7	4.1225	-2.45449	Both_DE	opposite
TCALIF_09472	cuticular protein rr-2 family member 23 precursor	2.95872	-3.57746	Both_DE	opposite
TCALIF_03706	endocuticle structural glycoprotein bd-8-like	4.63018	-1.89903	Both_DE	opposite
TCALIF_06172	hypothetical protein	18.7989	-1.85056	Both_DE	opposite
TCALIF_09775	hypothetical protein	2.94749	-3.31545	Both_DE	opposite
comp43394_c0_seq1_28875	hypothetical protein	3.14957	-3.36213	Both_DE	opposite
TCALIF_09773	hypothetical protein	6.66884	-3.83934	Both_DE	opposite
TCALIF_13962	hypothetical protein	4.06137	-4.38386	Both_DE	opposite
TCALIF_10469	lupus la	2.15789	-2.07266	Both_DE	opposite
comp55889_c0_seq1_44681	PREDICTED: uncharacterized protein LOC100904950	2.88309	-2.3807	Both_DE	opposite
TCALIF_09663	spatzle protein	3.02032	-4.44696	Both_DE	opposite
comp44992_c0_seq1_30955	spatzle protein	3.29469	-5.4523	Both_DE	opposite
TCALIF_03908	spt transcription factor family member	3.02025	-1.87641	Both_DE	opposite
TCALIF_11653	spt transcription factor family member	2.98223	-2.66578	Both_DE	opposite
TCALIF_12524	spt transcription factor family member	3.30196	-3.57191	Both_DE	opposite
TCALIF_09397	sptzle 2-like protein	4.01104	-2.00786	Both_DE	opposite
TCALIF_09407	sptzle 2-like protein	4.02324	-5.79804	Both_DE	opposite
TCALIF_12180	transmembrane protein 245 isoform x1	-2.08386	3.67036	Both_DE	opposite
TCALIF_04675	---NA---	-8.7438	5.05644	SD_DE	opposite
TCALIF_09934	---NA---	-4.46336	3.30268	SD_DE	opposite
Contig1756_1755	---NA---	-4.03395	3.16739	SD_DE	opposite
comp43809_c0_seq1_29416	---NA---	-3.68184	3.09221	SD_DE	opposite
comp32668_c0_seq1_17889	---NA---	-3.24252	2.83787	SD_DE	opposite
TCALIF_05278	---NA---	-4.4095	2.66754	SD_DE	opposite
TCALIF_14023	---NA---	-5.339	2.56409	SD_DE	opposite
comp30120_c0_seq1_16234	---NA---	-2.42369	2.46421	SD_DE	opposite
TCALIF_12395	---NA---	-2.50269	2.0864	SD_DE	opposite
comp35045_c0_seq1_19941	---NA---	-22.7893	2.00821	SD_DE	opposite
comp38631_c0_seq2_23177	---NA---	2.9518	0	SD_DE	opposite
comp50109_c1_seq1_41581	---NA---	-4.22624	0	SD_DE	opposite
TCALIF_08392	---NA---	5.34286	-1.25598	SD_DE	opposite
comp47640_c0_seq1_35533	---NA---	9.18414	-1.34626	SD_DE	opposite
Contig323_2310	---NA---	8.02617	-1.4732	SD_DE	opposite
comp43678_c0_seq1_29260	---NA---	7.70669	-1.78511	SD_DE	opposite
comp44550_c0_seq2_30355	---NA---	4.89724	-1.79435	SD_DE	opposite
TCALIF_13810	2-oxo-4-hydroxy-4-carboxy-5-ureidoimidazoline decarboxylase-like	2.03033	0	SD_DE	opposite
TCALIF_11819	alpha-n-acetylgalactosaminidase	2.20324	-1.12374	SD_DE	opposite
comp47247_c0_seq6_34762	amoeboid myosin i-like	-2.42615	1.7134	SD_DE	opposite
comp35607_c0_seq1_20423	c-type lectin domain family 4 member m	-41.357	0	SD_DE	opposite
TCALIF_00286	cuticle protein 7	11.522	-1.27061	SD_DE	opposite
TCALIF_12609	cuticular protein rr-2 motif 132	3.22883	-1.72098	SD_DE	opposite
Contig3336_5044	gag-pol polyprotein	-2.23433	0	SD_DE	opposite
Contig298_2287	gamma-crystallin a	4.53634	0	SD_DE	opposite
comp47454_c0_seq1_35179	heat shock protein beta-1	-2.11675	1.85268	SD_DE	opposite
Contig10_2020	hsp70 hsp90 organizing protein homolog	1.98952	0	SD_DE	opposite
TCALIF_05839	hypothetical protein	-3.11117	2.13079	SD_DE	opposite
TCALIF_13746	hypothetical protein	-7.14788	0	SD_DE	opposite
TCALIF_07167	hypothetical protein	-20.5618	0	SD_DE	opposite
TCALIF_00043	hypothetical protein DAPPUDRAFT_301609	-2.93168	3.98831	SD_DE	opposite
TCALIF_07656	hypothetical protein DAPPUDRAFT_316561	-2.89216	4.16732	SD_DE	opposite
comp41390_c1_seq2_26401	hypothetical protein DAPPUDRAFT_316561	-2.46983	3.65983	SD_DE	opposite
TCALIF_04052	hypothetical protein DAPPUDRAFT_331880	-3.43176	1.42226	SD_DE	opposite
TCALIF_00152	hypothetical protein DAPPUDRAFT_336270	-8.00141	2.89385	SD_DE	opposite
TCALIF_09639	hypothetical protein X975_09422, partial	-1.98603	2.36238	SD_DE	opposite
TCALIF_13801	isoform g	-1.98592	1.26706	SD_DE	opposite
TCALIF_06804	larval cuticle protein a3a-like	4.40916	-1.48785	SD_DE	opposite
TCALIF_11577	peptidylglycine alpha-hydroxylating monooxygenase	-2.32913	3.06597	SD_DE	opposite
comp63947_c0_seq1_44811	peritrophin type-a domain protein 3	5.63199	-1.56793	SD_DE	opposite
comp47824_c0_seq1_36026	PREDICTED: uncharacterized protein LOC100901383	2.85007	0	SD_DE	opposite
comp43216_c0_seq2_28638	PREDICTED: uncharacterized protein LOC100931706	-4.08019	1	SD_DE	opposite
TCALIF_09664	spatzle protein	6.12074	-1.90901	SD_DE	opposite
Contig993_2910	sptzle 2-like protein	4.8574	-1.64277	SD_DE	opposite

## Sheet: BR_SC_28Vvs20V
Fold change for differentially expressed genes between 28V vs 20V in both BR-S and SC-N (Both_DE), in BR-S only (BR_DE), or in SC-N only (SC_DE) . Relative direction of FC indicates if the fold change is in the same direction (same), or in opposite directions (opposite) for the two populations.
Name	Description	BR FC	SC FC	Group	Relative direction of FC
comp51313_c0_seq1_44507	---NA---	9.06105	12.6521	Both_DE	same
TCALIF_00461	---NA---	5.65863	8.00761	Both_DE	same
TCALIF_03376	---NA---	6.60899	7.87401	Both_DE	same
TCALIF_06802	aael017225- partial	2.98188	10.1815	Both_DE	same
TCALIF_02439	cd63 antigen	3.11627	8.27959	Both_DE	same
TCALIF_06728	heat shock protein 70	4.33144	14.177	Both_DE	same
TCALIF_04517	heat shock protein 70	6.55052	12.5477	Both_DE	same
comp46685_c0_seq1_33583	heat shock protein 90	3.75548	11.0766	Both_DE	same
TCALIF_10081	heat shock protein beta-1	5.96063	6.73328	Both_DE	same
TCALIF_13893	short-chain dehydrogenase	1.95654	3.78901	Both_DE	same
Contig449_448	---NA---	3.00574	2.92224	BR_DE	same
Contig20_19	---NA---	4.57485	2.36991	BR_DE	same
TCALIF_03159	---NA---	2.63111	2.11328	BR_DE	same
comp40436_c0_seq1_25295	---NA---	2.01143	1.69549	BR_DE	same
TCALIF_06625	---NA---	2.16781	1.59205	BR_DE	same
comp49397_c0_seq1_39570	---NA---	2.53439	1.49464	BR_DE	same
comp47559_c0_seq5_35364	---NA---	3.13984	1.43049	BR_DE	same
TCALIF_10377	---NA---	2.13073	1.08138	BR_DE	same
TCALIF_00753	78 kda glucose-regulated partial	2.95943	3.9488	BR_DE	same
TCALIF_01534	a chain orally active 2-amino thienopyrimidine inhibitors of the hsp90 chaperone	3.60597	5.66514	BR_DE	same
TCALIF_09890	atp-dependent clp protease atp-binding subunit clpx- mitochondrial-like	6.50763	2.29022	BR_DE	same
TCALIF_13279	chitin binding peritrophin-	1.94105	2.00392	BR_DE	same
TCALIF_12758	copine-9-like isoform x2	-2.40782	-2.42478	BR_DE	same
TCALIF_05776	d-aspartate oxidase	3.3883	1.18414	BR_DE	same
TCALIF_05773	e3 ubiquitin-protein ligase lrsam1	2.94496	1.70745	BR_DE	same
TCALIF_01856	endoprotease furin	2.97601	1.85803	BR_DE	same
TCALIF_03935	ethanolamine-phosphate phospho-lyase	2.08081	1.15939	BR_DE	same
TCALIF_01360	folate carrier	-2.86273	-2.24898	BR_DE	same
comp44879_c0_seq1_30799	glutamine synthetase	-2.36651	-2.78927	BR_DE	same
TCALIF_01798	heme-binding protein 2	2.82433	1.5234	BR_DE	same
TCALIF_00153	hypothetical protein DAPPUDRAFT_229958	5.69835	1.56403	BR_DE	same
TCALIF_06047	hypothetical protein DAPPUDRAFT_96721	3.1147	1.21063	BR_DE	same
TCALIF_06995	isoform a	2.17918	1.15526	BR_DE	same
comp43872_c0_seq1_29498	isoform c	2.37927	1.11096	BR_DE	same
TCALIF_07094	isomerase	2.45715	1.1122	BR_DE	same
TCALIF_01587	lon peptidase n-terminal domain and ring finger protein 3 isoform x2	2.15887	2.33405	BR_DE	same
TCALIF_03992	low quality protein: crystallin j1a-like	2.52613	1.88373	BR_DE	same
TCALIF_05273	metalloreductase steap3	2.56453	1.30491	BR_DE	same
comp38150_c0_seq1_22653	metalloreductase steap3	2.50161	1.28328	BR_DE	same
comp40728_c0_seq1_25617	phosphatidylinositol-4-phosphate 5-	2.36488	1.69998	BR_DE	same
TCALIF_01137	phosphatidylinositol-4-phosphate 5-	2.60286	1.45824	BR_DE	same
Contig5948_7492	polysaccharide deacetylase	-3.44493	-1.35783	BR_DE	same
TCALIF_05772	PREDICTED: uncharacterized protein LOC102808491	2.7318	1.40924	BR_DE	same
TCALIF_09476	protein cbg17510	-3.37272	-1.67178	BR_DE	same
TCALIF_08735	protein fam169b isoform x2	2.44839	1.44766	BR_DE	same
comp41293_c0_seq1_26287	transmembrane protein 38a	-2.84527	-1.29555	BR_DE	same
TCALIF_12922	tyrosine aminotransferase	2.30945	2.93539	BR_DE	same
TCALIF_09115	x-box binding protein 1	2.0861	3.66539	BR_DE	same
comp48785_c0_seq1_38031	zinc finger protein pegasus-like	3.07421	1.43599	BR_DE	same
TCALIF_08841	zinc finger protein unc-98	5.76617	1.39569	BR_DE	same
comp43154_c1_seq1_28553	---NA---	-1.60136	-6.425	SC_DE	same
comp33404_c0_seq1_18584	---NA---	-2.39583	-6.87324	SC_DE	same
TCALIF_04581	---NA---	-1.4542	-8.46488	SC_DE	same
comp47029_c0_seq1_34345	---NA---	-1.64652	-9.21319	SC_DE	same
comp32704_c0_seq2_17919	78 kda glucose-regulated protein precursor	2.22171	3.91343	SC_DE	same
comp44898_c0_seq1_30817	c-type lectin	2.65984	5.49667	SC_DE	same
TCALIF_13715	heat shock protein beta-1	1.39704	7.22523	SC_DE	same
TCALIF_04918	heat shock protein hsp16-	1.75691	4.2506	SC_DE	same
TCALIF_12300	morn repeat protein	1.94002	4.76944	SC_DE	same
TCALIF_13523	small heat shock protein	1.40391	4.28817	SC_DE	same
comp42346_c0_seq1_27571	---NA---	-2.97224	7.53239	Both_DE	opposite
TCALIF_13736	chitin deacetylase 5 isoform b precursor	-2.69486	10.4073	Both_DE	opposite
TCALIF_00286	cuticle protein 7	-2.89443	4.85297	Both_DE	opposite
TCALIF_06172	hypothetical protein	-3.2916	22.1266	Both_DE	opposite
comp32100_c0_seq1_17394	hypothetical protein	-2.95299	14.2132	Both_DE	opposite
TCALIF_11807	---NA---	-3.29287	4.01116	BR_DE	opposite
comp47640_c0_seq1_35533	---NA---	-3.81907	2.99397	BR_DE	opposite
comp42563_c0_seq1_27809	---NA---	-2.69413	2.6397	BR_DE	opposite
comp41991_c0_seq1_27116	---NA---	-2.82411	1.06627	BR_DE	opposite
comp29011_c1_seq1_15625	---NA---	4.45945	0	BR_DE	opposite
Contig6926_8381	---NA---	3.88399	0	BR_DE	opposite
Contig4234_5893	---NA---	-3.08112	0	BR_DE	opposite
comp41104_c0_seq1_26063	---NA---	-3.109	0	BR_DE	opposite
comp36214_c0_seq1_20938	---NA---	-3.67952	0	BR_DE	opposite
TCALIF_06956	---NA---	-7.51736	0	BR_DE	opposite
TCALIF_12956	---NA---	-19.4533	0	BR_DE	opposite
TCALIF_12370	---NA---	2.71597	-1.05089	BR_DE	opposite
comp681522_c0_seq1_49030	---NA---	4.09079	-1.06912	BR_DE	opposite
TCALIF_06145	---NA---	5.26346	-1.32057	BR_DE	opposite
comp532155_c0_seq1_47087	---NA---	18.2828	-3.06126	BR_DE	opposite
TCALIF_01814	adhesion lipoprotein	2.61732	-1.05396	BR_DE	opposite
TCALIF_12937	amp-binding domain protein	3.1688	-1.9934	BR_DE	opposite
comp48270_c0_seq1_36905	beta-lactamase domain-containing protein	2.9581	0	BR_DE	opposite
TCALIF_09074	bumetanide-sensitive sodium- -chloride cotransporter isoform x1	2.46468	-1.70553	BR_DE	opposite
Contig1150_1149	cg34115 cg34115-pa	-2.94948	1.58687	BR_DE	opposite
TCALIF_12674	cuticle protein 7	-2.79407	1.21757	BR_DE	opposite
comp48306_c0_seq1_36978	cuticle protein 7	-3.10969	1.18867	BR_DE	opposite
TCALIF_00978	cuticle protein 7-like	-3.65318	0	BR_DE	opposite
TCALIF_10480	gdnf-inducible zinc finger protein 1-like	-2.4412	1.14052	BR_DE	opposite
comp42136_c0_seq1_27295	general transcription factor iih subunit 4-like	5.24862	0	BR_DE	opposite
comp42696_c0_seq2_27964	glucosamine--fructose-6-phosphate aminotransferase	-2.43033	0	BR_DE	opposite
comp32785_c0_seq1_17987	heat shock protein 40	2.53747	0	BR_DE	opposite
comp52157_c0_seq1_44564	heme-binding protein 2	2.55614	0	BR_DE	opposite
TCALIF_09831	histone-lysine n-methyltransferase partial	2.48101	-1.08252	BR_DE	opposite
comp42535_c0_seq1_27782	hypothetical protein DAPPUDRAFT_229958	3.37431	-1.07277	BR_DE	opposite
TCALIF_06573	hypothetical protein DAPPUDRAFT_301652	-3.76267	2.27951	BR_DE	opposite
TCALIF_05404	hypothetical protein DAPPUDRAFT_331880	3.43558	-1.17327	BR_DE	opposite
TCALIF_03040	isxo2-like domain-containing protein	3.67414	0	BR_DE	opposite
comp45124_c0_seq1_31121	phenazine biosynthesis protein family protein	2.26062	-1.17127	BR_DE	opposite
comp39207_c0_seq1_23849	PREDICTED: uncharacterized protein LOC100900874	8.22651	-1.02042	BR_DE	opposite
TCALIF_13280	probable chitinase 3-like	2.93246	-1.0633	BR_DE	opposite
TCALIF_02992	protein impact-like	-9.79106	0	BR_DE	opposite
comp49509_c0_seq3_39872	rhomboid family member 1	3.79864	0	BR_DE	opposite
TCALIF_01877	serine protease	-2.99819	5.90864	BR_DE	opposite
TCALIF_04994	spt transcription factor family member	-2.87067	2.47097	BR_DE	opposite
Contig1687_1686	spt transcription factor family member	-2.47533	1.95725	BR_DE	opposite
TCALIF_07741	tho complex subunit 4-like	-3.94286	0	BR_DE	opposite
TCALIF_10169	uncharacterized threonine-rich gpi-anchored glyco	-5.2561	1.71877	BR_DE	opposite
TCALIF_03375	---NA---	0	9.21873	SC_DE	opposite
comp50110_c0_seq1_41582	conserved hypothetical protein	0	17.885	SC_DE	opposite
comp25121_c0_seq1_13329	cuticle protein 7	0	6.95584	SC_DE	opposite
comp36555_c0_seq1_21209	hypothetical protein	-2.08147	5.84786	SC_DE	opposite
TCALIF_11866	kda small heat shock protein	0	6.34054	SC_DE	opposite
comp38417_c0_seq1_22939	loc560210 protein	0	12.6903	SC_DE	opposite
TCALIF_05177	na+ k+ 2cl- cotransporter isoform partial	0	29.5178	SC_DE	opposite

## Sheet: BR_BB_28Vvs20V
Fold change for differentially expressed genes between 28V vs 20V in both BR-S and BB-N (Both_DE), in BR-S only (BR_DE), or in BB-N only (BB_DE) . Relative direction of FC indicates if the fold change is in the same direction (same), or in opposite directions (opposite) for the two populations.
Name	Description	BR FC	BB FC	Group	Relative direction of FC
TCALIF_06906	---NA---	1.98677	8.81779	BB_DE	same
TCALIF_01240	---NA---	1.34128	4.24069	BB_DE	same
TCALIF_01621	---NA---	1.96583	3.79439	BB_DE	same
TCALIF_02781	---NA---	1.6116	3.68344	BB_DE	same
TCALIF_12341	---NA---	1.63172	3.19723	BB_DE	same
comp43150_c0_seq1_28549	---NA---	3.09827	3.18002	BB_DE	same
TCALIF_04449	---NA---	1.91024	2.46428	BB_DE	same
comp44811_c0_seq1_30716	---NA---	1.9291	2.28497	BB_DE	same
comp40104_c0_seq1_24896	---NA---	1.16162	2.1907	BB_DE	same
TCALIF_08964	---NA---	2.07299	1.93956	BB_DE	same
comp71316_c0_seq1_44876	---NA---	2.18599	1.87114	BB_DE	same
comp32472_c0_seq1_17716	---NA---	1.52859	1.61644	BB_DE	same
comp24581_c0_seq1_13041	---NA---	-1.00298	-1.55032	BB_DE	same
TCALIF_12433	---NA---	-1.09187	-1.59129	BB_DE	same
TCALIF_00752	---NA---	-1.19517	-1.6786	BB_DE	same
TCALIF_06068	---NA---	-1.49832	-1.76012	BB_DE	same
comp51670_c0_seq1_44538	---NA---	-1.19434	-2.05113	BB_DE	same
comp44223_c0_seq1_29929	---NA---	-1.12357	-2.05233	BB_DE	same
TCALIF_07288	---NA---	-1.08492	-2.06008	BB_DE	same
TCALIF_11962	---NA---	-1.15609	-2.11553	BB_DE	same
comp38027_c0_seq2_22528	---NA---	-1.34752	-2.15339	BB_DE	same
TCALIF_00906	---NA---	-1.04816	-2.15628	BB_DE	same
TCALIF_10623	---NA---	-1.24148	-2.31158	BB_DE	same
TCALIF_06496	---NA---	-1.39573	-2.38967	BB_DE	same
comp38313_c0_seq2_22831	---NA---	-1.45669	-2.50984	BB_DE	same
comp39105_c0_seq1_23731	---NA---	-1.23766	-2.57646	BB_DE	same
comp42941_c0_seq1_28273	---NA---	-1.65063	-2.60498	BB_DE	same
comp40053_c0_seq1_24834	---NA---	-1.59234	-2.6454	BB_DE	same
comp63761_c0_seq1_44807	---NA---	-1.54568	-3.0811	BB_DE	same
comp40220_c0_seq1_25022	---NA---	-1.16808	-3.11551	BB_DE	same
comp47433_c0_seq1_35137	---NA---	-1.25221	-3.18665	BB_DE	same
TCALIF_11889	---NA---	-1.011	-3.20711	BB_DE	same
comp42829_c0_seq1_28133	---NA---	-1.0434	-3.44633	BB_DE	same
comp43641_c0_seq1_29218	---NA---	-1.37848	-4.52564	BB_DE	same
comp41129_c0_seq1_26085	---NA---	-1.17639	-5.73966	BB_DE	same
Contig3176_4899	---NA---	-1.53585	-5.85312	BB_DE	same
comp40369_c0_seq1_25196	---NA---	-1.91217	-5.9451	BB_DE	same
TCALIF_04122	---NA---	-1.36561	-6.65029	BB_DE	same
TCALIF_02165	2 -cyclic-nucleotide 3 -phosphodiesterase isoform x1	-1.4402	-2.61282	BB_DE	same
comp32704_c0_seq2_17919	78 kda glucose-regulated protein precursor	2.22171	2.50765	BB_DE	same
comp43733_c0_seq1_29321	abc1 family protein	-2.58028	-2.79096	BB_DE	same
comp50575_c1_seq1_43487	acetyl- mitochondrial-like	-1.04154	-3.22731	BB_DE	same
TCALIF_03455	apoptosis-inducing factor 2	1.35527	1.73159	BB_DE	same
TCALIF_07850	astacin-like metalloendopeptidase	-1.18822	-2.62217	BB_DE	same
TCALIF_09648	atp-binding cassette sub-family d member 4	-1.19295	-3.28368	BB_DE	same
TCALIF_09395	bag domain-containing protein samui-like isoform x3	1.34115	1.84298	BB_DE	same
comp42152_c0_seq1_27311	bcs-1 protein	-1.35449	-3.20292	BB_DE	same
comp32136_c0_seq1_17426	beta-ig-h3 fasciclin	1.11375	4.67027	BB_DE	same
TCALIF_03472	beta-lactamase domain-containing protein 2-like	1.64145	1.66901	BB_DE	same
TCALIF_08928	bile acid partial	2.30158	1.87741	BB_DE	same
comp46868_c0_seq1_33965	bla g 5 allergen	1.6844	1.5979	BB_DE	same
TCALIF_08756	c-type lectin 4	-1.09989	-1.809	BB_DE	same
TCALIF_13224	cathepsin l	-1.29275	-1.72286	BB_DE	same
TCALIF_01356	chitinase-3-like protein 3	-1.23217	-2.59889	BB_DE	same
TCALIF_04028	chorion peroxidase	-1.45301	-2.42699	BB_DE	same
TCALIF_12977	cold shock domain-containing protein c2	1.71351	1.6491	BB_DE	same
comp44875_c0_seq1_30796	collagen alpha-1 chain	-1.42139	-1.50239	BB_DE	same
TCALIF_07088	cuticle protein	-1.43748	-2.52008	BB_DE	same
TCALIF_03542	cuticle protein	-1.07709	-4.73231	BB_DE	same
comp34197_c0_seq1_19276	cuticle protein	-1.03513	-4.8107	BB_DE	same
TCALIF_05787	cuticle protein	-1.18015	-16.5699	BB_DE	same
TCALIF_11942	cuticle protein 7	-1.93845	-1.87374	BB_DE	same
TCALIF_11944	cuticle protein 7	-1.28048	-2.4288	BB_DE	same
TCALIF_10390	cuticle protein 7	-2.0257	-2.45449	BB_DE	same
TCALIF_07345	cuticle protein5a	-1.30775	-2.99525	BB_DE	same
Contig59_58	cuticular protein 144 (agap006369-pa)	-1.018	-4.5301	BB_DE	same
comp52355_c0_seq1_44568	cuticular protein 55	-1.13886	-2.64388	BB_DE	same
TCALIF_11363	cuticular protein 72ea	-1.01235	-2.28408	BB_DE	same
TCALIF_09622	cysteine sulfinic acid	-1.95266	-2.66728	BB_DE	same
TCALIF_04711	cytochrome p450 cyp3025b1	-1.06313	-4.37973	BB_DE	same
TCALIF_12235	delta-6 fatty acid desaturase	1.06208	1.7448	BB_DE	same
TCALIF_13101	denn domain-containing protein 2a	1.17083	2.20976	BB_DE	same
TCALIF_01598	dnaj homolog subfamily b member 9	1.32453	1.72441	BB_DE	same
TCALIF_06544	duplex-specific nuclease	1.47763	1.8338	BB_DE	same
comp33270_c0_seq1_18453	ectoine hydroxylase-like	1.37005	1.58578	BB_DE	same
TCALIF_05274	eh domain-containing protein 1	1.96349	1.60845	BB_DE	same
TCALIF_03706	endocuticle structural glycoprotein bd-8-like	-2.6368	-1.89903	BB_DE	same
TCALIF_04717	endoplasmic reticulum membrane protein ygl010w	1.20726	1.74349	BB_DE	same
TCALIF_11026	endoplasmic reticulum resident protein 29-like	1.19155	1.79113	BB_DE	same
comp40694_c0_seq1_25569	epididymal secretory protein e1	1.07315	1.53002	BB_DE	same
comp46067_c0_seq1_32536	eukaryotic initiation factor 4a-ii	-1.18461	-27.9894	BB_DE	same
TCALIF_01514	facilitated trehalose transporter tret1-like isoform x1	1.45646	1.86371	BB_DE	same
TCALIF_09316	galactosylgalactosylxylosylprotein 3-beta-glucuronosyltransferase s	1.31836	2.00073	BB_DE	same
TCALIF_09933	growth arrest-specific protein 8 isoform x1	-1.23513	-2.66956	BB_DE	same
TCALIF_05614	heat shock protein 40	1.56244	1.80791	BB_DE	same
comp49814_c3_seq5_40727	heat shock protein 40	1.35021	1.67882	BB_DE	same
TCALIF_09482	heat shock protein 70	1.90446	3.094	BB_DE	same
TCALIF_11487	heat shock protein 70	1.50559	3.06463	BB_DE	same
TCALIF_13715	heat shock protein beta-1	1.39704	2.46022	BB_DE	same
TCALIF_13714	heat shock protein beta-1	1.73788	1.98735	BB_DE	same
TCALIF_04918	heat shock protein hsp16-	1.75691	2.0727	BB_DE	same
comp24478_c0_seq1_12947	heme-binding protein 2	2.13493	2.19445	BB_DE	same
TCALIF_03888	heme-binding protein 2-like isoform x2	2.03603	2.12972	BB_DE	same
TCALIF_08504	heme-binding protein 3	1.67495	2.58619	BB_DE	same
comp24484_c0_seq1_12953	histone -like	-1.48558	-1.72937	BB_DE	same
comp42513_c1_seq1_27766	histone h2a	1.17723	1.47998	BB_DE	same
TCALIF_08918	homeobox protein 2-like	-1.39696	-2.43202	BB_DE	same
TCALIF_13718	homeobox protein 2-like	-1.01642	-4.25977	BB_DE	same
TCALIF_12768	homeobox protein otx1	-1.13523	-1.89684	BB_DE	same
TCALIF_13846	hypothetical protein	-1.60765	-2.13903	BB_DE	same
TCALIF_08996	hypothetical protein	-1.12331	-2.54036	BB_DE	same
TCALIF_10219	hypothetical protein BRAFLDRAFT_126791	-1.44411	-3.77619	BB_DE	same
TCALIF_11484	hypothetical protein DAPPUDRAFT_201180	-1.22475	-2.67068	BB_DE	same
comp46434_c0_seq1_33147	hypothetical protein DAPPUDRAFT_210528	-1.18549	-2.35221	BB_DE	same
comp44529_c0_seq1_30324	hypothetical protein TcasGA2_TC006625	-1.98477	-1.8795	BB_DE	same
TCALIF_06647	hypothetical protein X777_03987	1.05486	2.01369	BB_DE	same
comp33548_c0_seq1_18708	isoform a	1.36164	1.55134	BB_DE	same
TCALIF_05410	isoform a	-1.25095	-1.80609	BB_DE	same
comp46319_c0_seq1_32970	isoform a	-1.0993	-2.62583	BB_DE	same
comp47449_c0_seq1_35161	isoform d	-1.0812	-2.88275	BB_DE	same
TCALIF_08149	juvenile hormone-inducible protein	-1.24528	-4.49606	BB_DE	same
TCALIF_04721	lactoylglutathione lyase	-1.44337	-3.22486	BB_DE	same
TCALIF_03107	larval cuticle protein a3a-like	-1.07281	-2.74879	BB_DE	same
TCALIF_13289	leukocyte receptor cluster member 9	-1.49154	-14.3451	BB_DE	same
comp44483_c0_seq3_30269	lon peptidase n-terminal domain and ring finger protein 3 isoform 2	1.99889	4.24264	BB_DE	same
Contig1465_1464	luciferin-regenerating enzyme	1.23761	1.57233	BB_DE	same
Contig630_2581	lupus la	-1.63886	-1.98106	BB_DE	same
TCALIF_10469	lupus la	-1.33792	-2.07266	BB_DE	same
TCALIF_06228	macrophage mannose receptor partial	-1.04401	-5.67153	BB_DE	same
TCALIF_04082	major vault protein	-1.33389	-4.78415	BB_DE	same
TCALIF_07120	maltase-glucoamylase-like protein flj16351	1.02266	1.58492	BB_DE	same
TCALIF_11750	marginal zone b- and b1-cell-specific	1.19889	2.04254	BB_DE	same
TCALIF_03010	mfs-type transporter slc18b1-like	-1.12701	-2.59981	BB_DE	same
TCALIF_02192	multidrug resistance-associated protein 1	-1.39912	-1.87263	BB_DE	same
TCALIF_02191	multidrug-resistance like protein isoform k	-1.23875	-2.21742	BB_DE	same
comp48398_c1_seq1_37174	myc proto-oncogene	-1.0922	-1.57826	BB_DE	same
TCALIF_03677	na+ k+ 2cl- cotransporter isoform partial	-1.16847	-2.11172	BB_DE	same
TCALIF_11269	nesprin-1 isoform x2	1.35874	1.98676	BB_DE	same
TCALIF_11964	notch-regulated ankyrin repeat-containing protein b	-1.3674	-4.30196	BB_DE	same
TCALIF_02536	nucleoporin nsp1-like isoform x1	-1.01467	-1.89546	BB_DE	same
TCALIF_06844	omega-amidase nit2	-1.38052	-3.2891	BB_DE	same
TCALIF_02780	organic cation transporter protein isoform x2	-1.3215	-2.85583	BB_DE	same
TCALIF_12190	otu domain-containing protein 3	-1.15999	-1.69325	BB_DE	same
Contig1754_1753	peritrophin isoform a	-1.1434	-3.76291	BB_DE	same
comp46164_c1_seq1_32667	polyhomeotic-like protein 2	-1.65251	-2.16987	BB_DE	same
comp39203_c0_seq1_23846	polysaccharide deacetylase	-2.1706	-7.58438	BB_DE	same
comp55889_c0_seq1_44681	PREDICTED: uncharacterized protein LOC100904950	-1.18021	-2.3807	BB_DE	same
TCALIF_11537	probable fructose-26-bisphosphatase tigar a	-5.40514	-3.34379	BB_DE	same
TCALIF_08332	prophenoloxidase activating factor	-1.20565	-1.66818	BB_DE	same
TCALIF_11129	protein disulfide-isomerase a6	1.73507	2.2774	BB_DE	same
TCALIF_00206	protein malvolio-like	-1.25415	-2.52472	BB_DE	same
TCALIF_03556	protein o-mannosyltransferase 1-like	1.25383	1.6453	BB_DE	same
TCALIF_07276	protein toll	-1.4305	-2.08636	BB_DE	same
TCALIF_01384	regucalcin-like isoform x1	1.18396	1.71969	BB_DE	same
TCALIF_01041	retinol dehydratase	-1.77634	-2.6711	BB_DE	same
Contig2711_4472	retinol dehydratase	-1.19421	-4.69086	BB_DE	same
comp32466_c0_seq1_17712	ribosomal protein s27	-1.66051	-1.60531	BB_DE	same
TCALIF_11973	serine threonine protein kinase	-1.27915	-1.59289	BB_DE	same
Contig6348_7852	serine threonine-protein kinase doa	-1.29326	-3.16493	BB_DE	same
TCALIF_05975	serine threonine-protein kinase doa	-1.11325	-3.19901	BB_DE	same
TCALIF_13523	small heat shock protein	1.40391	2.09108	BB_DE	same
TCALIF_02419	sodium- and chloride-dependent glycine transporter 2-like	-1.3257	-2.15428	BB_DE	same
TCALIF_06734	sodium-dependent glucose transporter 1-like	-1.62827	-12.3462	BB_DE	same
comp44992_c0_seq1_30955	spatzle protein	-1.04164	-5.4523	BB_DE	same
TCALIF_02114	spidroin-2-like isoform x2	-1.19439	-1.63176	BB_DE	same
TCALIF_03842	spidroin-2-like isoform x2	-1.66299	-1.74446	BB_DE	same
TCALIF_03908	spt transcription factor family member	-2.29367	-1.87641	BB_DE	same
TCALIF_08040	spt transcription factor family member	-1.24802	-2.454	BB_DE	same
TCALIF_12466	spt transcription factor family member	-1.01647	-2.47775	BB_DE	same
comp42275_c0_seq3_27471	spt transcription factor family member	-1.20645	-2.49736	BB_DE	same
TCALIF_11653	spt transcription factor family member	-1.46697	-2.66578	BB_DE	same
TCALIF_00626	spt transcription factor family member	-1.04613	-2.94558	BB_DE	same
TCALIF_09397	sptzle 2-like protein	-1.45506	-2.00786	BB_DE	same
TCALIF_09407	sptzle 2-like protein	-1.16459	-5.79804	BB_DE	same
comp42812_c0_seq1_28109	tis11-like protein	-1.20004	-2.28969	BB_DE	same
TCALIF_12180	transmembrane protein 245 isoform x1	1.35587	3.67036	BB_DE	same
TCALIF_12592	tripeptidyl-peptidase 2	1.13629	1.60698	BB_DE	same
Contig1609_3466	trp channel protein nanchung	1.24382	3.70137	BB_DE	same
TCALIF_04033	tubulin beta-1 chain	-1.29928	-1.55933	BB_DE	same
TCALIF_02614	venom dipeptidyl peptidase 4-like	-1.08213	-2.31054	BB_DE	same
Contig2844_4594	zinc finger protein 596-like	-1.96522	-2.81287	BB_DE	same
TCALIF_04632	zinc finger protein zfs1	-1.15434	-2.15499	BB_DE	same
TCALIF_00461	---NA---	5.65863	8.22692	Both_DE	same
Contig20_19	---NA---	4.57485	3.99809	Both_DE	same
comp51313_c0_seq1_44507	---NA---	9.06105	3.234	Both_DE	same
TCALIF_03376	---NA---	6.60899	3.04696	Both_DE	same
comp49397_c0_seq1_39570	---NA---	2.53439	2.67636	Both_DE	same
Contig449_448	---NA---	3.00574	2.10312	Both_DE	same
comp47559_c0_seq5_35364	---NA---	3.13984	1.95958	Both_DE	same
comp40436_c0_seq1_25295	---NA---	2.01143	1.67347	Both_DE	same
comp36214_c0_seq1_20938	---NA---	-3.67952	-3.25883	Both_DE	same
TCALIF_00753	78 kda glucose-regulated partial	2.95943	2.72914	Both_DE	same
TCALIF_06802	aael017225- partial	2.98188	3.89412	Both_DE	same
TCALIF_01814	adhesion lipoprotein	2.61732	5.49278	Both_DE	same
TCALIF_09890	atp-dependent clp protease atp-binding subunit clpx- mitochondrial-like	6.50763	4.26669	Both_DE	same
TCALIF_02439	cd63 antigen	3.11627	3.39545	Both_DE	same
TCALIF_12758	copine-9-like isoform x2	-2.40782	-3.11352	Both_DE	same
TCALIF_05773	e3 ubiquitin-protein ligase lrsam1	2.94496	3.08601	Both_DE	same
TCALIF_03935	ethanolamine-phosphate phospho-lyase	2.08081	1.50231	Both_DE	same
TCALIF_01360	folate carrier	-2.86273	-2.96127	Both_DE	same
TCALIF_10480	gdnf-inducible zinc finger protein 1-like	-2.4412	-2.34845	Both_DE	same
TCALIF_04517	heat shock protein 70	6.55052	4.84745	Both_DE	same
TCALIF_06728	heat shock protein 70	4.33144	4.747	Both_DE	same
comp46685_c0_seq1_33583	heat shock protein 90	3.75548	2.29949	Both_DE	same
TCALIF_10081	heat shock protein beta-1	5.96063	2.20268	Both_DE	same
TCALIF_01798	heme-binding protein 2	2.82433	3.37817	Both_DE	same
TCALIF_06172	hypothetical protein	-3.2916	-1.85056	Both_DE	same
TCALIF_06995	isoform a	2.17918	1.80034	Both_DE	same
TCALIF_01587	lon peptidase n-terminal domain and ring finger protein 3 isoform x2	2.15887	2.44803	Both_DE	same
TCALIF_03992	low quality protein: crystallin j1a-like	2.52613	2.35171	Both_DE	same
TCALIF_05273	metalloreductase steap3	2.56453	1.82272	Both_DE	same
comp38150_c0_seq1_22653	metalloreductase steap3	2.50161	1.77701	Both_DE	same
TCALIF_08735	protein fam169b isoform x2	2.44839	1.89824	Both_DE	same
TCALIF_13893	short-chain dehydrogenase	1.95654	2.04592	Both_DE	same
TCALIF_04994	spt transcription factor family member	-2.87067	-15.8904	Both_DE	same
TCALIF_09115	x-box binding protein 1	2.0861	3.03743	Both_DE	same
TCALIF_10377	---NA---	2.13073	2.92941	BR_DE	same
comp681522_c0_seq1_49030	---NA---	4.09079	1.65175	BR_DE	same
TCALIF_12370	---NA---	2.71597	1.58572	BR_DE	same
TCALIF_06625	---NA---	2.16781	1.58512	BR_DE	same
TCALIF_03159	---NA---	2.63111	1.44062	BR_DE	same
comp532155_c0_seq1_47087	---NA---	18.2828	1.23203	BR_DE	same
Contig4234_5893	---NA---	-3.08112	-1.14694	BR_DE	same
TCALIF_11807	---NA---	-3.29287	-1.23152	BR_DE	same
comp42346_c0_seq1_27571	---NA---	-2.97224	-1.2518	BR_DE	same
comp47640_c0_seq1_35533	---NA---	-3.81907	-1.34626	BR_DE	same
comp41991_c0_seq1_27116	---NA---	-2.82411	-1.72113	BR_DE	same
TCALIF_01534	a chain orally active 2-amino thienopyrimidine inhibitors of the hsp90 chaperone	3.60597	2.30905	BR_DE	same
TCALIF_12937	amp-binding domain protein	3.1688	1.08311	BR_DE	same
TCALIF_09074	bumetanide-sensitive sodium- -chloride cotransporter isoform x1	2.46468	1.32019	BR_DE	same
Contig1150_1149	cg34115 cg34115-pa	-2.94948	-1.15918	BR_DE	same
TCALIF_13279	chitin binding peritrophin-	1.94105	2.21688	BR_DE	same
TCALIF_12674	cuticle protein 7	-2.79407	-1.13841	BR_DE	same
TCALIF_00286	cuticle protein 7	-2.89443	-1.27061	BR_DE	same
TCALIF_00978	cuticle protein 7-like	-3.65318	-1.39442	BR_DE	same
TCALIF_05776	d-aspartate oxidase	3.3883	1.24993	BR_DE	same
comp42696_c0_seq2_27964	glucosamine--fructose-6-phosphate aminotransferase	-2.43033	-1.4677	BR_DE	same
comp44879_c0_seq1_30799	glutamine synthetase	-2.36651	-1.32632	BR_DE	same
comp52157_c0_seq1_44564	heme-binding protein 2	2.55614	1.059	BR_DE	same
TCALIF_09831	histone-lysine n-methyltransferase partial	2.48101	1.31475	BR_DE	same
comp32100_c0_seq1_17394	hypothetical protein	-2.95299	-1.81833	BR_DE	same
TCALIF_00153	hypothetical protein DAPPUDRAFT_229958	5.69835	1.13638	BR_DE	same
TCALIF_06573	hypothetical protein DAPPUDRAFT_301652	-3.76267	-1.25334	BR_DE	same
TCALIF_05404	hypothetical protein DAPPUDRAFT_331880	3.43558	1.59697	BR_DE	same
TCALIF_06047	hypothetical protein DAPPUDRAFT_96721	3.1147	1.57371	BR_DE	same
comp43872_c0_seq1_29498	isoform c	2.37927	1.29817	BR_DE	same
TCALIF_07094	isomerase	2.45715	1.64413	BR_DE	same
comp45124_c0_seq1_31121	phenazine biosynthesis protein family protein	2.26062	1.26844	BR_DE	same
comp40728_c0_seq1_25617	phosphatidylinositol-4-phosphate 5-	2.36488	1.01606	BR_DE	same
TCALIF_05772	PREDICTED: uncharacterized protein LOC102808491	2.7318	1.43327	BR_DE	same
TCALIF_13280	probable chitinase 3-like	2.93246	2.12658	BR_DE	same
TCALIF_09476	protein cbg17510	-3.37272	-1.07497	BR_DE	same
comp49509_c0_seq3_39872	rhomboid family member 1	3.79864	2.36941	BR_DE	same
TCALIF_01877	serine protease	-2.99819	-1.29323	BR_DE	same
Contig1687_1686	spt transcription factor family member	-2.47533	-1.58944	BR_DE	same
TCALIF_12922	tyrosine aminotransferase	2.30945	1.22957	BR_DE	same
comp48785_c0_seq1_38031	zinc finger protein pegasus-like	3.07421	1.20225	BR_DE	same
TCALIF_03375	---NA---	0	7.07678	BB_DE	opposite
TCALIF_08662	---NA---	0	6.96643	BB_DE	opposite
comp43827_c0_seq1_29440	---NA---	-1.02902	5.61345	BB_DE	opposite
TCALIF_02712	---NA---	-1.01022	3.81543	BB_DE	opposite
comp44549_c0_seq1_30354	---NA---	-1.13991	3.53204	BB_DE	opposite
TCALIF_08840	---NA---	-1.26993	2.97186	BB_DE	opposite
comp654839_c0_seq1_48400	---NA---	0	2.8172	BB_DE	opposite
TCALIF_02685	---NA---	-1.15618	2.75158	BB_DE	opposite
Contig768_2701	---NA---	0	2.23132	BB_DE	opposite
TCALIF_02592	---NA---	1.05496	-1.53773	BB_DE	opposite
comp38653_c0_seq1_23206	---NA---	1.1982	-1.60418	BB_DE	opposite
comp40313_c0_seq1_25126	---NA---	1.07454	-1.73991	BB_DE	opposite
comp42764_c0_seq1_28045	---NA---	1.01894	-1.80967	BB_DE	opposite
comp49414_c0_seq1_39618	---NA---	1.08252	-1.90329	BB_DE	opposite
TCALIF_02287	---NA---	1.39549	-2.03452	BB_DE	opposite
comp24563_c0_seq1_13025	---NA---	1.08173	-2.03462	BB_DE	opposite
TCALIF_06077	---NA---	1.83722	-2.03732	BB_DE	opposite
comp40203_c0_seq1_25004	---NA---	1.10061	-2.16755	BB_DE	opposite
comp46507_c0_seq1_33252	---NA---	1.00571	-2.21223	BB_DE	opposite
comp48094_c0_seq1_36566	---NA---	1.25496	-2.23059	BB_DE	opposite
comp24701_c0_seq1_13144	---NA---	1.05592	-2.25012	BB_DE	opposite
comp32441_c0_seq1_17687	---NA---	1.1758	-2.2526	BB_DE	opposite
TCALIF_10119	---NA---	1.7664	-2.34246	BB_DE	opposite
TCALIF_13374	---NA---	1.0761	-2.36319	BB_DE	opposite
comp63757_c0_seq1_44806	---NA---	1.13597	-2.5718	BB_DE	opposite
TCALIF_06691	---NA---	1.53436	-2.63997	BB_DE	opposite
comp53298_c0_seq1_44601	---NA---	1.65694	-2.73583	BB_DE	opposite
TCALIF_13855	---NA---	1.07786	-2.79054	BB_DE	opposite
TCALIF_12120	---NA---	1.3524	-2.97716	BB_DE	opposite
comp43553_c1_seq1_29108	---NA---	1.09134	-3.0635	BB_DE	opposite
comp34631_c0_seq1_19602	---NA---	0	-3.26987	BB_DE	opposite
TCALIF_04279	---NA---	1.08424	-3.36536	BB_DE	opposite
Contig1000_2917	---NA---	1.08267	-3.48513	BB_DE	opposite
comp45198_c0_seq1_31240	---NA---	1.06674	-3.53071	BB_DE	opposite
TCALIF_05889	---NA---	1.11734	-3.60287	BB_DE	opposite
comp51377_c0_seq1_44518	---NA---	0	-3.755	BB_DE	opposite
TCALIF_09703	---NA---	1.50848	-3.9148	BB_DE	opposite
comp52007_c0_seq1_44551	---NA---	1.79259	-3.96341	BB_DE	opposite
comp32912_c0_seq1_18102	---NA---	0	-4.04239	BB_DE	opposite
TCALIF_02357	---NA---	0	-4.16496	BB_DE	opposite
TCALIF_04305	---NA---	1.43556	-4.18991	BB_DE	opposite
TCALIF_04494	---NA---	1.11033	-4.38987	BB_DE	opposite
Contig561_560	---NA---	0	-4.54579	BB_DE	opposite
TCALIF_02730	---NA---	1.2695	-4.62438	BB_DE	opposite
TCALIF_13494	---NA---	1.03132	-4.65919	BB_DE	opposite
comp44393_c0_seq1_30167	---NA---	1.29375	-5.19282	BB_DE	opposite
TCALIF_08344	---NA---	1.61758	-5.44724	BB_DE	opposite
Contig332_2319	---NA---	0	-5.57622	BB_DE	opposite
TCALIF_12051	---NA---	0	-5.65231	BB_DE	opposite
comp38456_c0_seq1_22985	---NA---	2.01925	-5.84939	BB_DE	opposite
TCALIF_07922	---NA---	0	-6.32647	BB_DE	opposite
TCALIF_13775	---NA---	1.50976	-6.58966	BB_DE	opposite
comp41824_c0_seq1_26913	---NA---	2.12339	-7.32422	BB_DE	opposite
comp24528_c0_seq1_12991	---NA---	2.03268	-7.55254	BB_DE	opposite
TCALIF_00163	---NA---	1.25319	-8.10646	BB_DE	opposite
TCALIF_12671	---NA---	1.11373	-10.2523	BB_DE	opposite
comp44161_c0_seq1_29851	---NA---	0	-10.4909	BB_DE	opposite
comp42425_c1_seq1_27660	---NA---	5.12631	-10.5221	BB_DE	opposite
comp50829_c0_seq1_44470	---NA---	3.83383	-12.6227	BB_DE	opposite
comp43208_c1_seq1_28628	---NA---	3.41774	-19.314	BB_DE	opposite
TCALIF_01412	---NA---	5.91601	-21.3093	BB_DE	opposite
TCALIF_13700	---NA---	3.36942	-25.8884	BB_DE	opposite
comp49814_c4_seq1_40728	---NA---	12.566	-27.6327	BB_DE	opposite
TCALIF_00583	---NA---	2.47771	-38.0678	BB_DE	opposite
comp43210_c0_seq1_28629	---NA---	1.4332	-49.5682	BB_DE	opposite
TCALIF_02545	---NA---	10.3956	-50.9776	BB_DE	opposite
TCALIF_09133	---NA---	0	-92.2675	BB_DE	opposite
TCALIF_07780	---NA---	0	-284.846	BB_DE	opposite
comp42467_c0_seq1_27706	---NA---	0	-574.689	BB_DE	opposite
TCALIF_06113	---NA---	0	-640.948	BB_DE	opposite
TCALIF_01032	agap001668-pa-like protein	1.18027	-5.04523	BB_DE	opposite
TCALIF_04682	aminopeptidase n	0	-16.5837	BB_DE	opposite
TCALIF_10036	arrestin domain-containing protein 3-like	1.15987	-4.59387	BB_DE	opposite
TCALIF_08009	at-rich interactive domain-containing protein 1a-like	1.63656	-6.21994	BB_DE	opposite
TCALIF_00990	atp-dependent rna helicase dhx57 isoform x1	1.06133	-1.61873	BB_DE	opposite
TCALIF_12218	bcs-1 protein	1.26824	-4.16931	BB_DE	opposite
TCALIF_12441	bcs-1 protein	2.20089	-4.74583	BB_DE	opposite
TCALIF_11051	bcs-1 protein	3.72397	-7.2078	BB_DE	opposite
TCALIF_11046	bcs-1 protein	1.60156	-9.80852	BB_DE	opposite
TCALIF_11897	bcs-1 protein	0	-12.0279	BB_DE	opposite
comp47713_c0_seq1_35800	beta-galactoside alpha -sialyltransferase st6gal i ii	-1.00343	21.9934	BB_DE	opposite
TCALIF_02837	bile salt export pump isoform x1	1.06325	-2.59913	BB_DE	opposite
TCALIF_00831	brain chitinase and chia	1.19248	-1.81692	BB_DE	opposite
comp44898_c0_seq1_30817	c-type lectin	2.65984	-7.19959	BB_DE	opposite
comp38805_c0_seq1_23397	c-type lectin	3.57276	-14.3229	BB_DE	opposite
TCALIF_07916	c-type lectin	8.1953	-78.1051	BB_DE	opposite
comp56926_c0_seq1_44704	c-type lectin - galactose binding	2.07183	-30.9726	BB_DE	opposite
TCALIF_09501	c-type lectin 5 precursor	2.97338	-14.4119	BB_DE	opposite
TCALIF_06435	c-type lectin precursor	1.53529	-2.88698	BB_DE	opposite
TCALIF_12294	c-type partial	0	-1.7447	BB_DE	opposite
TCALIF_13723	calponin- partial	1.14005	-1.6754	BB_DE	opposite
comp39337_c0_seq1_24012	cav1_ateab ame: full=caveolin-1	0	-6.74926	BB_DE	opposite
TCALIF_03282	chemosensory protein	1.25027	-3.43733	BB_DE	opposite
TCALIF_06895	chitin binding peritrophin-	1.20977	-2.28222	BB_DE	opposite
TCALIF_10399	chitin deacetylase-like partial	1.23556	-2.79007	BB_DE	opposite
comp49275_c0_seq1_39258	chitin deacetylase-like partial	1.06819	-2.79455	BB_DE	opposite
comp41462_c1_seq1_26481	chitooligosaccharidolytic beta-n-acetylglucosaminidase	1.10941	-1.53884	BB_DE	opposite
TCALIF_13287	chorion peroxidase	1.0101	-1.57062	BB_DE	opposite
TCALIF_13048	chorion peroxidase	1.54862	-2.98335	BB_DE	opposite
comp37950_c0_seq1_22442	chorion peroxidase	1.4135	-4.82411	BB_DE	opposite
TCALIF_04086	chorion peroxidase-like	1.26411	-3.18691	BB_DE	opposite
TCALIF_09334	complement c1q-like protein 4	1.51219	-3.81405	BB_DE	opposite
TCALIF_02751	conserved hypothetical protein	2.38822	-4.59501	BB_DE	opposite
comp43900_c0_seq2_29534	cuticle protein	0	-2.82491	BB_DE	opposite
TCALIF_02013	cuticle protein	1.05178	-2.91352	BB_DE	opposite
TCALIF_01077	cuticle protein	1.2093	-3.03313	BB_DE	opposite
comp41401_c0_seq1_26413	cuticle protein	1.17752	-3.36423	BB_DE	opposite
TCALIF_07087	cuticle protein	2.88943	-3.55359	BB_DE	opposite
comp46706_c0_seq1_33625	cuticle protein	1.20874	-3.75676	BB_DE	opposite
comp40321_c0_seq1_25135	cuticle protein	1.51374	-4.40224	BB_DE	opposite
TCALIF_12219	cuticle protein	1.71848	-4.79869	BB_DE	opposite
TCALIF_10124	cuticle protein	3.22854	-5.08164	BB_DE	opposite
TCALIF_10120	cuticle protein	4.93344	-5.39677	BB_DE	opposite
comp41183_c0_seq1_26148	cuticle protein	2.13206	-5.41363	BB_DE	opposite
TCALIF_10056	cuticle protein	1.80079	-6.0485	BB_DE	opposite
TCALIF_10121	cuticle protein	3.83068	-6.2529	BB_DE	opposite
comp43900_c0_seq1_29533	cuticle protein	0	-6.58557	BB_DE	opposite
TCALIF_14170	cuticle protein	3.03072	-6.86255	BB_DE	opposite
TCALIF_03993	cuticle protein	3.13533	-8.08675	BB_DE	opposite
TCALIF_10125	cuticle protein	6.39668	-8.86517	BB_DE	opposite
TCALIF_12408	cuticle protein	3.64946	-11.1508	BB_DE	opposite
comp37992_c0_seq1_22485	cuticle protein	2.46594	-16.9162	BB_DE	opposite
TCALIF_12032	cuticle protein	4.00539	-43.3027	BB_DE	opposite
TCALIF_02375	cuticle protein 19	1.52771	-3.58674	BB_DE	opposite
comp43092_c0_seq1_28459	cuticle protein 19	1.48406	-3.60934	BB_DE	opposite
TCALIF_02374	cuticle protein 19	1.23231	-3.94932	BB_DE	opposite
Contig301_2290	cuticle protein 19	0	-5.50345	BB_DE	opposite
comp32261_c0_seq1_17526	cuticle protein 7	1.00079	-1.96955	BB_DE	opposite
TCALIF_09258	cuticle protein 7	1.12966	-3.52597	BB_DE	opposite
TCALIF_10123	cuticle protein 7	4.2656	-4.70579	BB_DE	opposite
TCALIF_12217	cuticle protein 7	1.74675	-4.73121	BB_DE	opposite
Contig1883_3717	cuticle protein 7	1.8245	-5.26207	BB_DE	opposite
TCALIF_12953	cuticle protein 7	1.35735	-5.43057	BB_DE	opposite
Contig352_351	cuticle protein 7	0	-6.01128	BB_DE	opposite
TCALIF_09040	cuticle protein 7	1.59405	-7.19847	BB_DE	opposite
TCALIF_10127	cuticle protein 7	1.89041	-7.60333	BB_DE	opposite
TCALIF_12409	cuticle protein 7	3.41334	-7.62787	BB_DE	opposite
TCALIF_13797	cuticle protein 7	2.87246	-7.78595	BB_DE	opposite
TCALIF_08832	cuticle protein 7	2.1575	-7.78885	BB_DE	opposite
TCALIF_06039	cuticle protein 7	3.24275	-8.02546	BB_DE	opposite
Contig1193_1192	cuticle protein 7	2.36452	-11.573	BB_DE	opposite
TCALIF_10126	cuticle protein 7	3.86551	-15.4648	BB_DE	opposite
comp40233_c0_seq1_25035	cuticle protein isoform b	1.05228	-3.42925	BB_DE	opposite
comp43300_c0_seq1_28757	cuticle protein isoform b	0	-4.92047	BB_DE	opposite
TCALIF_10282	cuticle protein precursor	1.60806	-5.23144	BB_DE	opposite
comp48310_c0_seq2_36984	cuticle protein precursor	1.39895	-8.18373	BB_DE	opposite
TCALIF_10283	cuticle protein precursor	1.7396	-9.30532	BB_DE	opposite
TCALIF_03370	cuticular protein 55	1.04961	-2.71277	BB_DE	opposite
TCALIF_01463	cuticular protein analogous to peritrophins 3-d1 precursor	1.30681	-9.68587	BB_DE	opposite
comp41096_c0_seq1_26055	cuticular protein analogous to peritrophins 3-d1 precursor	1.28513	-10.1665	BB_DE	opposite
TCALIF_01551	cuticular protein r&r 1	1.60667	-1.86201	BB_DE	opposite
TCALIF_09472	cuticular protein rr-2 family member 23 precursor	1.23873	-3.57746	BB_DE	opposite
Contig4577_6207	cytochrome p450	1.02368	-4.01989	BB_DE	opposite
TCALIF_13243	cytochrome p450 cyp3025b1	1.1295	-3.80118	BB_DE	opposite
TCALIF_03275	domon domain-containing protein cg14681	1.76431	-5.36354	BB_DE	opposite
TCALIF_00939	domon domain-containing protein cg14681 precursor	2.38314	-9.25711	BB_DE	opposite
comp51184_c0_seq1_44497	domon domain-containing protein cg14681 precursor	2.0273	-10.126	BB_DE	opposite
TCALIF_01526	e-selectin precursor	5.75156	-40.999	BB_DE	opposite
TCALIF_11691	e3 ubiquitin-protein ligase rnf14-like	0	-7.99113	BB_DE	opposite
comp42383_c0_seq1_27612	endonuclease exonuclease phosphatase family protein	0	-7.38231	BB_DE	opposite
Contig3210_4929	endoprotease furin	1.85774	-4.84152	BB_DE	opposite
TCALIF_04976	esterase fe4-like	-1.01244	1.87022	BB_DE	opposite
comp43025_c1_seq1_28382	eukaryotic initiation factor 4a	0	-36.5207	BB_DE	opposite
TCALIF_13229	eukaryotic translation initiation factor 6	1.04259	-1.90342	BB_DE	opposite
comp45385_c0_seq1_31529	f-box only protein 28-like	1.00442	-1.96493	BB_DE	opposite
TCALIF_04873	ferric-chelate reductase 1 homolog	1.49583	-122.564	BB_DE	opposite
TCALIF_07889	flexible cuticle protein 12 precursor	1.44342	-2.92563	BB_DE	opposite
TCALIF_08785	flexible cuticle protein 12 precursor	1.69303	-7.34496	BB_DE	opposite
comp24610_c0_seq1_13069	flexible cuticle protein 12 precursor	0	-11.783	BB_DE	opposite
TCALIF_00908	formin isoform a	1.08689	-1.99656	BB_DE	opposite
TCALIF_01234	furin-like protease isoform 1-crr isoform x1	1.05769	-1.93876	BB_DE	opposite
TCALIF_03695	glucose-dependent insulinotropic receptor-like	1.48523	-7.4183	BB_DE	opposite
Contig1545_1544	heat shock protein 67b2	1.04069	-1.77831	BB_DE	opposite
comp42526_c0_seq1_27777	hemagglutinin amebocyte aggregation factor	-1.1242	1.67214	BB_DE	opposite
comp45359_c0_seq1_31481	histone h1-delta	0	2.80079	BB_DE	opposite
TCALIF_13717	homeobox protein 2-like	1.00717	-3.12837	BB_DE	opposite
TCALIF_06900	hypothetical protein	0	-2.29806	BB_DE	opposite
TCALIF_04088	hypothetical protein	2.13241	-3.04248	BB_DE	opposite
TCALIF_09775	hypothetical protein	1.73485	-3.31545	BB_DE	opposite
comp43394_c0_seq1_28875	hypothetical protein	1.31325	-3.36213	BB_DE	opposite
TCALIF_09773	hypothetical protein	1.98558	-3.83934	BB_DE	opposite
TCALIF_13962	hypothetical protein	2.38327	-4.38386	BB_DE	opposite
TCALIF_09770	hypothetical protein	1.3533	-4.38552	BB_DE	opposite
comp43315_c0_seq1_28776	hypothetical protein	1.50307	-4.87025	BB_DE	opposite
TCALIF_09766	hypothetical protein	1.8467	-5.20838	BB_DE	opposite
TCALIF_11976	hypothetical protein	1.3742	-6.67767	BB_DE	opposite
TCALIF_13283	hypothetical protein	2.37936	-6.68054	BB_DE	opposite
comp66382_c0_seq1_44839	hypothetical protein	1.15273	-8.19426	BB_DE	opposite
TCALIF_09769	hypothetical protein	1.9541	-8.2179	BB_DE	opposite
comp47107_c0_seq3_34462	hypothetical protein	1.75642	-8.58883	BB_DE	opposite
TCALIF_12838	hypothetical protein	2.259	-9.85573	BB_DE	opposite
TCALIF_12123	hypothetical protein	0	-11.7829	BB_DE	opposite
TCALIF_13286	hypothetical protein	5.86508	-12.0374	BB_DE	opposite
TCALIF_04358	hypothetical protein DAPPUDRAFT_301656	1.24308	-2.6514	BB_DE	opposite
comp57687_c0_seq1_44726	hypothetical protein DAPPUDRAFT_313673	1.55161	-5.17162	BB_DE	opposite
TCALIF_13247	hypothetical protein DAPPUDRAFT_313673	2.80904	-5.6963	BB_DE	opposite
comp45224_c0_seq1_31268	hypothetical protein DAPPUDRAFT_315459	3.98935	-13.9516	BB_DE	opposite
TCALIF_05328	hypothetical protein DAPPUDRAFT_316261	2.13255	-6.02473	BB_DE	opposite
TCALIF_05329	hypothetical protein DAPPUDRAFT_316261	1.84265	-6.77517	BB_DE	opposite
TCALIF_06491	hypothetical protein DAPPUDRAFT_47496	1.18825	-2.92319	BB_DE	opposite
TCALIF_10398	hypothetical protein EAG_12595	1.06788	-3.07666	BB_DE	opposite
TCALIF_03260	hypothetical protein EAI_16903	1.65466	-7.00385	BB_DE	opposite
comp49335_c2_seq1_39451	hypothetical protein Phum_PHUM513220	1.02246	-1.84665	BB_DE	opposite
TCALIF_06482	isoform a	1.24505	-2.24083	BB_DE	opposite
TCALIF_10789	isoform a	1.97972	-7.32848	BB_DE	opposite
comp38017_c0_seq1_22518	isoform b	1.46454	-4.32676	BB_DE	opposite
Contig4521_6158	isoform c	1.19481	-2.84523	BB_DE	opposite
comp48858_c0_seq2_38246	isoform cra_a	0	-4.37045	BB_DE	opposite
Contig4680_6303	juvenile hormone-inducible	0	-2.76217	BB_DE	opposite
comp40557_c0_seq1_25432	juvenile hormone-inducible protein	1.04441	-6.82146	BB_DE	opposite
TCALIF_11866	kda small heat shock protein	0	1.90317	BB_DE	opposite
TCALIF_08148	larval cuticle protein a3a-like	1.27706	-3.62966	BB_DE	opposite
comp33787_c0_seq1_18930	lipoma preferred partner lpp	0	-3.0462	BB_DE	opposite
comp38417_c0_seq1_22939	loc560210 protein	0	4.59877	BB_DE	opposite
TCALIF_13773	low quality protein: multidrug resistance-associated protein 1-like	1.20534	-4.28599	BB_DE	opposite
TCALIF_07099	low quality protein: selenoprotein w	1.2141	-2.20313	BB_DE	opposite
comp47671_c1_seq12_35628	mical-like protein 2	1.96564	-4.71584	BB_DE	opposite
TCALIF_01705	mical-like protein 2	1.34023	-5.74273	BB_DE	opposite
comp45069_c0_seq1_31047	mitochondrial trna-specific 2-thiouridylase 1-like	1.71885	-8.60561	BB_DE	opposite
TCALIF_00085	molting fluid carboxypeptidase a	1.29889	-4.87493	BB_DE	opposite
TCALIF_12300	morn repeat protein	1.94002	-4.15275	BB_DE	opposite
TCALIF_07501	moxd1-like protein 2	1.16181	-2.45466	BB_DE	opposite
TCALIF_01392	multidrug resistance-associated protein 1 isoform x1	1.02263	-1.80973	BB_DE	opposite
TCALIF_10103	n -dimethylarginine dimethylaminohydrolase 1-like	1.54136	-2.2541	BB_DE	opposite
TCALIF_04637	n -dimethylarginine dimethylaminohydrolase 1-like	1.46984	-3.96671	BB_DE	opposite
TCALIF_09019	notum-like protein	1.02833	-2.06313	BB_DE	opposite
comp37657_c0_seq1_22151	obstractor b	1.07744	-2.32627	BB_DE	opposite
Contig1623_1622	origin recognition complex subunit 4	0	1.837	BB_DE	opposite
TCALIF_04289	oxalate:formate antiporter	0	2.91289	BB_DE	opposite
TCALIF_11041	oxidoreductase htatip2	-1.12391	1.5425	BB_DE	opposite
TCALIF_13642	pancreatic lipase-related protein 2	-1.22343	2.87252	BB_DE	opposite
TCALIF_09432	par-domain protein isoform m	1.31188	-1.84862	BB_DE	opposite
comp24534_c0_seq1_12996	par-domain protein isoform m	1.07318	-2.17594	BB_DE	opposite
TCALIF_02785	peptidyl-prolyl cis-trans isomerase	1.52791	-4.02376	BB_DE	opposite
TCALIF_12525	peritrophin isoform a	1.31243	-3.15489	BB_DE	opposite
TCALIF_04700	phospholipase a2 homolog 1-like	1.92031	-5.22844	BB_DE	opposite
comp43411_c0_seq1_28893	plasma alpha-l-fucosidase	-1.09637	1.76532	BB_DE	opposite
TCALIF_06797	plasma kallikrein	2.41681	-6.50255	BB_DE	opposite
comp45913_c0_seq1_32325	PREDICTED: uncharacterized protein LOC100881040	1.07955	-2.67181	BB_DE	opposite
TCALIF_09878	probable gpi-anchored adhesin-like protein pga55	1.3838	-4.01478	BB_DE	opposite
TCALIF_07339	proclotting enzyme-like	1.14565	-3.84377	BB_DE	opposite
comp52936_c0_seq1_44588	proprotein convertase subtilisin kexin type	1.01656	-1.9043	BB_DE	opposite
TCALIF_00144	protein fem-1 homolog cg6966 isoform x3	1.49366	-2.54815	BB_DE	opposite
TCALIF_05219	protein isoform partial	1.05876	-4.81747	BB_DE	opposite
TCALIF_06019	protein zyx- isoform b	1.32115	-2.67541	BB_DE	opposite
comp48860_c0_seq2_38250	restin homolog	0	-3.3747	BB_DE	opposite
TCALIF_02710	restin homolog isoform x1	1.36372	-3.46798	BB_DE	opposite
comp55506_c0_seq1_44665	selenoprotein w	1.16956	-2.01852	BB_DE	opposite
Contig5533_7102	serine protease desc4	0	-4.03993	BB_DE	opposite
comp38371_c0_seq1_22889	serine threonine-protein kinase rio1	1.3386	-4.68934	BB_DE	opposite
TCALIF_01310	serine threonine-protein kinase rio3	1.108	-1.66923	BB_DE	opposite
comp44918_c0_seq1_30845	sex-determining protein fem-1	1.13766	-1.97842	BB_DE	opposite
comp45384_c0_seq1_31528	sodium- and chloride-dependent glycine transporter 2-like	0	-2.27283	BB_DE	opposite
TCALIF_07846	sodium-dependent glucose transporter 1	1.63011	-5.28056	BB_DE	opposite
comp34888_c0_seq1_19814	sodium-dependent glucose transporter 1-like	1.39026	-2.83611	BB_DE	opposite
TCALIF_07845	sodium-dependent glucose transporter partial	1.88561	-6.23588	BB_DE	opposite
TCALIF_07462	solute carrier family 22 member 5	1.7794	-5.25897	BB_DE	opposite
comp24530_c0_seq1_12992	solute carrier family facilitated glucose transporter member 8	0	-3.41141	BB_DE	opposite
TCALIF_10840	somatomedin-b and thrombospondin type-1 domain-containing protein	1.55703	-3.39211	BB_DE	opposite
TCALIF_09663	spatzle protein	1.08265	-4.44696	BB_DE	opposite
TCALIF_09662	spatzle protein	1.20541	-4.84213	BB_DE	opposite
TCALIF_12524	spt transcription factor family member	1.73724	-3.57191	BB_DE	opposite
TCALIF_05297	spt transcription factor family member	1.41588	-4.99625	BB_DE	opposite
TCALIF_09828	tetratricopeptide repeat protein 25	1.01422	-3.25615	BB_DE	opposite
TCALIF_10695	torso-like protein	1.29555	-5.315	BB_DE	opposite
comp51493_c0_seq1_44527	torso-like protein precursor	1.2951	-4.38584	BB_DE	opposite
Contig2686_4449	trehalose transporter 1	0	2.90984	BB_DE	opposite
TCALIF_10769	trypsin 1a	0	-15.3924	BB_DE	opposite
TCALIF_01614	vacuolar protein sorting-associated protein 27 isoform x2	1.70171	-4.40133	BB_DE	opposite
TCALIF_10710	venom allergen 5-like	1.7634	-4.19228	BB_DE	opposite
TCALIF_03853	very long-chain-fatty-acid-- ligase bubblegum isoform x1	1.19244	-4.65619	BB_DE	opposite
TCALIF_05216	ves g 5 allergen	1.13801	-3.16608	BB_DE	opposite
comp45546_c0_seq1_31815	ves g 5 allergen	1.38523	-3.28977	BB_DE	opposite
comp24600_c0_seq1_13057	von willebrand factor a domain-containing protein 7-like	1.6501	-3.28922	BB_DE	opposite
TCALIF_01089	zinc finger protein c3h1 type-like 1	1.12898	-4.51758	BB_DE	opposite
comp48268_c0_seq1_36903	zinc finger protein xfin-like	0	-1.9428	BB_DE	opposite
TCALIF_10630	#NAME?	1.16844	-4.26567	BB_DE	opposite
TCALIF_01856	endoprotease furin	2.97601	-4.00183	Both_DE	opposite
TCALIF_06145	---NA---	5.26346	0	BR_DE	opposite
comp29011_c1_seq1_15625	---NA---	4.45945	0	BR_DE	opposite
Contig6926_8381	---NA---	3.88399	0	BR_DE	opposite
comp42563_c0_seq1_27809	---NA---	-2.69413	0	BR_DE	opposite
comp41104_c0_seq1_26063	---NA---	-3.109	0	BR_DE	opposite
TCALIF_06956	---NA---	-7.51736	0	BR_DE	opposite
TCALIF_12956	---NA---	-19.4533	0	BR_DE	opposite
comp48270_c0_seq1_36905	beta-lactamase domain-containing protein	2.9581	0	BR_DE	opposite
TCALIF_13736	chitin deacetylase 5 isoform b precursor	-2.69486	0	BR_DE	opposite
comp48306_c0_seq1_36978	cuticle protein 7	-3.10969	1.04763	BR_DE	opposite
comp42136_c0_seq1_27295	general transcription factor iih subunit 4-like	5.24862	0	BR_DE	opposite
comp32785_c0_seq1_17987	heat shock protein 40	2.53747	0	BR_DE	opposite
comp42535_c0_seq1_27782	hypothetical protein DAPPUDRAFT_229958	3.37431	0	BR_DE	opposite
TCALIF_03040	isxo2-like domain-containing protein	3.67414	0	BR_DE	opposite
TCALIF_01137	phosphatidylinositol-4-phosphate 5-	2.60286	-1.13727	BR_DE	opposite
Contig5948_7492	polysaccharide deacetylase	-3.44493	0	BR_DE	opposite
comp39207_c0_seq1_23849	PREDICTED: uncharacterized protein LOC100900874	8.22651	0	BR_DE	opposite
TCALIF_02992	protein impact-like	-9.79106	0	BR_DE	opposite
TCALIF_07741	tho complex subunit 4-like	-3.94286	0	BR_DE	opposite
comp41293_c0_seq1_26287	transmembrane protein 38a	-2.84527	1.69358	BR_DE	opposite
TCALIF_10169	uncharacterized threonine-rich gpi-anchored glyco	-5.2561	0	BR_DE	opposite
TCALIF_08841	zinc finger protein unc-98	5.76617	-1.02288	BR_DE	opposite

## Sheet: SC_BB_28Vvs20V
Fold change for differentially expressed genes between 28V vs 20V in both SC-N and BB-N (Both_DE), in SC-N only (SC_DE), or in BB-N only (BB_DE) . Relative direction of FC indicates if the fold change is in the same direction (same), or in opposite directions (opposite) for the two populations.
Name	Description	SC FC	BB FC	Group	Relative direction of FC
TCALIF_06906	---NA---	2.0422	8.81779	BB_DE	same
TCALIF_01240	---NA---	1.07923	4.24069	BB_DE	same
Contig20_19	---NA---	2.36991	3.99809	BB_DE	same
TCALIF_12341	---NA---	1.96682	3.19723	BB_DE	same
comp43150_c0_seq1_28549	---NA---	1.59206	3.18002	BB_DE	same
TCALIF_08840	---NA---	2.36134	2.97186	BB_DE	same
comp49397_c0_seq1_39570	---NA---	1.49464	2.67636	BB_DE	same
TCALIF_04449	---NA---	1.17456	2.46428	BB_DE	same
comp40104_c0_seq1_24896	---NA---	2.43796	2.1907	BB_DE	same
Contig449_448	---NA---	2.92224	2.10312	BB_DE	same
comp47559_c0_seq5_35364	---NA---	1.43049	1.95958	BB_DE	same
TCALIF_08964	---NA---	1.52786	1.93956	BB_DE	same
comp40436_c0_seq1_25295	---NA---	1.69549	1.67347	BB_DE	same
comp32472_c0_seq1_17716	---NA---	1.58088	1.61644	BB_DE	same
TCALIF_12433	---NA---	-1.27774	-1.59129	BB_DE	same
comp40313_c0_seq1_25126	---NA---	-2.12976	-1.73991	BB_DE	same
comp49414_c0_seq1_39618	---NA---	-1.11849	-1.90329	BB_DE	same
comp44223_c0_seq1_29929	---NA---	-1.41013	-2.05233	BB_DE	same
TCALIF_07288	---NA---	-2.1802	-2.06008	BB_DE	same
TCALIF_11962	---NA---	-1.5138	-2.11553	BB_DE	same
comp46507_c0_seq1_33252	---NA---	-2.03283	-2.21223	BB_DE	same
comp24701_c0_seq1_13144	---NA---	-1.14408	-2.25012	BB_DE	same
comp32441_c0_seq1_17687	---NA---	-1.10645	-2.2526	BB_DE	same
TCALIF_10119	---NA---	-1.01263	-2.34246	BB_DE	same
TCALIF_13374	---NA---	-1.21247	-2.36319	BB_DE	same
TCALIF_06496	---NA---	-1.75478	-2.38967	BB_DE	same
comp63757_c0_seq1_44806	---NA---	-1.44211	-2.5718	BB_DE	same
comp39105_c0_seq1_23731	---NA---	-1.87835	-2.57646	BB_DE	same
TCALIF_13855	---NA---	-2.22375	-2.79054	BB_DE	same
comp63761_c0_seq1_44807	---NA---	-1.30302	-3.0811	BB_DE	same
TCALIF_11889	---NA---	-1.08621	-3.20711	BB_DE	same
comp51377_c0_seq1_44518	---NA---	-1.12285	-3.755	BB_DE	same
TCALIF_04494	---NA---	-3.34712	-4.38987	BB_DE	same
comp43641_c0_seq1_29218	---NA---	-1.2659	-4.52564	BB_DE	same
TCALIF_13494	---NA---	-1.7482	-4.65919	BB_DE	same
TCALIF_08344	---NA---	-1.49642	-5.44724	BB_DE	same
comp41129_c0_seq1_26085	---NA---	-1.61752	-5.73966	BB_DE	same
TCALIF_07922	---NA---	-1.51303	-6.32647	BB_DE	same
TCALIF_04122	---NA---	-1.02815	-6.65029	BB_DE	same
comp42425_c1_seq1_27660	---NA---	-1.59112	-10.5221	BB_DE	same
comp43210_c0_seq1_28629	---NA---	-1.4875	-49.5682	BB_DE	same
TCALIF_00753	78 kda glucose-regulated partial	3.9488	2.72914	BB_DE	same
TCALIF_03455	apoptosis-inducing factor 2	1.37295	1.73159	BB_DE	same
TCALIF_07850	astacin-like metalloendopeptidase	-1.35454	-2.62217	BB_DE	same
TCALIF_08009	at-rich interactive domain-containing protein 1a-like	-1.45644	-6.21994	BB_DE	same
TCALIF_09890	atp-dependent clp protease atp-binding subunit clpx- mitochondrial-like	2.29022	4.26669	BB_DE	same
TCALIF_09395	bag domain-containing protein samui-like isoform x3	2.71363	1.84298	BB_DE	same
TCALIF_11051	bcs-1 protein	-1.17762	-7.2078	BB_DE	same
TCALIF_11897	bcs-1 protein	-1.50623	-12.0279	BB_DE	same
comp47713_c0_seq1_35800	beta-galactoside alpha -sialyltransferase st6gal i ii	1.19066	21.9934	BB_DE	same
TCALIF_08928	bile acid partial	2.62036	1.87741	BB_DE	same
comp46868_c0_seq1_33965	bla g 5 allergen	1.34809	1.5979	BB_DE	same
TCALIF_00831	brain chitinase and chia	-1.5031	-1.81692	BB_DE	same
comp38805_c0_seq1_23397	c-type lectin	-1.74134	-14.3229	BB_DE	same
TCALIF_07916	c-type lectin	-1.46583	-78.1051	BB_DE	same
comp56926_c0_seq1_44704	c-type lectin - galactose binding	-1.19582	-30.9726	BB_DE	same
TCALIF_09501	c-type lectin 5 precursor	-1.61965	-14.4119	BB_DE	same
TCALIF_12294	c-type partial	-1.5138	-1.7447	BB_DE	same
TCALIF_03282	chemosensory protein	-1.23205	-3.43733	BB_DE	same
TCALIF_10399	chitin deacetylase-like partial	-1.031	-2.79007	BB_DE	same
comp49275_c0_seq1_39258	chitin deacetylase-like partial	-1.22935	-2.79455	BB_DE	same
comp41462_c1_seq1_26481	chitooligosaccharidolytic beta-n-acetylglucosaminidase	-1.0954	-1.53884	BB_DE	same
TCALIF_13287	chorion peroxidase	-1.02089	-1.57062	BB_DE	same
TCALIF_12977	cold shock domain-containing protein c2	1.27856	1.6491	BB_DE	same
comp44875_c0_seq1_30796	collagen alpha-1 chain	-3.27208	-1.50239	BB_DE	same
TCALIF_12758	copine-9-like isoform x2	-2.42478	-3.11352	BB_DE	same
comp43900_c0_seq2_29534	cuticle protein	-1.50483	-2.82491	BB_DE	same
comp46706_c0_seq1_33625	cuticle protein	-3.03868	-3.75676	BB_DE	same
comp41183_c0_seq1_26148	cuticle protein	-1.29239	-5.41363	BB_DE	same
TCALIF_10056	cuticle protein	-1.60697	-6.0485	BB_DE	same
TCALIF_14170	cuticle protein	-1.68413	-6.86255	BB_DE	same
TCALIF_03993	cuticle protein	-1.34214	-8.08675	BB_DE	same
TCALIF_12408	cuticle protein	-2.61668	-11.1508	BB_DE	same
TCALIF_12032	cuticle protein	-1.6664	-43.3027	BB_DE	same
TCALIF_02375	cuticle protein 19	-1.28283	-3.58674	BB_DE	same
TCALIF_09258	cuticle protein 7	-1.21477	-3.52597	BB_DE	same
TCALIF_10123	cuticle protein 7	-1.2163	-4.70579	BB_DE	same
Contig1883_3717	cuticle protein 7	-1.06137	-5.26207	BB_DE	same
TCALIF_12953	cuticle protein 7	-2.04763	-5.43057	BB_DE	same
Contig352_351	cuticle protein 7	-1.36053	-6.01128	BB_DE	same
TCALIF_09040	cuticle protein 7	-1.00799	-7.19847	BB_DE	same
TCALIF_12409	cuticle protein 7	-2.40537	-7.62787	BB_DE	same
TCALIF_13797	cuticle protein 7	-1.16682	-7.78595	BB_DE	same
TCALIF_08832	cuticle protein 7	-1.38226	-7.78885	BB_DE	same
Contig1193_1192	cuticle protein 7	-1.21646	-11.573	BB_DE	same
comp48310_c0_seq2_36984	cuticle protein precursor	-1.8587	-8.18373	BB_DE	same
TCALIF_03370	cuticular protein 55	-1.09228	-2.71277	BB_DE	same
TCALIF_11363	cuticular protein 72ea	-1.45152	-2.28408	BB_DE	same
TCALIF_01463	cuticular protein analogous to peritrophins 3-d1 precursor	-1.63564	-9.68587	BB_DE	same
comp41096_c0_seq1_26055	cuticular protein analogous to peritrophins 3-d1 precursor	-1.04546	-10.1665	BB_DE	same
TCALIF_09622	cysteine sulfinic acid	-2.67631	-2.66728	BB_DE	same
TCALIF_13101	denn domain-containing protein 2a	1.19994	2.20976	BB_DE	same
TCALIF_01598	dnaj homolog subfamily b member 9	1.65369	1.72441	BB_DE	same
TCALIF_00939	domon domain-containing protein cg14681 precursor	-1.26308	-9.25711	BB_DE	same
TCALIF_01526	e-selectin precursor	-1.26311	-40.999	BB_DE	same
TCALIF_05773	e3 ubiquitin-protein ligase lrsam1	1.70745	3.08601	BB_DE	same
TCALIF_05274	eh domain-containing protein 1	1.18096	1.60845	BB_DE	same
TCALIF_11026	endoplasmic reticulum resident protein 29-like	1.24552	1.79113	BB_DE	same
TCALIF_04976	esterase fe4-like	1.02725	1.87022	BB_DE	same
TCALIF_03935	ethanolamine-phosphate phospho-lyase	1.15939	1.50231	BB_DE	same
TCALIF_01514	facilitated trehalose transporter tret1-like isoform x1	1.00749	1.86371	BB_DE	same
TCALIF_07889	flexible cuticle protein 12 precursor	-1.36887	-2.92563	BB_DE	same
TCALIF_01360	folate carrier	-2.24898	-2.96127	BB_DE	same
TCALIF_03695	glucose-dependent insulinotropic receptor-like	-1.10281	-7.4183	BB_DE	same
TCALIF_09933	growth arrest-specific protein 8 isoform x1	-3.19896	-2.66956	BB_DE	same
TCALIF_05614	heat shock protein 40	3.21909	1.80791	BB_DE	same
comp49814_c3_seq5_40727	heat shock protein 40	2.65286	1.67882	BB_DE	same
Contig1545_1544	heat shock protein 67b2	-1.60587	-1.77831	BB_DE	same
TCALIF_09482	heat shock protein 70	2.7106	3.094	BB_DE	same
TCALIF_11487	heat shock protein 70	1.28192	3.06463	BB_DE	same
TCALIF_13714	heat shock protein beta-1	3.2626	1.98735	BB_DE	same
comp42526_c0_seq1_27777	hemagglutinin amebocyte aggregation factor	1.90157	1.67214	BB_DE	same
TCALIF_01798	heme-binding protein 2	1.5234	3.37817	BB_DE	same
comp24478_c0_seq1_12947	heme-binding protein 2	1.39838	2.19445	BB_DE	same
TCALIF_08504	heme-binding protein 3	1.39929	2.58619	BB_DE	same
comp24484_c0_seq1_12953	histone -like	-1.05078	-1.72937	BB_DE	same
comp45359_c0_seq1_31481	histone h1-delta	1.33719	2.80079	BB_DE	same
comp42513_c1_seq1_27766	histone h2a	2.22695	1.47998	BB_DE	same
TCALIF_13718	homeobox protein 2-like	-1.06936	-4.25977	BB_DE	same
TCALIF_12768	homeobox protein otx1	-1.61662	-1.89684	BB_DE	same
TCALIF_13846	hypothetical protein	-3.99481	-2.13903	BB_DE	same
TCALIF_08996	hypothetical protein	-1.87174	-2.54036	BB_DE	same
TCALIF_13962	hypothetical protein	-1.0856	-4.38386	BB_DE	same
TCALIF_11976	hypothetical protein	-1.16913	-6.67767	BB_DE	same
TCALIF_13283	hypothetical protein	-1.06018	-6.68054	BB_DE	same
TCALIF_13286	hypothetical protein	-2.64848	-12.0374	BB_DE	same
comp45224_c0_seq1_31268	hypothetical protein DAPPUDRAFT_315459	-1.69493	-13.9516	BB_DE	same
TCALIF_06491	hypothetical protein DAPPUDRAFT_47496	-1.73018	-2.92319	BB_DE	same
TCALIF_10398	hypothetical protein EAG_12595	-1.05336	-3.07666	BB_DE	same
comp44529_c0_seq1_30324	hypothetical protein TcasGA2_TC006625	-1.26762	-1.8795	BB_DE	same
TCALIF_06995	isoform a	1.15526	1.80034	BB_DE	same
comp33548_c0_seq1_18708	isoform a	1.86401	1.55134	BB_DE	same
TCALIF_05410	isoform a	-1.60756	-1.80609	BB_DE	same
comp46319_c0_seq1_32970	isoform a	-1.03036	-2.62583	BB_DE	same
comp38017_c0_seq1_22518	isoform b	-1.03465	-4.32676	BB_DE	same
Contig4521_6158	isoform c	-1.69503	-2.84523	BB_DE	same
comp48858_c0_seq2_38246	isoform cra_a	-1.67279	-4.37045	BB_DE	same
TCALIF_04721	lactoylglutathione lyase	-2.64473	-3.22486	BB_DE	same
comp44483_c0_seq3_30269	lon peptidase n-terminal domain and ring finger protein 3 isoform 2	2.46513	4.24264	BB_DE	same
TCALIF_01587	lon peptidase n-terminal domain and ring finger protein 3 isoform x2	2.33405	2.44803	BB_DE	same
TCALIF_03992	low quality protein: crystallin j1a-like	1.88373	2.35171	BB_DE	same
TCALIF_06228	macrophage mannose receptor partial	-1.87919	-5.67153	BB_DE	same
TCALIF_05273	metalloreductase steap3	1.30491	1.82272	BB_DE	same
comp38150_c0_seq1_22653	metalloreductase steap3	1.28328	1.77701	BB_DE	same
TCALIF_03010	mfs-type transporter slc18b1-like	-1.00224	-2.59981	BB_DE	same
TCALIF_00085	molting fluid carboxypeptidase a	-1.5993	-4.87493	BB_DE	same
TCALIF_07501	moxd1-like protein 2	-1.82692	-2.45466	BB_DE	same
TCALIF_01392	multidrug resistance-associated protein 1 isoform x1	-1.12323	-1.80973	BB_DE	same
TCALIF_10103	n -dimethylarginine dimethylaminohydrolase 1-like	-1.05925	-2.2541	BB_DE	same
TCALIF_04637	n -dimethylarginine dimethylaminohydrolase 1-like	-2.3818	-3.96671	BB_DE	same
TCALIF_03677	na+ k+ 2cl- cotransporter isoform partial	-1.29733	-2.11172	BB_DE	same
TCALIF_09019	notum-like protein	-1.21517	-2.06313	BB_DE	same
TCALIF_02536	nucleoporin nsp1-like isoform x1	-1.31655	-1.89546	BB_DE	same
Contig1623_1622	origin recognition complex subunit 4	2.48886	1.837	BB_DE	same
TCALIF_04289	oxalate:formate antiporter	1.15527	2.91289	BB_DE	same
TCALIF_11041	oxidoreductase htatip2	1.16739	1.5425	BB_DE	same
TCALIF_02785	peptidyl-prolyl cis-trans isomerase	-1.75225	-4.02376	BB_DE	same
comp46164_c1_seq1_32667	polyhomeotic-like protein 2	-1.44813	-2.16987	BB_DE	same
comp39203_c0_seq1_23846	polysaccharide deacetylase	-3.27616	-7.58438	BB_DE	same
TCALIF_11537	probable fructose-26-bisphosphatase tigar a	-4.45248	-3.34379	BB_DE	same
TCALIF_08332	prophenoloxidase activating factor	-1.28626	-1.66818	BB_DE	same
TCALIF_11129	protein disulfide-isomerase a6	2.93446	2.2774	BB_DE	same
TCALIF_08735	protein fam169b isoform x2	1.44766	1.89824	BB_DE	same
TCALIF_00206	protein malvolio-like	-1.09071	-2.52472	BB_DE	same
TCALIF_07276	protein toll	-1.21642	-2.08636	BB_DE	same
TCALIF_01041	retinol dehydratase	-1.32689	-2.6711	BB_DE	same
Contig2711_4472	retinol dehydratase	-1.24802	-4.69086	BB_DE	same
TCALIF_11973	serine threonine protein kinase	-1.02539	-1.59289	BB_DE	same
Contig6348_7852	serine threonine-protein kinase doa	-1.4088	-3.16493	BB_DE	same
TCALIF_05975	serine threonine-protein kinase doa	-1.46755	-3.19901	BB_DE	same
TCALIF_02419	sodium- and chloride-dependent glycine transporter 2-like	-1.28472	-2.15428	BB_DE	same
comp45384_c0_seq1_31528	sodium- and chloride-dependent glycine transporter 2-like	-1.15584	-2.27283	BB_DE	same
TCALIF_06734	sodium-dependent glucose transporter 1-like	-1.37932	-12.3462	BB_DE	same
TCALIF_07462	solute carrier family 22 member 5	-1.22419	-5.25897	BB_DE	same
TCALIF_10840	somatomedin-b and thrombospondin type-1 domain-containing protein	-1.3243	-3.39211	BB_DE	same
TCALIF_12466	spt transcription factor family member	-2.73221	-2.47775	BB_DE	same
TCALIF_05297	spt transcription factor family member	-1.76089	-4.99625	BB_DE	same
comp42812_c0_seq1_28109	tis11-like protein	-1.01902	-2.28969	BB_DE	same
TCALIF_12592	tripeptidyl-peptidase 2	1.45003	1.60698	BB_DE	same
TCALIF_04033	tubulin beta-1 chain	-2.18638	-1.55933	BB_DE	same
TCALIF_02614	venom dipeptidyl peptidase 4-like	-1.78461	-2.31054	BB_DE	same
TCALIF_05216	ves g 5 allergen	-1.00306	-3.16608	BB_DE	same
comp45546_c0_seq1_31815	ves g 5 allergen	-1.32517	-3.28977	BB_DE	same
TCALIF_09115	x-box binding protein 1	3.66539	3.03743	BB_DE	same
TCALIF_04632	zinc finger protein zfs1	-1.32551	-2.15499	BB_DE	same
TCALIF_00461	---NA---	8.00761	8.22692	Both_DE	same
TCALIF_03375	---NA---	9.21873	7.07678	Both_DE	same
comp51313_c0_seq1_44507	---NA---	12.6521	3.234	Both_DE	same
TCALIF_03376	---NA---	7.87401	3.04696	Both_DE	same
comp32704_c0_seq2_17919	78 kda glucose-regulated protein precursor	3.91343	2.50765	Both_DE	same
TCALIF_06802	aael017225- partial	10.1815	3.89412	Both_DE	same
TCALIF_02439	cd63 antigen	8.27959	3.39545	Both_DE	same
TCALIF_04517	heat shock protein 70	12.5477	4.84745	Both_DE	same
TCALIF_06728	heat shock protein 70	14.177	4.747	Both_DE	same
comp46685_c0_seq1_33583	heat shock protein 90	11.0766	2.29949	Both_DE	same
TCALIF_13715	heat shock protein beta-1	7.22523	2.46022	Both_DE	same
TCALIF_10081	heat shock protein beta-1	6.73328	2.20268	Both_DE	same
TCALIF_04918	heat shock protein hsp16-	4.2506	2.0727	Both_DE	same
TCALIF_11866	kda small heat shock protein	6.34054	1.90317	Both_DE	same
comp38417_c0_seq1_22939	loc560210 protein	12.6903	4.59877	Both_DE	same
TCALIF_13893	short-chain dehydrogenase	3.78901	2.04592	Both_DE	same
TCALIF_13523	small heat shock protein	4.28817	2.09108	Both_DE	same
TCALIF_04581	---NA---	-8.46488	-1.5026	SC_DE	same
comp33404_c0_seq1_18584	---NA---	-6.87324	-1.53857	SC_DE	same
TCALIF_08662	---NA---	-1.50197	6.96643	BB_DE	opposite
comp43827_c0_seq1_29440	---NA---	-1.10235	5.61345	BB_DE	opposite
TCALIF_02712	---NA---	-1.02134	3.81543	BB_DE	opposite
TCALIF_01621	---NA---	-1.67594	3.79439	BB_DE	opposite
TCALIF_02781	---NA---	-1.15829	3.68344	BB_DE	opposite
comp44549_c0_seq1_30354	---NA---	0	3.53204	BB_DE	opposite
comp654839_c0_seq1_48400	---NA---	0	2.8172	BB_DE	opposite
TCALIF_02685	---NA---	-3.07706	2.75158	BB_DE	opposite
comp44811_c0_seq1_30716	---NA---	-1.12617	2.28497	BB_DE	opposite
Contig768_2701	---NA---	0	2.23132	BB_DE	opposite
comp71316_c0_seq1_44876	---NA---	-1.10791	1.87114	BB_DE	opposite
TCALIF_02592	---NA---	1.33073	-1.53773	BB_DE	opposite
comp24581_c0_seq1_13041	---NA---	1.13233	-1.55032	BB_DE	opposite
comp38653_c0_seq1_23206	---NA---	1.41451	-1.60418	BB_DE	opposite
TCALIF_00752	---NA---	1.01681	-1.6786	BB_DE	opposite
TCALIF_06068	---NA---	1.95855	-1.76012	BB_DE	opposite
comp42764_c0_seq1_28045	---NA---	1.15451	-1.80967	BB_DE	opposite
TCALIF_02287	---NA---	2.04522	-2.03452	BB_DE	opposite
comp24563_c0_seq1_13025	---NA---	1.05926	-2.03462	BB_DE	opposite
TCALIF_06077	---NA---	1.8533	-2.03732	BB_DE	opposite
comp51670_c0_seq1_44538	---NA---	1.64048	-2.05113	BB_DE	opposite
comp38027_c0_seq2_22528	---NA---	0	-2.15339	BB_DE	opposite
TCALIF_00906	---NA---	1.40969	-2.15628	BB_DE	opposite
comp40203_c0_seq1_25004	---NA---	0	-2.16755	BB_DE	opposite
comp48094_c0_seq1_36566	---NA---	1.40159	-2.23059	BB_DE	opposite
TCALIF_10623	---NA---	1.19422	-2.31158	BB_DE	opposite
comp38313_c0_seq2_22831	---NA---	0	-2.50984	BB_DE	opposite
comp42941_c0_seq1_28273	---NA---	1.17237	-2.60498	BB_DE	opposite
TCALIF_06691	---NA---	1.23577	-2.63997	BB_DE	opposite
comp40053_c0_seq1_24834	---NA---	0	-2.6454	BB_DE	opposite
comp53298_c0_seq1_44601	---NA---	1.3296	-2.73583	BB_DE	opposite
TCALIF_12120	---NA---	1.39021	-2.97716	BB_DE	opposite
comp43553_c1_seq1_29108	---NA---	1.2298	-3.0635	BB_DE	opposite
comp40220_c0_seq1_25022	---NA---	0	-3.11551	BB_DE	opposite
comp47433_c0_seq1_35137	---NA---	2.30122	-3.18665	BB_DE	opposite
comp36214_c0_seq1_20938	---NA---	0	-3.25883	BB_DE	opposite
comp34631_c0_seq1_19602	---NA---	0	-3.26987	BB_DE	opposite
TCALIF_04279	---NA---	0	-3.36536	BB_DE	opposite
comp42829_c0_seq1_28133	---NA---	0	-3.44633	BB_DE	opposite
Contig1000_2917	---NA---	1.1697	-3.48513	BB_DE	opposite
comp45198_c0_seq1_31240	---NA---	1.12495	-3.53071	BB_DE	opposite
TCALIF_05889	---NA---	2.06134	-3.60287	BB_DE	opposite
TCALIF_09703	---NA---	1.10181	-3.9148	BB_DE	opposite
comp52007_c0_seq1_44551	---NA---	1.62468	-3.96341	BB_DE	opposite
comp32912_c0_seq1_18102	---NA---	1.62351	-4.04239	BB_DE	opposite
TCALIF_02357	---NA---	0	-4.16496	BB_DE	opposite
TCALIF_04305	---NA---	1.02566	-4.18991	BB_DE	opposite
Contig561_560	---NA---	1.71105	-4.54579	BB_DE	opposite
TCALIF_02730	---NA---	2.59325	-4.62438	BB_DE	opposite
comp44393_c0_seq1_30167	---NA---	1.93123	-5.19282	BB_DE	opposite
Contig332_2319	---NA---	0	-5.57622	BB_DE	opposite
TCALIF_12051	---NA---	0	-5.65231	BB_DE	opposite
comp38456_c0_seq1_22985	---NA---	1.56202	-5.84939	BB_DE	opposite
Contig3176_4899	---NA---	1.96105	-5.85312	BB_DE	opposite
comp40369_c0_seq1_25196	---NA---	1.48369	-5.9451	BB_DE	opposite
TCALIF_13775	---NA---	1.5992	-6.58966	BB_DE	opposite
comp41824_c0_seq1_26913	---NA---	2.07798	-7.32422	BB_DE	opposite
comp24528_c0_seq1_12991	---NA---	1.06846	-7.55254	BB_DE	opposite
TCALIF_00163	---NA---	1.28621	-8.10646	BB_DE	opposite
TCALIF_12671	---NA---	1.40781	-10.2523	BB_DE	opposite
comp44161_c0_seq1_29851	---NA---	0	-10.4909	BB_DE	opposite
comp50829_c0_seq1_44470	---NA---	1.39177	-12.6227	BB_DE	opposite
comp43208_c1_seq1_28628	---NA---	1.98405	-19.314	BB_DE	opposite
TCALIF_01412	---NA---	2.93602	-21.3093	BB_DE	opposite
TCALIF_13700	---NA---	1.1766	-25.8884	BB_DE	opposite
comp49814_c4_seq1_40728	---NA---	1.29883	-27.6327	BB_DE	opposite
TCALIF_00583	---NA---	0	-38.0678	BB_DE	opposite
TCALIF_02545	---NA---	1.88545	-50.9776	BB_DE	opposite
TCALIF_09133	---NA---	1.37781	-92.2675	BB_DE	opposite
TCALIF_07780	---NA---	0	-284.846	BB_DE	opposite
comp42467_c0_seq1_27706	---NA---	0	-574.689	BB_DE	opposite
TCALIF_06113	---NA---	0	-640.948	BB_DE	opposite
TCALIF_02165	2 -cyclic-nucleotide 3 -phosphodiesterase isoform x1	1.81233	-2.61282	BB_DE	opposite
comp43733_c0_seq1_29321	abc1 family protein	1.06337	-2.79096	BB_DE	opposite
comp50575_c1_seq1_43487	acetyl- mitochondrial-like	1.49822	-3.22731	BB_DE	opposite
TCALIF_01814	adhesion lipoprotein	-1.05396	5.49278	BB_DE	opposite
TCALIF_01032	agap001668-pa-like protein	3.67312	-5.04523	BB_DE	opposite
TCALIF_04682	aminopeptidase n	0	-16.5837	BB_DE	opposite
TCALIF_10036	arrestin domain-containing protein 3-like	1.24192	-4.59387	BB_DE	opposite
TCALIF_09648	atp-binding cassette sub-family d member 4	1.62333	-3.28368	BB_DE	opposite
TCALIF_00990	atp-dependent rna helicase dhx57 isoform x1	1.38621	-1.61873	BB_DE	opposite
comp42152_c0_seq1_27311	bcs-1 protein	2.48181	-3.20292	BB_DE	opposite
TCALIF_12218	bcs-1 protein	1.51351	-4.16931	BB_DE	opposite
TCALIF_12441	bcs-1 protein	1.27188	-4.74583	BB_DE	opposite
TCALIF_11046	bcs-1 protein	1.13836	-9.80852	BB_DE	opposite
comp32136_c0_seq1_17426	beta-ig-h3 fasciclin	-3.5173	4.67027	BB_DE	opposite
TCALIF_03472	beta-lactamase domain-containing protein 2-like	-1.08337	1.66901	BB_DE	opposite
TCALIF_02837	bile salt export pump isoform x1	2.11831	-2.59913	BB_DE	opposite
TCALIF_08756	c-type lectin 4	1.97374	-1.809	BB_DE	opposite
TCALIF_06435	c-type lectin precursor	1.33181	-2.88698	BB_DE	opposite
TCALIF_13723	calponin- partial	1.35011	-1.6754	BB_DE	opposite
TCALIF_13224	cathepsin l	1.00848	-1.72286	BB_DE	opposite
comp39337_c0_seq1_24012	cav1_ateab ame: full=caveolin-1	0	-6.74926	BB_DE	opposite
TCALIF_06895	chitin binding peritrophin-	1.21981	-2.28222	BB_DE	opposite
TCALIF_01356	chitinase-3-like protein 3	1.54197	-2.59889	BB_DE	opposite
TCALIF_04028	chorion peroxidase	2.44098	-2.42699	BB_DE	opposite
TCALIF_13048	chorion peroxidase	1.35178	-2.98335	BB_DE	opposite
comp37950_c0_seq1_22442	chorion peroxidase	1.4085	-4.82411	BB_DE	opposite
TCALIF_04086	chorion peroxidase-like	1.79669	-3.18691	BB_DE	opposite
TCALIF_09334	complement c1q-like protein 4	1.75079	-3.81405	BB_DE	opposite
TCALIF_02751	conserved hypothetical protein	1.42206	-4.59501	BB_DE	opposite
TCALIF_07088	cuticle protein	3.69432	-2.52008	BB_DE	opposite
TCALIF_02013	cuticle protein	1.50805	-2.91352	BB_DE	opposite
TCALIF_01077	cuticle protein	1.75682	-3.03313	BB_DE	opposite
comp41401_c0_seq1_26413	cuticle protein	1.54849	-3.36423	BB_DE	opposite
TCALIF_07087	cuticle protein	1.24189	-3.55359	BB_DE	opposite
comp40321_c0_seq1_25135	cuticle protein	2.21465	-4.40224	BB_DE	opposite
TCALIF_03542	cuticle protein	1.45107	-4.73231	BB_DE	opposite
TCALIF_12219	cuticle protein	1.53641	-4.79869	BB_DE	opposite
comp34197_c0_seq1_19276	cuticle protein	2.55544	-4.8107	BB_DE	opposite
TCALIF_10124	cuticle protein	1.03246	-5.08164	BB_DE	opposite
TCALIF_10120	cuticle protein	1.00962	-5.39677	BB_DE	opposite
TCALIF_10121	cuticle protein	1.0255	-6.2529	BB_DE	opposite
comp43900_c0_seq1_29533	cuticle protein	1.16207	-6.58557	BB_DE	opposite
TCALIF_10125	cuticle protein	1.1904	-8.86517	BB_DE	opposite
TCALIF_05787	cuticle protein	3.78394	-16.5699	BB_DE	opposite
comp37992_c0_seq1_22485	cuticle protein	2.22054	-16.9162	BB_DE	opposite
comp43092_c0_seq1_28459	cuticle protein 19	1.58569	-3.60934	BB_DE	opposite
TCALIF_02374	cuticle protein 19	1.35716	-3.94932	BB_DE	opposite
Contig301_2290	cuticle protein 19	0	-5.50345	BB_DE	opposite
TCALIF_11942	cuticle protein 7	1.53364	-1.87374	BB_DE	opposite
comp32261_c0_seq1_17526	cuticle protein 7	0	-1.96955	BB_DE	opposite
TCALIF_11944	cuticle protein 7	1.00644	-2.4288	BB_DE	opposite
TCALIF_10390	cuticle protein 7	3.55996	-2.45449	BB_DE	opposite
TCALIF_12217	cuticle protein 7	1.23404	-4.73121	BB_DE	opposite
TCALIF_10127	cuticle protein 7	1.20322	-7.60333	BB_DE	opposite
TCALIF_06039	cuticle protein 7	1.84696	-8.02546	BB_DE	opposite
TCALIF_10126	cuticle protein 7	1.81399	-15.4648	BB_DE	opposite
comp40233_c0_seq1_25035	cuticle protein isoform b	2.55344	-3.42925	BB_DE	opposite
comp43300_c0_seq1_28757	cuticle protein isoform b	3.36543	-4.92047	BB_DE	opposite
TCALIF_10282	cuticle protein precursor	2.05995	-5.23144	BB_DE	opposite
TCALIF_10283	cuticle protein precursor	0	-9.30532	BB_DE	opposite
TCALIF_07345	cuticle protein5a	2.13657	-2.99525	BB_DE	opposite
Contig59_58	cuticular protein 144 (agap006369-pa)	1.30356	-4.5301	BB_DE	opposite
comp52355_c0_seq1_44568	cuticular protein 55	1.20068	-2.64388	BB_DE	opposite
TCALIF_01551	cuticular protein r&r 1	1.73797	-1.86201	BB_DE	opposite
TCALIF_09472	cuticular protein rr-2 family member 23 precursor	1.31297	-3.57746	BB_DE	opposite
Contig4577_6207	cytochrome p450	2.17712	-4.01989	BB_DE	opposite
TCALIF_13243	cytochrome p450 cyp3025b1	1.94657	-3.80118	BB_DE	opposite
TCALIF_04711	cytochrome p450 cyp3025b1	2.69815	-4.37973	BB_DE	opposite
TCALIF_12235	delta-6 fatty acid desaturase	-1.09587	1.7448	BB_DE	opposite
TCALIF_03275	domon domain-containing protein cg14681	1.56786	-5.36354	BB_DE	opposite
comp51184_c0_seq1_44497	domon domain-containing protein cg14681 precursor	0	-10.126	BB_DE	opposite
TCALIF_06544	duplex-specific nuclease	-1.23775	1.8338	BB_DE	opposite
TCALIF_11691	e3 ubiquitin-protein ligase rnf14-like	3.52863	-7.99113	BB_DE	opposite
comp33270_c0_seq1_18453	ectoine hydroxylase-like	-1.96754	1.58578	BB_DE	opposite
TCALIF_03706	endocuticle structural glycoprotein bd-8-like	2.74779	-1.89903	BB_DE	opposite
comp42383_c0_seq1_27612	endonuclease exonuclease phosphatase family protein	0	-7.38231	BB_DE	opposite
TCALIF_04717	endoplasmic reticulum membrane protein ygl010w	-1.31661	1.74349	BB_DE	opposite
TCALIF_01856	endoprotease furin	1.85803	-4.00183	BB_DE	opposite
Contig3210_4929	endoprotease furin	1.67587	-4.84152	BB_DE	opposite
comp40694_c0_seq1_25569	epididymal secretory protein e1	-1.0454	1.53002	BB_DE	opposite
comp43025_c1_seq1_28382	eukaryotic initiation factor 4a	0	-36.5207	BB_DE	opposite
comp46067_c0_seq1_32536	eukaryotic initiation factor 4a-ii	2.05148	-27.9894	BB_DE	opposite
TCALIF_13229	eukaryotic translation initiation factor 6	1.6527	-1.90342	BB_DE	opposite
comp45385_c0_seq1_31529	f-box only protein 28-like	0	-1.96493	BB_DE	opposite
TCALIF_04873	ferric-chelate reductase 1 homolog	1.13138	-122.564	BB_DE	opposite
TCALIF_08785	flexible cuticle protein 12 precursor	1.56506	-7.34496	BB_DE	opposite
comp24610_c0_seq1_13069	flexible cuticle protein 12 precursor	1.4287	-11.783	BB_DE	opposite
TCALIF_00908	formin isoform a	1.61605	-1.99656	BB_DE	opposite
TCALIF_01234	furin-like protease isoform 1-crr isoform x1	1.27749	-1.93876	BB_DE	opposite
TCALIF_09316	galactosylgalactosylxylosylprotein 3-beta-glucuronosyltransferase s	-1.46934	2.00073	BB_DE	opposite
TCALIF_10480	gdnf-inducible zinc finger protein 1-like	1.14052	-2.34845	BB_DE	opposite
TCALIF_03888	heme-binding protein 2-like isoform x2	-1.00954	2.12972	BB_DE	opposite
TCALIF_08918	homeobox protein 2-like	1.53851	-2.43202	BB_DE	opposite
TCALIF_13717	homeobox protein 2-like	1.55692	-3.12837	BB_DE	opposite
TCALIF_06900	hypothetical protein	1.96628	-2.29806	BB_DE	opposite
TCALIF_04088	hypothetical protein	1.80804	-3.04248	BB_DE	opposite
TCALIF_09775	hypothetical protein	1.44903	-3.31545	BB_DE	opposite
comp43394_c0_seq1_28875	hypothetical protein	1.48266	-3.36213	BB_DE	opposite
TCALIF_09773	hypothetical protein	2.25757	-3.83934	BB_DE	opposite
TCALIF_09770	hypothetical protein	2.03724	-4.38552	BB_DE	opposite
comp43315_c0_seq1_28776	hypothetical protein	1.60083	-4.87025	BB_DE	opposite
TCALIF_09766	hypothetical protein	2.01707	-5.20838	BB_DE	opposite
comp66382_c0_seq1_44839	hypothetical protein	0	-8.19426	BB_DE	opposite
TCALIF_09769	hypothetical protein	1.51277	-8.2179	BB_DE	opposite
comp47107_c0_seq3_34462	hypothetical protein	1.15612	-8.58883	BB_DE	opposite
TCALIF_12838	hypothetical protein	1.02064	-9.85573	BB_DE	opposite
TCALIF_12123	hypothetical protein	3.07748	-11.7829	BB_DE	opposite
TCALIF_10219	hypothetical protein BRAFLDRAFT_126791	2.16323	-3.77619	BB_DE	opposite
TCALIF_11484	hypothetical protein DAPPUDRAFT_201180	1.35226	-2.67068	BB_DE	opposite
comp46434_c0_seq1_33147	hypothetical protein DAPPUDRAFT_210528	2.0357	-2.35221	BB_DE	opposite
TCALIF_04358	hypothetical protein DAPPUDRAFT_301656	1.01464	-2.6514	BB_DE	opposite
comp57687_c0_seq1_44726	hypothetical protein DAPPUDRAFT_313673	1.2284	-5.17162	BB_DE	opposite
TCALIF_13247	hypothetical protein DAPPUDRAFT_313673	1.06788	-5.6963	BB_DE	opposite
TCALIF_05328	hypothetical protein DAPPUDRAFT_316261	1.30968	-6.02473	BB_DE	opposite
TCALIF_05329	hypothetical protein DAPPUDRAFT_316261	1.43663	-6.77517	BB_DE	opposite
TCALIF_03260	hypothetical protein EAI_16903	3.59758	-7.00385	BB_DE	opposite
comp49335_c2_seq1_39451	hypothetical protein Phum_PHUM513220	1.18768	-1.84665	BB_DE	opposite
TCALIF_06647	hypothetical protein X777_03987	-1.12386	2.01369	BB_DE	opposite
TCALIF_06482	isoform a	1.92032	-2.24083	BB_DE	opposite
TCALIF_10789	isoform a	1.19934	-7.32848	BB_DE	opposite
comp47449_c0_seq1_35161	isoform d	1.85197	-2.88275	BB_DE	opposite
Contig4680_6303	juvenile hormone-inducible	0	-2.76217	BB_DE	opposite
TCALIF_08149	juvenile hormone-inducible protein	1.99999	-4.49606	BB_DE	opposite
comp40557_c0_seq1_25432	juvenile hormone-inducible protein	1.72951	-6.82146	BB_DE	opposite
TCALIF_03107	larval cuticle protein a3a-like	1.19852	-2.74879	BB_DE	opposite
TCALIF_08148	larval cuticle protein a3a-like	1.0142	-3.62966	BB_DE	opposite
TCALIF_13289	leukocyte receptor cluster member 9	1.41808	-14.3451	BB_DE	opposite
comp33787_c0_seq1_18930	lipoma preferred partner lpp	0	-3.0462	BB_DE	opposite
TCALIF_13773	low quality protein: multidrug resistance-associated protein 1-like	5.06894	-4.28599	BB_DE	opposite
TCALIF_07099	low quality protein: selenoprotein w	1.16912	-2.20313	BB_DE	opposite
Contig1465_1464	luciferin-regenerating enzyme	-1.69184	1.57233	BB_DE	opposite
Contig630_2581	lupus la	1.9	-1.98106	BB_DE	opposite
TCALIF_10469	lupus la	1.78846	-2.07266	BB_DE	opposite
TCALIF_04082	major vault protein	1.15144	-4.78415	BB_DE	opposite
TCALIF_07120	maltase-glucoamylase-like protein flj16351	-1.176	1.58492	BB_DE	opposite
TCALIF_11750	marginal zone b- and b1-cell-specific	-1.53014	2.04254	BB_DE	opposite
comp47671_c1_seq12_35628	mical-like protein 2	1.98821	-4.71584	BB_DE	opposite
TCALIF_01705	mical-like protein 2	2.20018	-5.74273	BB_DE	opposite
comp45069_c0_seq1_31047	mitochondrial trna-specific 2-thiouridylase 1-like	1.87537	-8.60561	BB_DE	opposite
TCALIF_02192	multidrug resistance-associated protein 1	1.4104	-1.87263	BB_DE	opposite
TCALIF_02191	multidrug-resistance like protein isoform k	1.35762	-2.21742	BB_DE	opposite
comp48398_c1_seq1_37174	myc proto-oncogene	1.62315	-1.57826	BB_DE	opposite
TCALIF_11269	nesprin-1 isoform x2	-1.23671	1.98676	BB_DE	opposite
TCALIF_11964	notch-regulated ankyrin repeat-containing protein b	0	-4.30196	BB_DE	opposite
comp37657_c0_seq1_22151	obstractor b	0	-2.32627	BB_DE	opposite
TCALIF_06844	omega-amidase nit2	1.49996	-3.2891	BB_DE	opposite
TCALIF_02780	organic cation transporter protein isoform x2	1.48419	-2.85583	BB_DE	opposite
TCALIF_12190	otu domain-containing protein 3	1.0356	-1.69325	BB_DE	opposite
TCALIF_13642	pancreatic lipase-related protein 2	-1.06621	2.87252	BB_DE	opposite
TCALIF_09432	par-domain protein isoform m	1.33951	-1.84862	BB_DE	opposite
comp24534_c0_seq1_12996	par-domain protein isoform m	1.12553	-2.17594	BB_DE	opposite
TCALIF_12525	peritrophin isoform a	1.14071	-3.15489	BB_DE	opposite
Contig1754_1753	peritrophin isoform a	0	-3.76291	BB_DE	opposite
TCALIF_04700	phospholipase a2 homolog 1-like	2.37933	-5.22844	BB_DE	opposite
comp43411_c0_seq1_28893	plasma alpha-l-fucosidase	-2.40705	1.76532	BB_DE	opposite
TCALIF_06797	plasma kallikrein	1.03962	-6.50255	BB_DE	opposite
comp45913_c0_seq1_32325	PREDICTED: uncharacterized protein LOC100881040	1.11208	-2.67181	BB_DE	opposite
comp55889_c0_seq1_44681	PREDICTED: uncharacterized protein LOC100904950	3.65633	-2.3807	BB_DE	opposite
TCALIF_09878	probable gpi-anchored adhesin-like protein pga55	1.69524	-4.01478	BB_DE	opposite
TCALIF_07339	proclotting enzyme-like	1.04538	-3.84377	BB_DE	opposite
comp52936_c0_seq1_44588	proprotein convertase subtilisin kexin type	1.73034	-1.9043	BB_DE	opposite
TCALIF_00144	protein fem-1 homolog cg6966 isoform x3	1.9341	-2.54815	BB_DE	opposite
TCALIF_05219	protein isoform partial	1.20842	-4.81747	BB_DE	opposite
TCALIF_03556	protein o-mannosyltransferase 1-like	-1.30087	1.6453	BB_DE	opposite
TCALIF_06019	protein zyx- isoform b	2.04964	-2.67541	BB_DE	opposite
TCALIF_01384	regucalcin-like isoform x1	-1.76397	1.71969	BB_DE	opposite
comp48860_c0_seq2_38250	restin homolog	1.88658	-3.3747	BB_DE	opposite
TCALIF_02710	restin homolog isoform x1	1.72025	-3.46798	BB_DE	opposite
comp32466_c0_seq1_17712	ribosomal protein s27	1.73551	-1.60531	BB_DE	opposite
comp55506_c0_seq1_44665	selenoprotein w	1.03018	-2.01852	BB_DE	opposite
Contig5533_7102	serine protease desc4	2.04959	-4.03993	BB_DE	opposite
comp38371_c0_seq1_22889	serine threonine-protein kinase rio1	1.19629	-4.68934	BB_DE	opposite
TCALIF_01310	serine threonine-protein kinase rio3	1.48372	-1.66923	BB_DE	opposite
comp44918_c0_seq1_30845	sex-determining protein fem-1	1.30377	-1.97842	BB_DE	opposite
TCALIF_07846	sodium-dependent glucose transporter 1	1.71012	-5.28056	BB_DE	opposite
comp34888_c0_seq1_19814	sodium-dependent glucose transporter 1-like	3.25254	-2.83611	BB_DE	opposite
TCALIF_07845	sodium-dependent glucose transporter partial	2.02837	-6.23588	BB_DE	opposite
comp24530_c0_seq1_12992	solute carrier family facilitated glucose transporter member 8	2.43703	-3.41141	BB_DE	opposite
TCALIF_09663	spatzle protein	1.16224	-4.44696	BB_DE	opposite
TCALIF_09662	spatzle protein	1.14312	-4.84213	BB_DE	opposite
comp44992_c0_seq1_30955	spatzle protein	1.17109	-5.4523	BB_DE	opposite
TCALIF_02114	spidroin-2-like isoform x2	2.23172	-1.63176	BB_DE	opposite
TCALIF_03842	spidroin-2-like isoform x2	1.35749	-1.74446	BB_DE	opposite
TCALIF_03908	spt transcription factor family member	2.05802	-1.87641	BB_DE	opposite
TCALIF_08040	spt transcription factor family member	1.81475	-2.454	BB_DE	opposite
comp42275_c0_seq3_27471	spt transcription factor family member	2.09869	-2.49736	BB_DE	opposite
TCALIF_11653	spt transcription factor family member	2.02613	-2.66578	BB_DE	opposite
TCALIF_00626	spt transcription factor family member	1.03335	-2.94558	BB_DE	opposite
TCALIF_12524	spt transcription factor family member	1.43848	-3.57191	BB_DE	opposite
TCALIF_04994	spt transcription factor family member	2.47097	-15.8904	BB_DE	opposite
TCALIF_09397	sptzle 2-like protein	1.51635	-2.00786	BB_DE	opposite
TCALIF_09407	sptzle 2-like protein	0	-5.79804	BB_DE	opposite
TCALIF_09828	tetratricopeptide repeat protein 25	1.74041	-3.25615	BB_DE	opposite
TCALIF_10695	torso-like protein	2.29987	-5.315	BB_DE	opposite
comp51493_c0_seq1_44527	torso-like protein precursor	1.77099	-4.38584	BB_DE	opposite
TCALIF_12180	transmembrane protein 245 isoform x1	-1.21132	3.67036	BB_DE	opposite
Contig2686_4449	trehalose transporter 1	0	2.90984	BB_DE	opposite
Contig1609_3466	trp channel protein nanchung	0	3.70137	BB_DE	opposite
TCALIF_10769	trypsin 1a	0	-15.3924	BB_DE	opposite
TCALIF_01614	vacuolar protein sorting-associated protein 27 isoform x2	1.80296	-4.40133	BB_DE	opposite
TCALIF_10710	venom allergen 5-like	3.11254	-4.19228	BB_DE	opposite
TCALIF_03853	very long-chain-fatty-acid-- ligase bubblegum isoform x1	1.20935	-4.65619	BB_DE	opposite
comp24600_c0_seq1_13057	von willebrand factor a domain-containing protein 7-like	1.05012	-3.28922	BB_DE	opposite
Contig2844_4594	zinc finger protein 596-like	1.06682	-2.81287	BB_DE	opposite
TCALIF_01089	zinc finger protein c3h1 type-like 1	1.62078	-4.51758	BB_DE	opposite
comp48268_c0_seq1_36903	zinc finger protein xfin-like	1.02226	-1.9428	BB_DE	opposite
TCALIF_10630	#NAME?	1.09648	-4.26567	BB_DE	opposite
comp44898_c0_seq1_30817	c-type lectin	5.49667	-7.19959	Both_DE	opposite
TCALIF_06172	hypothetical protein	22.1266	-1.85056	Both_DE	opposite
TCALIF_12300	morn repeat protein	4.76944	-4.15275	Both_DE	opposite
comp47029_c0_seq1_34345	---NA---	-9.21319	1.26975	SC_DE	opposite
comp43154_c1_seq1_28553	---NA---	-6.425	1.10133	SC_DE	opposite
comp42346_c0_seq1_27571	---NA---	7.53239	-1.2518	SC_DE	opposite
TCALIF_13736	chitin deacetylase 5 isoform b precursor	10.4073	0	SC_DE	opposite
comp50110_c0_seq1_41582	conserved hypothetical protein	17.885	0	SC_DE	opposite
comp25121_c0_seq1_13329	cuticle protein 7	6.95584	-1.23351	SC_DE	opposite
TCALIF_00286	cuticle protein 7	4.85297	-1.27061	SC_DE	opposite
comp36555_c0_seq1_21209	hypothetical protein	5.84786	-1.2786	SC_DE	opposite
comp32100_c0_seq1_17394	hypothetical protein	14.2132	-1.81833	SC_DE	opposite
TCALIF_05177	na+ k+ 2cl- cotransporter isoform partial	29.5178	0	SC_DE	opposite
