# Supplementary material for: Locally adapted populations of a copepod can evolve different gene expression patterns under the same environmental pressures
Source: Ecol Evol. 2017 May 9;7(12):4312–25. doi: 10.1002/ece3.3016 (PMC5478056; doi:10.1002/ece3.3016)
Supplement: Supplementary file 7 [file ECE3-7-4312-s007.xlsx]

## Sheet: SD_BR_28Cvs20C
Fold change for differentially expressed genes between 28ST vs 20NV in both SD-S and BR-S (Both_DE), in SD-S only (SD_DE), or in BR-S only (BR_DE) . Relative direction of FC indicates if the fold change is in the same direction (same), or in opposite directions (opposite) for the two populations.
Name	Description	SD FC	BR FC	Group	Relative direction of FC
TCALIF_03375	---NA---	22.2999	29.3528	Both_DE	same
TCALIF_03376	---NA---	21.9912	14.993	Both_DE	same
comp51313_c0_seq1_44507	---NA---	9.85185	13.1799	Both_DE	same
comp43929_c0_seq1_29564	---NA---	40.4333	4.32589	Both_DE	same
Contig20_19	---NA---	4.31916	3.37252	Both_DE	same
comp40436_c0_seq1_25295	---NA---	2.61436	2.6616	Both_DE	same
TCALIF_00753	78 kda glucose-regulated partial	3.88763	5.12711	Both_DE	same
comp32704_c0_seq2_17919	78 kda glucose-regulated protein precursor	3.69454	5.27245	Both_DE	same
TCALIF_01534	a chain orally active 2-amino thienopyrimidine inhibitors of the hsp90 chaperone	4.49294	8.04236	Both_DE	same
TCALIF_06802	aael017225- partial	3.24663	2.96284	Both_DE	same
TCALIF_01814	adhesion lipoprotein	5.24063	4.01642	Both_DE	same
TCALIF_09890	atp-dependent clp protease atp-binding subunit clpx- mitochondrial-like	5.31427	8.21742	Both_DE	same
TCALIF_09395	bag domain-containing protein samui-like isoform x3	2.53134	2.79048	Both_DE	same
TCALIF_02439	cd63 antigen	5.3264	4.48838	Both_DE	same
TCALIF_05614	heat shock protein 40	2.21631	2.82959	Both_DE	same
TCALIF_04517	heat shock protein 70	30.904	42.4094	Both_DE	same
TCALIF_06728	heat shock protein 70	28.2179	19.6273	Both_DE	same
TCALIF_09482	heat shock protein 70	4.58664	2.78562	Both_DE	same
comp46685_c0_seq1_33583	heat shock protein 90	5.13793	8.34325	Both_DE	same
TCALIF_10081	heat shock protein beta-1	15.5917	18.0268	Both_DE	same
TCALIF_13715	heat shock protein beta-1	4.04505	4.95863	Both_DE	same
TCALIF_13714	heat shock protein beta-1	3.85159	4.39954	Both_DE	same
TCALIF_07011	heat shock protein beta-1	3.10437	2.67557	Both_DE	same
TCALIF_04918	heat shock protein hsp16-	4.74012	4.22223	Both_DE	same
TCALIF_08136	hsp70 hsp90 organizing protein homolog	3.39855	3.19361	Both_DE	same
TCALIF_01587	lon peptidase n-terminal domain and ring finger protein 3 isoform x2	2.18905	2.2599	Both_DE	same
TCALIF_00957	protein isoform b	2.71938	1.96181	Both_DE	same
TCALIF_12659	protein rolling stone	3.90218	3.22472	Both_DE	same
comp49509_c0_seq3_39872	rhomboid family member 1	3.64577	3.78828	Both_DE	same
TCALIF_06839	set and mynd domain-containing protein 4-like	3.90511	7.352	Both_DE	same
TCALIF_06394	small heat shock protein	6.79509	6.21204	Both_DE	same
TCALIF_13523	small heat shock protein	4.24988	5.63437	Both_DE	same
TCALIF_12922	tyrosine aminotransferase	5.41276	2.5731	Both_DE	same
TCALIF_05480	unkown protein	2.68398	2.83366	Both_DE	same
TCALIF_09115	x-box binding protein 1	3.52382	3.11391	Both_DE	same
TCALIF_14025	---NA---	1.0208	7.77148	BR_DE	same
comp164548_c0_seq1_45000	---NA---	3.8663	6.14185	BR_DE	same
TCALIF_09133	---NA---	16.2535	5.39083	BR_DE	same
comp42467_c0_seq1_27706	---NA---	29.1868	5.02818	BR_DE	same
comp51670_c0_seq1_44538	---NA---	1.07173	2.88097	BR_DE	same
Contig6926_8381	---NA---	2.12718	2.88041	BR_DE	same
comp41218_c0_seq1_26191	---NA---	1.94342	2.6429	BR_DE	same
comp29011_c1_seq1_15625	---NA---	2.02498	2.62044	BR_DE	same
comp48660_c1_seq1_37778	---NA---	2.10972	2.38614	BR_DE	same
comp49191_c0_seq1_39028	---NA---	-1.88405	-4.19936	BR_DE	same
comp41641_c0_seq1_26697	---NA---	-1.20696	-4.42793	BR_DE	same
TCALIF_04290	amp-dependent synthetase	1.54208	2.55605	BR_DE	same
comp50122_c0_seq1_41619	chitin synthase 1	-1.21326	-4.26201	BR_DE	same
TCALIF_12758	copine-9-like isoform x2	-2.81619	-3.86446	BR_DE	same
comp49814_c3_seq5_40727	heat shock protein 40	1.87382	2.28325	BR_DE	same
comp43091_c0_seq2_28458	heat-shock protein 105	3.1802	5.78332	BR_DE	same
TCALIF_02222	hypothetical protein DAPPUDRAFT_300337	-1.05972	-2.40212	BR_DE	same
TCALIF_04992	probable e3 ubiquitin-protein ligase herc4	1.53824	2.15652	BR_DE	same
comp61610_c0_seq1_44787	secreted protein	1.92987	2.59107	BR_DE	same
TCALIF_10264	solute carrier family 40 member 1	1.98763	2.00632	BR_DE	same
TCALIF_08350	sugar transporter erd6-like partial	1.96261	2.42229	BR_DE	same
TCALIF_11019	transcription factor kayak	1.53273	2.25156	BR_DE	same
Contig222_2220	tryp_astfl ame: full=trypsin-1 ame: full=trypsin i	8.74336	3.82128	BR_DE	same
TCALIF_00461	---NA---	3.16951	3.35455	SD_DE	same
comp49397_c0_seq1_39570	---NA---	2.04715	2.52522	SD_DE	same
TCALIF_07023	---NA---	9.99244	2.09601	SD_DE	same
TCALIF_08840	---NA---	2.97956	1.76984	SD_DE	same
TCALIF_01412	---NA---	2.29264	1.74457	SD_DE	same
TCALIF_06906	---NA---	4.3566	1.59968	SD_DE	same
TCALIF_08964	---NA---	2.46667	1.52469	SD_DE	same
TCALIF_02545	---NA---	2.81699	1.45149	SD_DE	same
Contig332_2319	---NA---	2.34995	1.21523	SD_DE	same
TCALIF_13494	---NA---	7.74711	1.21232	SD_DE	same
TCALIF_02782	---NA---	-19.447	-1.32206	SD_DE	same
TCALIF_09501	c-type lectin 5 precursor	3.55964	1.24005	SD_DE	same
TCALIF_03756	cysteine dioxygenase type 1	2.42288	1.55501	SD_DE	same
TCALIF_01526	e-selectin precursor	4.4969	1.32657	SD_DE	same
TCALIF_08982	ferritin heavy chain 1	-2.01645	-1.42507	SD_DE	same
TCALIF_09316	galactosylgalactosylxylosylprotein 3-beta-glucuronosyltransferase s	2.16512	1.45208	SD_DE	same
comp50334_c0_seq1_42602	heat shock protein 70	5.01289	1.98996	SD_DE	same
comp47454_c0_seq1_35179	heat shock protein beta-1	2.57329	1.44624	SD_DE	same
TCALIF_08504	heme-binding protein 3	2.0075	1.53515	SD_DE	same
TCALIF_08135	hsp70 hsp90 organizing protein homolog	1.98767	1.74762	SD_DE	same
comp45224_c0_seq1_31268	hypothetical protein DAPPUDRAFT_315459	3.85817	1.1274	SD_DE	same
comp38150_c0_seq1_22653	metalloreductase steap3	2.09612	1.95305	SD_DE	same
comp40728_c0_seq1_25617	phosphatidylinositol-4-phosphate 5-	2.62768	1.83016	SD_DE	same
TCALIF_03643	phosphoenolpyruvate carboxykinase	2.76459	1.87845	SD_DE	same
comp40951_c0_seq1_25881	phosphoenolpyruvate carboxykinase	2.86664	1.78094	SD_DE	same
TCALIF_11129	protein disulfide-isomerase a6	1.99116	2.41441	SD_DE	same
comp39174_c0_seq1_23817	protein phosphatase 1 regulatory subunit 3d	2.13517	1.65048	SD_DE	same
TCALIF_04952	secreted protein	2.22407	1.86382	SD_DE	same
TCALIF_11523	single vwc domain protein 3	2.08292	1.87242	SD_DE	same
comp49382_c0_seq1_39533	tyrosine aminotransferase-like	2.26256	1.86861	SD_DE	same
TCALIF_06581	#NAME?	2.27993	2.11318	SD_DE	same
comp75450_c0_seq1_44898	---NA---	0	214.816	BR_DE	opposite
comp47559_c0_seq5_35364	---NA---	0	8.85455	BR_DE	opposite
TCALIF_10523	---NA---	0	3.69225	BR_DE	opposite
comp163155_c0_seq1_44998	---NA---	-3.1079	2.96013	BR_DE	opposite
TCALIF_01621	---NA---	-1.24648	2.5914	BR_DE	opposite
TCALIF_06235	---NA---	-1.22292	2.57481	BR_DE	opposite
TCALIF_07451	---NA---	-1.94011	2.44303	BR_DE	opposite
Contig323_2310	---NA---	0	-4.02422	BR_DE	opposite
comp32912_c0_seq1_18102	---NA---	1.06829	-4.32662	BR_DE	opposite
TCALIF_09350	---NA---	0	-5.433	BR_DE	opposite
TCALIF_11842	---NA---	1.03208	-5.80745	BR_DE	opposite
TCALIF_09640	2-isopropylmalate synthase	-2.44559	3.24159	BR_DE	opposite
TCALIF_01032	agap001668-pa-like protein	-2.02595	2.95684	BR_DE	opposite
comp48270_c0_seq1_36905	beta-lactamase domain-containing protein	0	2.76649	BR_DE	opposite
TCALIF_08704	carboxypeptidase a2	0	3.04321	BR_DE	opposite
comp39482_c0_seq1_24188	carboxypeptidase a2 precursor	-1.32516	4.47631	BR_DE	opposite
comp45723_c0_seq2_32049	coiled-coil domain-containing protein 111-like	0	-5.40063	BR_DE	opposite
TCALIF_12674	cuticle protein 7	0	2.86626	BR_DE	opposite
comp48306_c0_seq1_36978	cuticle protein 7	0	2.80596	BR_DE	opposite
comp42136_c0_seq1_27295	general transcription factor iih subunit 4-like	0	15.2874	BR_DE	opposite
comp40355_c0_seq1_25176	keren cg32179-pa	-1.08782	4.96913	BR_DE	opposite
Contig123_122	morn repeat protein	0	3.65167	BR_DE	opposite
comp42470_c0_seq4_27715	peroxisomal membrane protein 11c	0	-3.81035	BR_DE	opposite
TCALIF_01877	serine protease	-3.07255	3.6027	BR_DE	opposite
TCALIF_06611	serine protease	-1.206	2.92263	BR_DE	opposite
comp49476_c0_seq1_39774	zinc finger protein 729-like	-1.02162	2.99443	BR_DE	opposite
comp51004_c0_seq1_44484	---NA---	-3.13402	1.02582	SD_DE	opposite
comp175228_c0_seq1_45012	---NA---	10.5704	0	SD_DE	opposite
TCALIF_02703	---NA---	6.14171	0	SD_DE	opposite
comp49730_c0_seq1_40469	---NA---	5.60492	0	SD_DE	opposite
comp41079_c0_seq1_26034	---NA---	4.97828	0	SD_DE	opposite
TCALIF_10372	---NA---	4.0066	0	SD_DE	opposite
Contig1487_1486	---NA---	3.6342	0	SD_DE	opposite
TCALIF_04494	---NA---	2.13342	-1.25459	SD_DE	opposite
TCALIF_11481	---NA---	2.52564	-1.28373	SD_DE	opposite
comp41377_c0_seq2_26389	---NA---	2.7431	-1.37368	SD_DE	opposite
TCALIF_13495	---NA---	3.74064	-1.50765	SD_DE	opposite
comp42425_c1_seq1_27660	---NA---	2.50132	-1.63496	SD_DE	opposite
TCALIF_01296	4-aminobutyrate mitochondrial	-2.21946	1.04333	SD_DE	opposite
TCALIF_04682	aminopeptidase n	7.99227	0	SD_DE	opposite
Contig1467_3339	atp-dependent clp protease atp-binding subunit clpx- mitochondrial-like isoform 2	5.75467	0	SD_DE	opposite
comp32136_c0_seq1_17426	beta-ig-h3 fasciclin	4.81218	-1.2377	SD_DE	opposite
comp43268_c0_seq1_28725	cg13310 cg13310-pa	3.5503	0	SD_DE	opposite
TCALIF_10121	cuticle protein	2.33135	-1.12681	SD_DE	opposite
TCALIF_12219	cuticle protein	2.6489	-1.28945	SD_DE	opposite
Contig1631_3487	cuticle protein 7	-5.41676	0	SD_DE	opposite
TCALIF_12217	cuticle protein 7	2.87871	-1.17523	SD_DE	opposite
comp53257_c0_seq1_44597	cysteine dioxygenase type 1	2.43536	0	SD_DE	opposite
TCALIF_09459	fork head domain transcription factor slp2	4.9789	0	SD_DE	opposite
Contig298_2287	gamma-crystallin a	3.5245	0	SD_DE	opposite
TCALIF_04403	glucose dehydrogenase	26.0301	0	SD_DE	opposite
TCALIF_11487	heat shock protein 70	8.68248	-1.37122	SD_DE	opposite
Contig10_2020	hsp70 hsp90 organizing protein homolog	2.87022	0	SD_DE	opposite
TCALIF_13286	hypothetical protein	2.22316	-1.21438	SD_DE	opposite
TCALIF_09769	hypothetical protein	6.51692	-1.26752	SD_DE	opposite
comp46940_c0_seq2_34094	hypothetical protein	2.75247	-1.40979	SD_DE	opposite
TCALIF_05329	hypothetical protein DAPPUDRAFT_316261	2.44006	-1.05963	SD_DE	opposite
TCALIF_13273	hypothetical protein KGM_10880	4.2106	0	SD_DE	opposite
TCALIF_11866	kda small heat shock protein	10.1044	0	SD_DE	opposite
TCALIF_04721	lactoylglutathione lyase	-4.04958	1.68843	SD_DE	opposite
comp38417_c0_seq1_22939	loc560210 protein	7.99662	0	SD_DE	opposite
comp39203_c0_seq1_23846	polysaccharide deacetylase	-17.9537	0	SD_DE	opposite
TCALIF_00206	protein malvolio-like	1.94541	-1.04834	SD_DE	opposite
TCALIF_10420	rho-related gtp-binding	3.41728	-1.2431	SD_DE	opposite
TCALIF_10450	suppressor of tumorigenicity 14 protein homolog	2.53842	-1.65496	SD_DE	opposite
comp45538_c0_seq1_31807	venom allergen 5-like	11.1118	0	SD_DE	opposite
TCALIF_06473	venom allergen 5-like	8.00441	0	SD_DE	opposite

## Sheet: SD_SC_28Cvs20C
Fold change for differentially expressed genes between 28ST vs 20NV in both SD-S and SC-N (Both_DE), in SD-S only (SD_DE), or in SC-N only (SC_DE) . Relative direction of FC indicates if the fold change is in the same direction (same), or in opposite directions (opposite) for the two populations.
Name	Description	SD FC	SC FC	Group	Relative direction of FC
TCALIF_03375	---NA---	22.2999	16.1463	Both_DE	same
TCALIF_03376	---NA---	21.9912	10.4384	Both_DE	same
comp51313_c0_seq1_44507	---NA---	9.85185	9.21116	Both_DE	same
TCALIF_07023	---NA---	9.99244	8.46459	Both_DE	same
Contig20_19	---NA---	4.31916	4.40808	Both_DE	same
TCALIF_00461	---NA---	3.16951	4.09196	Both_DE	same
comp43929_c0_seq1_29564	---NA---	40.4333	3.77529	Both_DE	same
TCALIF_06906	---NA---	4.3566	3.51927	Both_DE	same
TCALIF_08840	---NA---	2.97956	3.32492	Both_DE	same
Contig1487_1486	---NA---	3.6342	3.13708	Both_DE	same
TCALIF_00753	78 kda glucose-regulated partial	3.88763	5.66541	Both_DE	same
comp32704_c0_seq2_17919	78 kda glucose-regulated protein precursor	3.69454	5.19703	Both_DE	same
TCALIF_01534	a chain orally active 2-amino thienopyrimidine inhibitors of the hsp90 chaperone	4.49294	5.43895	Both_DE	same
TCALIF_01814	adhesion lipoprotein	5.24063	5.14157	Both_DE	same
TCALIF_04682	aminopeptidase n	7.99227	4.0995	Both_DE	same
TCALIF_09395	bag domain-containing protein samui-like isoform x3	2.53134	3.68493	Both_DE	same
TCALIF_02439	cd63 antigen	5.3264	6.24518	Both_DE	same
TCALIF_05614	heat shock protein 40	2.21631	2.4839	Both_DE	same
TCALIF_06728	heat shock protein 70	28.2179	54.9353	Both_DE	same
TCALIF_04517	heat shock protein 70	30.904	22.899	Both_DE	same
TCALIF_09482	heat shock protein 70	4.58664	5.48118	Both_DE	same
comp46685_c0_seq1_33583	heat shock protein 90	5.13793	9.71778	Both_DE	same
TCALIF_13715	heat shock protein beta-1	4.04505	12.4676	Both_DE	same
TCALIF_10081	heat shock protein beta-1	15.5917	6.77955	Both_DE	same
TCALIF_13714	heat shock protein beta-1	3.85159	6.14872	Both_DE	same
TCALIF_07011	heat shock protein beta-1	3.10437	3.33788	Both_DE	same
TCALIF_04918	heat shock protein hsp16-	4.74012	5.00473	Both_DE	same
TCALIF_11866	kda small heat shock protein	10.1044	8.01639	Both_DE	same
comp38417_c0_seq1_22939	loc560210 protein	7.99662	24.1567	Both_DE	same
TCALIF_11129	protein disulfide-isomerase a6	1.99116	3.7114	Both_DE	same
TCALIF_00957	protein isoform b	2.71938	2.84944	Both_DE	same
TCALIF_13523	small heat shock protein	4.24988	6.6305	Both_DE	same
TCALIF_06394	small heat shock protein	6.79509	6.34682	Both_DE	same
TCALIF_12922	tyrosine aminotransferase	5.41276	3.60047	Both_DE	same
comp49382_c0_seq1_39533	tyrosine aminotransferase-like	2.26256	2.48542	Both_DE	same
TCALIF_05480	unkown protein	2.68398	3.47575	Both_DE	same
TCALIF_09115	x-box binding protein 1	3.52382	5.12377	Both_DE	same
TCALIF_12051	---NA---	16.933	9.10545	SC_DE	same
TCALIF_06113	---NA---	17.1708	4.41037	SC_DE	same
Contig1686_3540	---NA---	2.83075	3.59492	SC_DE	same
comp50110_c0_seq1_41582	conserved hypothetical protein	1.19947	2.78591	SC_DE	same
TCALIF_08165	glutathione s-transferase	1.0996	2.52783	SC_DE	same
comp49814_c3_seq5_40727	heat shock protein 40	1.87382	2.32645	SC_DE	same
TCALIF_07254	hypothetical protein DAPPUDRAFT_58486	7.2816	3.21848	SC_DE	same
comp47933_c0_seq1_36280	midline fasciclin	2.05018	5.53577	SC_DE	same
TCALIF_08218	pirin	1.07151	2.31469	SC_DE	same
comp43472_c0_seq3_28978	protein disulfide-isomerase a6-like	2.86816	3.52394	SC_DE	same
TCALIF_13893	short-chain dehydrogenase	1.85071	2.39417	SC_DE	same
TCALIF_08350	sugar transporter erd6-like partial	1.96261	3.7791	SC_DE	same
TCALIF_02703	---NA---	6.14171	4.13367	SD_DE	same
comp175228_c0_seq1_45012	---NA---	10.5704	2.89438	SD_DE	same
TCALIF_08964	---NA---	2.46667	2.20383	SD_DE	same
comp49397_c0_seq1_39570	---NA---	2.04715	2.18497	SD_DE	same
TCALIF_13495	---NA---	3.74064	2.15086	SD_DE	same
comp40436_c0_seq1_25295	---NA---	2.61436	2.13857	SD_DE	same
TCALIF_13494	---NA---	7.74711	2.11996	SD_DE	same
TCALIF_02545	---NA---	2.81699	2.05609	SD_DE	same
comp49730_c0_seq1_40469	---NA---	5.60492	1.38243	SD_DE	same
TCALIF_11481	---NA---	2.52564	1.25872	SD_DE	same
TCALIF_01412	---NA---	2.29264	1.20211	SD_DE	same
TCALIF_04494	---NA---	2.13342	1.16646	SD_DE	same
comp41377_c0_seq2_26389	---NA---	2.7431	1.11999	SD_DE	same
TCALIF_10372	---NA---	4.0066	1.11478	SD_DE	same
TCALIF_02782	---NA---	-19.447	-1.65087	SD_DE	same
TCALIF_06802	aael017225- partial	3.24663	1.84102	SD_DE	same
TCALIF_09890	atp-dependent clp protease atp-binding subunit clpx- mitochondrial-like	5.31427	2.33372	SD_DE	same
comp32136_c0_seq1_17426	beta-ig-h3 fasciclin	4.81218	1.03593	SD_DE	same
TCALIF_10121	cuticle protein	2.33135	2.05952	SD_DE	same
TCALIF_12219	cuticle protein	2.6489	1.46794	SD_DE	same
TCALIF_12217	cuticle protein 7	2.87871	1.42346	SD_DE	same
TCALIF_03756	cysteine dioxygenase type 1	2.42288	2.04659	SD_DE	same
TCALIF_01526	e-selectin precursor	4.4969	2.28047	SD_DE	same
TCALIF_09459	fork head domain transcription factor slp2	4.9789	1.43464	SD_DE	same
TCALIF_09316	galactosylgalactosylxylosylprotein 3-beta-glucuronosyltransferase s	2.16512	1.48809	SD_DE	same
TCALIF_11487	heat shock protein 70	8.68248	1.34155	SD_DE	same
comp50334_c0_seq1_42602	heat shock protein 70	5.01289	1.04041	SD_DE	same
TCALIF_08504	heme-binding protein 3	2.0075	2.11975	SD_DE	same
TCALIF_08136	hsp70 hsp90 organizing protein homolog	3.39855	2.2116	SD_DE	same
TCALIF_08135	hsp70 hsp90 organizing protein homolog	1.98767	1.53412	SD_DE	same
Contig10_2020	hsp70 hsp90 organizing protein homolog	2.87022	1.53202	SD_DE	same
comp45224_c0_seq1_31268	hypothetical protein DAPPUDRAFT_315459	3.85817	1.3946	SD_DE	same
TCALIF_05329	hypothetical protein DAPPUDRAFT_316261	2.44006	1.17386	SD_DE	same
TCALIF_01587	lon peptidase n-terminal domain and ring finger protein 3 isoform x2	2.18905	2.20133	SD_DE	same
comp38150_c0_seq1_22653	metalloreductase steap3	2.09612	2.10135	SD_DE	same
comp40728_c0_seq1_25617	phosphatidylinositol-4-phosphate 5-	2.62768	1.52616	SD_DE	same
TCALIF_03643	phosphoenolpyruvate carboxykinase	2.76459	2.1432	SD_DE	same
comp40951_c0_seq1_25881	phosphoenolpyruvate carboxykinase	2.86664	2.04979	SD_DE	same
TCALIF_00206	protein malvolio-like	1.94541	1.78274	SD_DE	same
comp39174_c0_seq1_23817	protein phosphatase 1 regulatory subunit 3d	2.13517	1.86578	SD_DE	same
TCALIF_12659	protein rolling stone	3.90218	3.43201	SD_DE	same
TCALIF_10420	rho-related gtp-binding	3.41728	1.10467	SD_DE	same
TCALIF_04952	secreted protein	2.22407	1.28901	SD_DE	same
TCALIF_06839	set and mynd domain-containing protein 4-like	3.90511	2.00326	SD_DE	same
TCALIF_11523	single vwc domain protein 3	2.08292	2.08091	SD_DE	same
comp45538_c0_seq1_31807	venom allergen 5-like	11.1118	2.53547	SD_DE	same
TCALIF_06473	venom allergen 5-like	8.00441	2.05981	SD_DE	same
TCALIF_06581	#NAME?	2.27993	1.77004	SD_DE	same
comp75450_c0_seq1_44898	---NA---	0	16.7744	SC_DE	opposite
comp42730_c0_seq1_28009	---NA---	5.25789	-3.00018	SC_DE	opposite
comp42730_c0_seq2_28010	---NA---	14.0878	-3.84706	SC_DE	opposite
TCALIF_05177	na+ k+ 2cl- cotransporter isoform partial	0	10.0552	SC_DE	opposite
comp49476_c0_seq1_39774	zinc finger protein 729-like	-1.02162	2.66938	SC_DE	opposite
comp51004_c0_seq1_44484	---NA---	-3.13402	1.01252	SD_DE	opposite
comp41079_c0_seq1_26034	---NA---	4.97828	0	SD_DE	opposite
Contig332_2319	---NA---	2.34995	0	SD_DE	opposite
comp42425_c1_seq1_27660	---NA---	2.50132	-1.17879	SD_DE	opposite
TCALIF_01296	4-aminobutyrate mitochondrial	-2.21946	1.18832	SD_DE	opposite
Contig1467_3339	atp-dependent clp protease atp-binding subunit clpx- mitochondrial-like isoform 2	5.75467	0	SD_DE	opposite
TCALIF_09501	c-type lectin 5 precursor	3.55964	-1.08012	SD_DE	opposite
comp43268_c0_seq1_28725	cg13310 cg13310-pa	3.5503	-1.40996	SD_DE	opposite
Contig1631_3487	cuticle protein 7	-5.41676	2.04449	SD_DE	opposite
comp53257_c0_seq1_44597	cysteine dioxygenase type 1	2.43536	0	SD_DE	opposite
TCALIF_08982	ferritin heavy chain 1	-2.01645	1.15828	SD_DE	opposite
Contig298_2287	gamma-crystallin a	3.5245	0	SD_DE	opposite
TCALIF_04403	glucose dehydrogenase	26.0301	0	SD_DE	opposite
comp47454_c0_seq1_35179	heat shock protein beta-1	2.57329	0	SD_DE	opposite
comp46940_c0_seq2_34094	hypothetical protein	2.75247	0	SD_DE	opposite
TCALIF_13286	hypothetical protein	2.22316	-1.17027	SD_DE	opposite
TCALIF_09769	hypothetical protein	6.51692	-2.73867	SD_DE	opposite
TCALIF_13273	hypothetical protein KGM_10880	4.2106	-1.76596	SD_DE	opposite
TCALIF_04721	lactoylglutathione lyase	-4.04958	4.09943	SD_DE	opposite
comp39203_c0_seq1_23846	polysaccharide deacetylase	-17.9537	0	SD_DE	opposite
comp49509_c0_seq3_39872	rhomboid family member 1	3.64577	0	SD_DE	opposite
TCALIF_10450	suppressor of tumorigenicity 14 protein homolog	2.53842	-1.30906	SD_DE	opposite

## Sheet: SD_BB_28Cvs20C
Fold change for differentially expressed genes between 28ST vs 20NV in both SD-S and BB-N (Both_DE), in SD-S only (SD_DE), or in BB-N only (BB_DE) . Relative direction of FC indicates if the fold change is in the same direction (same), or in opposite directions (opposite) for the two populations.
Name	Description	SD FC	BB FC	Group	Relative direction of FC
TCALIF_13700	---NA---	2.32682	12.2192	BB_DE	same
comp49814_c4_seq1_40728	---NA---	3.25008	9.64202	BB_DE	same
TCALIF_03377	---NA---	2.82812	7.55356	BB_DE	same
TCALIF_13775	---NA---	1.6198	4.67344	BB_DE	same
TCALIF_08177	---NA---	1.49641	4.63936	BB_DE	same
comp41824_c0_seq1_26913	---NA---	1.497	4.37819	BB_DE	same
comp50829_c0_seq1_44470	---NA---	1.93624	4.06086	BB_DE	same
comp39981_c0_seq1_24745	---NA---	2.6138	3.85149	BB_DE	same
comp43208_c1_seq1_28628	---NA---	1.29927	3.72886	BB_DE	same
TCALIF_04449	---NA---	1.83063	3.66658	BB_DE	same
TCALIF_05869	---NA---	1.47698	3.5496	BB_DE	same
comp38456_c0_seq1_22985	---NA---	1.82686	3.54842	BB_DE	same
TCALIF_11463	---NA---	1.87066	3.41693	BB_DE	same
comp50578_c0_seq1_43535	---NA---	1.07403	3.22251	BB_DE	same
TCALIF_13855	---NA---	2.48196	3.00265	BB_DE	same
comp24701_c0_seq1_13144	---NA---	1.66121	2.74056	BB_DE	same
TCALIF_08344	---NA---	1.36051	2.74042	BB_DE	same
comp41129_c0_seq1_26085	---NA---	1.04016	2.72327	BB_DE	same
TCALIF_02573	---NA---	1.30778	2.7202	BB_DE	same
comp39380_c0_seq1_24069	---NA---	1.09141	2.71158	BB_DE	same
TCALIF_02287	---NA---	1.24576	2.58405	BB_DE	same
comp40104_c0_seq1_24896	---NA---	1.60679	2.56174	BB_DE	same
TCALIF_04305	---NA---	1.57396	2.46566	BB_DE	same
TCALIF_04581	---NA---	1.52671	2.43778	BB_DE	same
TCALIF_12628	---NA---	1.75165	2.39248	BB_DE	same
comp32472_c0_seq1_17716	---NA---	1.43629	2.37083	BB_DE	same
comp24528_c0_seq1_12991	---NA---	1.10663	2.3371	BB_DE	same
Contig449_448	---NA---	1.91964	2.32579	BB_DE	same
TCALIF_04718	---NA---	1.11582	2.23153	BB_DE	same
comp42764_c0_seq1_28045	---NA---	-1.07206	-2.25196	BB_DE	same
TCALIF_02781	---NA---	-1.34271	-2.40541	BB_DE	same
comp44811_c0_seq1_30716	---NA---	-1.47758	-2.43369	BB_DE	same
comp47640_c0_seq1_35533	---NA---	-5.02413	-2.62294	BB_DE	same
TCALIF_07288	---NA---	-1.04652	-3.49506	BB_DE	same
comp43169_c0_seq1_28572	---NA---	-1.87443	-5.45764	BB_DE	same
comp48552_c0_seq2_37491	adenosine deaminase	1.16629	2.75767	BB_DE	same
TCALIF_05616	an1-type zinc finger protein 2b isoform x1	1.5945	2.89138	BB_DE	same
TCALIF_08009	at-rich interactive domain-containing protein 1a-like	2.20337	4.13704	BB_DE	same
TCALIF_11051	bcs-1 protein	3.13796	3.12147	BB_DE	same
comp46868_c0_seq1_33965	bla g 5 allergen	1.75953	2.29066	BB_DE	same
TCALIF_07916	c-type lectin	2.42411	13.8668	BB_DE	same
comp38805_c0_seq1_23397	c-type lectin	2.55496	5.69589	BB_DE	same
comp56926_c0_seq1_44704	c-type lectin - galactose binding	1.93746	13.0336	BB_DE	same
TCALIF_10399	chitin deacetylase-like partial	1.88447	2.56122	BB_DE	same
comp49275_c0_seq1_39258	chitin deacetylase-like partial	1.47852	2.11893	BB_DE	same
comp40941_c0_seq1_25870	chorion peroxidase	1.19147	2.63486	BB_DE	same
TCALIF_11312	chorion peroxidase-like	1.44191	2.22117	BB_DE	same
TCALIF_02751	conserved hypothetical protein	1.07828	4.92447	BB_DE	same
TCALIF_10126	cuticle protein 7	1.10929	2.8245	BB_DE	same
TCALIF_06039	cuticle protein 7	2.10915	2.67409	BB_DE	same
TCALIF_00286	cuticle protein 7	-5.86691	-2.01993	BB_DE	same
TCALIF_10390	cuticle protein 7	-1.8533	-2.34925	BB_DE	same
comp41096_c0_seq1_26055	cuticular protein analogous to peritrophins 3-d1 precursor	1.46155	4.99674	BB_DE	same
TCALIF_01463	cuticular protein analogous to peritrophins 3-d1 precursor	1.73834	4.21479	BB_DE	same
TCALIF_07803	cytochrome p450 cyp3025a2	1.00221	2.68014	BB_DE	same
TCALIF_13036	cytolysin rtx-s-2-like	1.68175	2.50412	BB_DE	same
TCALIF_02633	dnaj homolog subfamily a member 1	1.29486	2.53433	BB_DE	same
TCALIF_01598	dnaj homolog subfamily b member 9	1.31362	2.49653	BB_DE	same
TCALIF_00939	domon domain-containing protein cg14681 precursor	1.97992	3.34128	BB_DE	same
TCALIF_05274	eh domain-containing protein 1	1.53584	2.00751	BB_DE	same
TCALIF_03706	endocuticle structural glycoprotein bd-8-like	-1.9874	-2.2188	BB_DE	same
Contig3210_4929	endoprotease furin	1.69693	3.53948	BB_DE	same
TCALIF_01856	endoprotease furin	1.37593	3.3875	BB_DE	same
Contig2194_4010	ero1-like protein	2.09613	5.37441	BB_DE	same
TCALIF_11295	erythroid differentiation-related factor 1	1.51176	2.21936	BB_DE	same
TCALIF_04976	esterase fe4-like	1.54554	2.19019	BB_DE	same
comp24610_c0_seq1_13069	flexible cuticle protein 12 precursor	2.20546	4.31698	BB_DE	same
TCALIF_07889	flexible cuticle protein 12 precursor	1.40901	3.35904	BB_DE	same
TCALIF_08785	flexible cuticle protein 12 precursor	2.0019	3.28177	BB_DE	same
TCALIF_03695	glucose-dependent insulinotropic receptor-like	2.11197	3.58905	BB_DE	same
TCALIF_04316	glutaminase kidney mitochondrial	1.65636	3.76656	BB_DE	same
Contig1097_1096	h-2 class ii histocompatibility i-a beta chain-like	-1.04902	-5.38295	BB_DE	same
comp49814_c3_seq5_40727	heat shock protein 40	1.87382	3.36602	BB_DE	same
comp45359_c0_seq1_31481	histone h1-delta	1.4644	2.562	BB_DE	same
TCALIF_06172	hypothetical protein	-4.50083	-2.8197	BB_DE	same
TCALIF_00130	hypothetical protein DAPPUDRAFT_332865	-2.05319	-2.67382	BB_DE	same
TCALIF_06491	hypothetical protein DAPPUDRAFT_47496	1.19947	2.37123	BB_DE	same
TCALIF_10398	hypothetical protein EAG_12595	1.66154	2.3048	BB_DE	same
TCALIF_10789	isoform a	1.58212	3.40686	BB_DE	same
comp33548_c0_seq1_18708	isoform a	1.57964	2.522	BB_DE	same
TCALIF_06995	isoform a	1.57574	2.45818	BB_DE	same
TCALIF_04182	isoform a	1.78451	2.34007	BB_DE	same
TCALIF_12542	isoform m	1.40045	2.40242	BB_DE	same
TCALIF_10138	low quality protein: protein still isoform sif type 1-like	1.32595	2.42134	BB_DE	same
TCALIF_05273	metalloreductase steap3	1.80722	2.39294	BB_DE	same
comp47671_c1_seq12_35628	mical-like protein 2	2.59331	2.29833	BB_DE	same
TCALIF_01705	mical-like protein 2	1.23686	1.98326	BB_DE	same
TCALIF_11510	mitogen-activated protein kinase kinase kinase 12	1.15961	2.20516	BB_DE	same
TCALIF_11469	monocarboxylate transporter 12	2.07278	2.62436	BB_DE	same
TCALIF_12300	morn repeat protein	2.20058	3.29358	BB_DE	same
TCALIF_07501	moxd1-like protein 2	1.00281	2.30506	BB_DE	same
TCALIF_09019	notum-like protein	1.21688	2.21973	BB_DE	same
TCALIF_01646	nuclear factor interleukin-3-regulated protein	2.35203	2.75448	BB_DE	same
TCALIF_07425	nuclear receptor	1.20505	2.04982	BB_DE	same
TCALIF_10704	organic cation transporter protein isoform x2	1.25586	8.41961	BB_DE	same
comp46395_c0_seq1_33097	patched domain-containing protein 3-like	1.25155	1.87448	BB_DE	same
TCALIF_02785	peptidyl-prolyl cis-trans isomerase	1.72689	2.90373	BB_DE	same
comp63947_c0_seq1_44811	peritrophin type-a domain protein 3	-1.78861	-2.59901	BB_DE	same
TCALIF_01137	phosphatidylinositol-4-phosphate 5-	2.0607	2.96722	BB_DE	same
TCALIF_04700	phospholipase a2 homolog 1-like	2.10823	4.31036	BB_DE	same
Contig3032_4765	phospholipase delta 1b	2.44195	4.735	BB_DE	same
TCALIF_07002	phytanoyl- dioxygenase	1.41492	2.13742	BB_DE	same
TCALIF_08218	pirin	1.07151	2.11682	BB_DE	same
TCALIF_04992	probable e3 ubiquitin-protein ligase herc4	1.53824	2.40524	BB_DE	same
TCALIF_09414	proline dehydrogenase mitochondrial-like isoform x1	1.62312	2.3007	BB_DE	same
TCALIF_12367	protein unc-45 homolog b	1.85602	2.82481	BB_DE	same
Contig40_39	puromycin sensitive isoform a	1.35447	5.01014	BB_DE	same
TCALIF_02710	restin homolog isoform x1	1.12675	2.24908	BB_DE	same
comp41386_c0_seq1_26396	retinaldehyde-binding protein 1-like protein 1	1.19458	2.19619	BB_DE	same
TCALIF_03680	retinaldehyde-binding protein 1-like protein 1	1.01603	2.15626	BB_DE	same
comp38371_c0_seq1_22889	serine threonine-protein kinase rio1	1.69104	2.42558	BB_DE	same
TCALIF_00296	set and mynd domain-containing	1.99386	2.42737	BB_DE	same
TCALIF_13893	short-chain dehydrogenase	1.85071	3.23783	BB_DE	same
TCALIF_07845	sodium-dependent glucose transporter partial	3.55251	3.82776	BB_DE	same
TCALIF_07462	solute carrier family 22 member 5	1.15177	4.60168	BB_DE	same
TCALIF_10264	solute carrier family 40 member 1	1.98763	2.50224	BB_DE	same
TCALIF_10840	somatomedin-b and thrombospondin type-1 domain-containing protein	1.8851	2.28564	BB_DE	same
TCALIF_09919	spt transcription factor family member	1.17392	2.61658	BB_DE	same
TCALIF_08350	sugar transporter erd6-like partial	1.96261	4.8259	BB_DE	same
TCALIF_03987	superoxide dismutase	1.77945	2.32346	BB_DE	same
TCALIF_11019	transcription factor kayak	1.53273	3.46942	BB_DE	same
TCALIF_00198	transient receptor potential cation channel subfamily a member 1	1.4605	4.9998	BB_DE	same
comp46939_c0_seq1_34092	trehalase-2 precursor	1.72524	3.68967	BB_DE	same
TCALIF_05240	trehalase-like isoform x1	1.71672	2.54081	BB_DE	same
TCALIF_09389	type iii iodothyronine deiodinase	-1.65674	-4.62809	BB_DE	same
TCALIF_03375	---NA---	22.2999	16.1403	Both_DE	same
TCALIF_02545	---NA---	2.81699	14.7935	Both_DE	same
TCALIF_03376	---NA---	21.9912	14.6099	Both_DE	same
TCALIF_06906	---NA---	4.3566	13.8012	Both_DE	same
comp51313_c0_seq1_44507	---NA---	9.85185	10.4211	Both_DE	same
TCALIF_00461	---NA---	3.16951	9.85734	Both_DE	same
TCALIF_01412	---NA---	2.29264	7.99652	Both_DE	same
Contig20_19	---NA---	4.31916	5.09914	Both_DE	same
TCALIF_08840	---NA---	2.97956	4.57648	Both_DE	same
TCALIF_11481	---NA---	2.52564	3.31546	Both_DE	same
TCALIF_04494	---NA---	2.13342	3.25969	Both_DE	same
comp40436_c0_seq1_25295	---NA---	2.61436	2.60618	Both_DE	same
TCALIF_08964	---NA---	2.46667	2.15852	Both_DE	same
TCALIF_02782	---NA---	-19.447	-7.22507	Both_DE	same
TCALIF_00753	78 kda glucose-regulated partial	3.88763	4.90795	Both_DE	same
comp32704_c0_seq2_17919	78 kda glucose-regulated protein precursor	3.69454	4.56537	Both_DE	same
TCALIF_01534	a chain orally active 2-amino thienopyrimidine inhibitors of the hsp90 chaperone	4.49294	6.86325	Both_DE	same
TCALIF_06802	aael017225- partial	3.24663	4.30389	Both_DE	same
TCALIF_01814	adhesion lipoprotein	5.24063	7.374	Both_DE	same
TCALIF_09890	atp-dependent clp protease atp-binding subunit clpx- mitochondrial-like	5.31427	3.72337	Both_DE	same
TCALIF_09395	bag domain-containing protein samui-like isoform x3	2.53134	5.92628	Both_DE	same
comp32136_c0_seq1_17426	beta-ig-h3 fasciclin	4.81218	7.31075	Both_DE	same
TCALIF_09501	c-type lectin 5 precursor	3.55964	5.63493	Both_DE	same
TCALIF_02439	cd63 antigen	5.3264	7.11437	Both_DE	same
TCALIF_01526	e-selectin precursor	4.4969	8.79849	Both_DE	same
TCALIF_09316	galactosylgalactosylxylosylprotein 3-beta-glucuronosyltransferase s	2.16512	2.73359	Both_DE	same
TCALIF_05614	heat shock protein 40	2.21631	3.88198	Both_DE	same
TCALIF_06728	heat shock protein 70	28.2179	333.382	Both_DE	same
TCALIF_04517	heat shock protein 70	30.904	67.363	Both_DE	same
TCALIF_11487	heat shock protein 70	8.68248	13.5196	Both_DE	same
TCALIF_09482	heat shock protein 70	4.58664	8.88445	Both_DE	same
comp46685_c0_seq1_33583	heat shock protein 90	5.13793	14.8916	Both_DE	same
TCALIF_10081	heat shock protein beta-1	15.5917	18.7385	Both_DE	same
TCALIF_13715	heat shock protein beta-1	4.04505	12.9487	Both_DE	same
TCALIF_13714	heat shock protein beta-1	3.85159	7.8043	Both_DE	same
TCALIF_07011	heat shock protein beta-1	3.10437	3.94291	Both_DE	same
TCALIF_04918	heat shock protein hsp16-	4.74012	9.1281	Both_DE	same
TCALIF_08504	heme-binding protein 3	2.0075	2.03945	Both_DE	same
TCALIF_08136	hsp70 hsp90 organizing protein homolog	3.39855	2.91738	Both_DE	same
comp45224_c0_seq1_31268	hypothetical protein DAPPUDRAFT_315459	3.85817	4.74341	Both_DE	same
TCALIF_05329	hypothetical protein DAPPUDRAFT_316261	2.44006	2.18686	Both_DE	same
TCALIF_11866	kda small heat shock protein	10.1044	16.0007	Both_DE	same
comp38417_c0_seq1_22939	loc560210 protein	7.99662	56.9381	Both_DE	same
TCALIF_01587	lon peptidase n-terminal domain and ring finger protein 3 isoform x2	2.18905	2.19947	Both_DE	same
comp38150_c0_seq1_22653	metalloreductase steap3	2.09612	2.56826	Both_DE	same
comp40728_c0_seq1_25617	phosphatidylinositol-4-phosphate 5-	2.62768	2.79186	Both_DE	same
comp40951_c0_seq1_25881	phosphoenolpyruvate carboxykinase	2.86664	2.92753	Both_DE	same
TCALIF_11129	protein disulfide-isomerase a6	1.99116	3.40848	Both_DE	same
TCALIF_00957	protein isoform b	2.71938	5.14274	Both_DE	same
comp39174_c0_seq1_23817	protein phosphatase 1 regulatory subunit 3d	2.13517	2.60586	Both_DE	same
TCALIF_12659	protein rolling stone	3.90218	6.08117	Both_DE	same
comp49509_c0_seq3_39872	rhomboid family member 1	3.64577	3.63746	Both_DE	same
TCALIF_06839	set and mynd domain-containing protein 4-like	3.90511	4.56822	Both_DE	same
TCALIF_11523	single vwc domain protein 3	2.08292	2.34497	Both_DE	same
TCALIF_06394	small heat shock protein	6.79509	10.4232	Both_DE	same
TCALIF_13523	small heat shock protein	4.24988	9.38645	Both_DE	same
TCALIF_05480	unkown protein	2.68398	4.55005	Both_DE	same
TCALIF_09115	x-box binding protein 1	3.52382	5.80819	Both_DE	same
comp41377_c0_seq2_26389	---NA---	2.7431	3.01872	SD_DE	same
TCALIF_07023	---NA---	9.99244	2.79067	SD_DE	same
Contig1487_1486	---NA---	3.6342	2.11651	SD_DE	same
comp49397_c0_seq1_39570	---NA---	2.04715	1.84566	SD_DE	same
comp41079_c0_seq1_26034	---NA---	4.97828	1.69114	SD_DE	same
comp49730_c0_seq1_40469	---NA---	5.60492	1.45498	SD_DE	same
comp51004_c0_seq1_44484	---NA---	-3.13402	-2.29149	SD_DE	same
TCALIF_10121	cuticle protein	2.33135	2.14991	SD_DE	same
TCALIF_12219	cuticle protein	2.6489	1.45874	SD_DE	same
TCALIF_12217	cuticle protein 7	2.87871	1.69986	SD_DE	same
Contig1631_3487	cuticle protein 7	-5.41676	-2.37316	SD_DE	same
TCALIF_03756	cysteine dioxygenase type 1	2.42288	1.77301	SD_DE	same
TCALIF_08982	ferritin heavy chain 1	-2.01645	-1.13139	SD_DE	same
TCALIF_04403	glucose dehydrogenase	26.0301	1.23384	SD_DE	same
comp50334_c0_seq1_42602	heat shock protein 70	5.01289	1.02192	SD_DE	same
comp47454_c0_seq1_35179	heat shock protein beta-1	2.57329	1.18973	SD_DE	same
TCALIF_08135	hsp70 hsp90 organizing protein homolog	1.98767	1.38249	SD_DE	same
TCALIF_13286	hypothetical protein	2.22316	1.45053	SD_DE	same
TCALIF_09769	hypothetical protein	6.51692	1.00022	SD_DE	same
TCALIF_03643	phosphoenolpyruvate carboxykinase	2.76459	3.13053	SD_DE	same
TCALIF_00206	protein malvolio-like	1.94541	1.07418	SD_DE	same
TCALIF_10420	rho-related gtp-binding	3.41728	1.23114	SD_DE	same
TCALIF_04952	secreted protein	2.22407	1.3593	SD_DE	same
TCALIF_12922	tyrosine aminotransferase	5.41276	1.58125	SD_DE	same
comp49382_c0_seq1_39533	tyrosine aminotransferase-like	2.26256	1.08838	SD_DE	same
TCALIF_06581	#NAME?	2.27993	2.02723	SD_DE	same
comp47559_c0_seq5_35364	---NA---	0	9.14055	BB_DE	opposite
TCALIF_13135	---NA---	0	7.00001	BB_DE	opposite
comp654839_c0_seq1_48400	---NA---	0	5.80055	BB_DE	opposite
Contig2624_4391	---NA---	0	3.88295	BB_DE	opposite
comp32609_c0_seq1_17831	---NA---	0	3.43793	BB_DE	opposite
comp52007_c0_seq1_44551	---NA---	0	3.22028	BB_DE	opposite
TCALIF_13589	---NA---	-1.17089	3.0996	BB_DE	opposite
TCALIF_05456	---NA---	-1.29044	2.72919	BB_DE	opposite
Contig768_2701	---NA---	0	2.70803	BB_DE	opposite
TCALIF_08343	---NA---	-1.08203	2.68696	BB_DE	opposite
comp33259_c0_seq1_18441	---NA---	-1.38756	2.6703	BB_DE	opposite
TCALIF_03521	---NA---	-1.27061	2.62732	BB_DE	opposite
comp48513_c1_seq1_37414	---NA---	-1.21888	2.51624	BB_DE	opposite
TCALIF_02959	---NA---	-1.52339	2.44498	BB_DE	opposite
TCALIF_08185	---NA---	-2.53705	2.35666	BB_DE	opposite
comp57301_c0_seq1_44718	---NA---	-1.22162	2.35072	BB_DE	opposite
TCALIF_09379	---NA---	-1.12169	2.3151	BB_DE	opposite
TCALIF_04440	---NA---	-1.45197	2.03408	BB_DE	opposite
comp43549_c1_seq1_29100	---NA---	-1.07748	1.91177	BB_DE	opposite
comp42346_c0_seq1_27571	---NA---	0	-2.02097	BB_DE	opposite
comp24622_c0_seq1_13080	---NA---	0	-2.96544	BB_DE	opposite
comp32325_c0_seq1_17586	---NA---	42.6132	-3.83306	BB_DE	opposite
comp68186_c0_seq1_44860	---NA---	0	-3.87443	BB_DE	opposite
TCALIF_08709	---NA---	46.3184	-4.2333	BB_DE	opposite
comp32014_c0_seq1_17325	---NA---	28.9211	-4.94948	BB_DE	opposite
TCALIF_09391	---NA---	2.98456	-5.50067	BB_DE	opposite
comp39591_c0_seq1_24301	---NA---	39.2411	-5.51594	BB_DE	opposite
comp24356_c0_seq1_12848	---NA---	0	-22.4103	BB_DE	opposite
comp33603_c0_seq1_18767	beta-lactamase family protein	0	3.25232	BB_DE	opposite
TCALIF_13287	chorion peroxidase	-1.04388	1.96616	BB_DE	opposite
TCALIF_04086	chorion peroxidase-like	-1.02369	2.24603	BB_DE	opposite
TCALIF_10788	coagulation factor x-like	2.16361	-6.73042	BB_DE	opposite
TCALIF_13101	denn domain-containing protein 2a	-1.0526	2.77723	BB_DE	opposite
comp51184_c0_seq1_44497	domon domain-containing protein cg14681 precursor	0	3.97631	BB_DE	opposite
comp40218_c0_seq1_25019	dpys protein	0	3.72084	BB_DE	opposite
TCALIF_04873	ferric-chelate reductase 1 homolog	0	10.4977	BB_DE	opposite
comp32241_c0_seq1_17505	hypothetical protein	0	3.12383	BB_DE	opposite
comp32702_c0_seq1_17917	hypothetical protein	0	2.99995	BB_DE	opposite
TCALIF_13962	hypothetical protein	1.46618	-2.17809	BB_DE	opposite
comp32100_c0_seq1_17394	hypothetical protein	0	-2.87926	BB_DE	opposite
Contig4521_6158	isoform c	-1.04951	2.72007	BB_DE	opposite
TCALIF_04637	n -dimethylarginine dimethylaminohydrolase 1-like	-1.07848	3.63493	BB_DE	opposite
TCALIF_12530	nocturnin isoform x4	-1.02364	1.95365	BB_DE	opposite
Contig1623_1622	origin recognition complex subunit 4	0	2.7572	BB_DE	opposite
TCALIF_11041	oxidoreductase htatip2	-1.04769	2.16546	BB_DE	opposite
TCALIF_01904	transmembrane protease serine 9	0	5.01277	BB_DE	opposite
Contig4543_6177	zinc finger protein 197	-1.02357	2.03321	BB_DE	opposite
TCALIF_13495	---NA---	3.74064	-3.25068	Both_DE	opposite
TCALIF_02703	---NA---	6.14171	-6.56811	Both_DE	opposite
TCALIF_13494	---NA---	7.74711	-14.8128	Both_DE	opposite
TCALIF_04682	aminopeptidase n	7.99227	-6.8776	Both_DE	opposite
comp45538_c0_seq1_31807	venom allergen 5-like	11.1118	-5.08978	Both_DE	opposite
TCALIF_06473	venom allergen 5-like	8.00441	-6.48164	Both_DE	opposite
comp43929_c0_seq1_29564	---NA---	40.4333	0	SD_DE	opposite
comp175228_c0_seq1_45012	---NA---	10.5704	0	SD_DE	opposite
TCALIF_10372	---NA---	4.0066	-1.08804	SD_DE	opposite
comp42425_c1_seq1_27660	---NA---	2.50132	-1.11351	SD_DE	opposite
Contig332_2319	---NA---	2.34995	-4.16552	SD_DE	opposite
TCALIF_01296	4-aminobutyrate mitochondrial	-2.21946	1.11406	SD_DE	opposite
Contig1467_3339	atp-dependent clp protease atp-binding subunit clpx- mitochondrial-like isoform 2	5.75467	0	SD_DE	opposite
comp43268_c0_seq1_28725	cg13310 cg13310-pa	3.5503	-1.07358	SD_DE	opposite
comp53257_c0_seq1_44597	cysteine dioxygenase type 1	2.43536	0	SD_DE	opposite
TCALIF_09459	fork head domain transcription factor slp2	4.9789	-1.7812	SD_DE	opposite
Contig298_2287	gamma-crystallin a	3.5245	0	SD_DE	opposite
Contig10_2020	hsp70 hsp90 organizing protein homolog	2.87022	0	SD_DE	opposite
comp46940_c0_seq2_34094	hypothetical protein	2.75247	0	SD_DE	opposite
TCALIF_13273	hypothetical protein KGM_10880	4.2106	-1.38339	SD_DE	opposite
TCALIF_04721	lactoylglutathione lyase	-4.04958	3.62926	SD_DE	opposite
comp39203_c0_seq1_23846	polysaccharide deacetylase	-17.9537	1.03733	SD_DE	opposite
TCALIF_10450	suppressor of tumorigenicity 14 protein homolog	2.53842	-1.08046	SD_DE	opposite

## Sheet: BR_SC_28Cvs20C
Fold change for differentially expressed genes between 28ST vs 20NV in both BR-S and SC-N (Both_DE), in BR-S only (BR_DE), or in SC-N only (SC_DE) . Relative direction of FC indicates if the fold change is in the same direction (same), or in opposite directions (opposite) for the two populations.
Name	Description	BR FC	SC FC	Group	Relative direction of FC
comp75450_c0_seq1_44898	---NA---	214.816	16.7744	Both_DE	same
TCALIF_03375	---NA---	29.3528	16.1463	Both_DE	same
TCALIF_03376	---NA---	14.993	10.4384	Both_DE	same
comp51313_c0_seq1_44507	---NA---	13.1799	9.21116	Both_DE	same
Contig20_19	---NA---	3.37252	4.40808	Both_DE	same
comp43929_c0_seq1_29564	---NA---	4.32589	3.77529	Both_DE	same
TCALIF_00753	78 kda glucose-regulated partial	5.12711	5.66541	Both_DE	same
comp32704_c0_seq2_17919	78 kda glucose-regulated protein precursor	5.27245	5.19703	Both_DE	same
TCALIF_01534	a chain orally active 2-amino thienopyrimidine inhibitors of the hsp90 chaperone	8.04236	5.43895	Both_DE	same
TCALIF_01814	adhesion lipoprotein	4.01642	5.14157	Both_DE	same
TCALIF_09395	bag domain-containing protein samui-like isoform x3	2.79048	3.68493	Both_DE	same
TCALIF_02439	cd63 antigen	4.48838	6.24518	Both_DE	same
TCALIF_05614	heat shock protein 40	2.82959	2.4839	Both_DE	same
comp49814_c3_seq5_40727	heat shock protein 40	2.28325	2.32645	Both_DE	same
TCALIF_06728	heat shock protein 70	19.6273	54.9353	Both_DE	same
TCALIF_04517	heat shock protein 70	42.4094	22.899	Both_DE	same
TCALIF_09482	heat shock protein 70	2.78562	5.48118	Both_DE	same
comp46685_c0_seq1_33583	heat shock protein 90	8.34325	9.71778	Both_DE	same
TCALIF_13715	heat shock protein beta-1	4.95863	12.4676	Both_DE	same
TCALIF_10081	heat shock protein beta-1	18.0268	6.77955	Both_DE	same
TCALIF_13714	heat shock protein beta-1	4.39954	6.14872	Both_DE	same
TCALIF_07011	heat shock protein beta-1	2.67557	3.33788	Both_DE	same
TCALIF_04918	heat shock protein hsp16-	4.22223	5.00473	Both_DE	same
TCALIF_00957	protein isoform b	1.96181	2.84944	Both_DE	same
TCALIF_13523	small heat shock protein	5.63437	6.6305	Both_DE	same
TCALIF_06394	small heat shock protein	6.21204	6.34682	Both_DE	same
TCALIF_08350	sugar transporter erd6-like partial	2.42229	3.7791	Both_DE	same
TCALIF_12922	tyrosine aminotransferase	2.5731	3.60047	Both_DE	same
TCALIF_05480	unkown protein	2.83366	3.47575	Both_DE	same
TCALIF_09115	x-box binding protein 1	3.11391	5.12377	Both_DE	same
comp49476_c0_seq1_39774	zinc finger protein 729-like	2.99443	2.66938	Both_DE	same
TCALIF_14025	---NA---	7.77148	3.92657	BR_DE	same
comp40436_c0_seq1_25295	---NA---	2.6616	2.13857	BR_DE	same
comp41218_c0_seq1_26191	---NA---	2.6429	1.86342	BR_DE	same
comp51670_c0_seq1_44538	---NA---	2.88097	1.79821	BR_DE	same
TCALIF_07451	---NA---	2.44303	1.67405	BR_DE	same
TCALIF_09133	---NA---	5.39083	1.05705	BR_DE	same
comp47559_c0_seq5_35364	---NA---	8.85455	1.05556	BR_DE	same
comp41641_c0_seq1_26697	---NA---	-4.42793	-1.61963	BR_DE	same
comp32912_c0_seq1_18102	---NA---	-4.32662	-1.83895	BR_DE	same
TCALIF_06802	aael017225- partial	2.96284	1.84102	BR_DE	same
TCALIF_01032	agap001668-pa-like protein	2.95684	1.30236	BR_DE	same
TCALIF_09890	atp-dependent clp protease atp-binding subunit clpx- mitochondrial-like	8.21742	2.33372	BR_DE	same
comp50122_c0_seq1_41619	chitin synthase 1	-4.26201	-1.02279	BR_DE	same
TCALIF_12758	copine-9-like isoform x2	-3.86446	-1.60157	BR_DE	same
TCALIF_12674	cuticle protein 7	2.86626	2.315	BR_DE	same
comp48306_c0_seq1_36978	cuticle protein 7	2.80596	2.25606	BR_DE	same
comp42136_c0_seq1_27295	general transcription factor iih subunit 4-like	15.2874	1.0935	BR_DE	same
comp43091_c0_seq2_28458	heat-shock protein 105	5.78332	2.29606	BR_DE	same
TCALIF_08136	hsp70 hsp90 organizing protein homolog	3.19361	2.2116	BR_DE	same
TCALIF_02222	hypothetical protein DAPPUDRAFT_300337	-2.40212	-1.58872	BR_DE	same
TCALIF_01587	lon peptidase n-terminal domain and ring finger protein 3 isoform x2	2.2599	2.20133	BR_DE	same
TCALIF_04992	probable e3 ubiquitin-protein ligase herc4	2.15652	2.05631	BR_DE	same
TCALIF_12659	protein rolling stone	3.22472	3.43201	BR_DE	same
comp61610_c0_seq1_44787	secreted protein	2.59107	1.31121	BR_DE	same
TCALIF_01877	serine protease	3.6027	3.6366	BR_DE	same
TCALIF_06839	set and mynd domain-containing protein 4-like	7.352	2.00326	BR_DE	same
TCALIF_10264	solute carrier family 40 member 1	2.00632	2.61544	BR_DE	same
TCALIF_11019	transcription factor kayak	2.25156	2.06982	BR_DE	same
TCALIF_07023	---NA---	2.09601	8.46459	SC_DE	same
TCALIF_00461	---NA---	3.35455	4.09196	SC_DE	same
Contig1686_3540	---NA---	2.33138	3.59492	SC_DE	same
TCALIF_06906	---NA---	1.59968	3.51927	SC_DE	same
TCALIF_08840	---NA---	1.76984	3.32492	SC_DE	same
TCALIF_05177	na+ k+ 2cl- cotransporter isoform partial	1.33011	10.0552	SC_DE	same
TCALIF_08218	pirin	1.01764	2.31469	SC_DE	same
TCALIF_11129	protein disulfide-isomerase a6	2.41441	3.7114	SC_DE	same
TCALIF_13893	short-chain dehydrogenase	1.59629	2.39417	SC_DE	same
comp49382_c0_seq1_39533	tyrosine aminotransferase-like	1.86861	2.48542	SC_DE	same
comp164548_c0_seq1_45000	---NA---	6.14185	0	BR_DE	opposite
TCALIF_10523	---NA---	3.69225	0	BR_DE	opposite
Contig6926_8381	---NA---	2.88041	0	BR_DE	opposite
comp29011_c1_seq1_15625	---NA---	2.62044	0	BR_DE	opposite
comp48660_c1_seq1_37778	---NA---	2.38614	0	BR_DE	opposite
Contig323_2310	---NA---	-4.02422	0	BR_DE	opposite
comp49191_c0_seq1_39028	---NA---	-4.19936	0	BR_DE	opposite
TCALIF_09350	---NA---	-5.433	0	BR_DE	opposite
TCALIF_11842	---NA---	-5.80745	0	BR_DE	opposite
comp163155_c0_seq1_44998	---NA---	2.96013	-1.10409	BR_DE	opposite
TCALIF_06235	---NA---	2.57481	-1.17249	BR_DE	opposite
comp42467_c0_seq1_27706	---NA---	5.02818	-1.71379	BR_DE	opposite
TCALIF_01621	---NA---	2.5914	-3.38489	BR_DE	opposite
TCALIF_09640	2-isopropylmalate synthase	3.24159	-1.16228	BR_DE	opposite
TCALIF_04290	amp-dependent synthetase	2.55605	-1.19688	BR_DE	opposite
comp48270_c0_seq1_36905	beta-lactamase domain-containing protein	2.76649	0	BR_DE	opposite
TCALIF_08704	carboxypeptidase a2	3.04321	0	BR_DE	opposite
comp39482_c0_seq1_24188	carboxypeptidase a2 precursor	4.47631	0	BR_DE	opposite
comp45723_c0_seq2_32049	coiled-coil domain-containing protein 111-like	-5.40063	0	BR_DE	opposite
comp40355_c0_seq1_25176	keren cg32179-pa	4.96913	-1.26544	BR_DE	opposite
Contig123_122	morn repeat protein	3.65167	0	BR_DE	opposite
comp42470_c0_seq4_27715	peroxisomal membrane protein 11c	-3.81035	0	BR_DE	opposite
comp49509_c0_seq3_39872	rhomboid family member 1	3.78828	0	BR_DE	opposite
TCALIF_06611	serine protease	2.92263	-1.11298	BR_DE	opposite
Contig222_2220	tryp_astfl ame: full=trypsin-1 ame: full=trypsin i	3.82128	-1.62759	BR_DE	opposite
TCALIF_12051	---NA---	0	9.10545	SC_DE	opposite
TCALIF_06113	---NA---	0	4.41037	SC_DE	opposite
Contig1487_1486	---NA---	0	3.13708	SC_DE	opposite
comp42730_c0_seq1_28009	---NA---	2.00732	-3.00018	SC_DE	opposite
comp42730_c0_seq2_28010	---NA---	3.44048	-3.84706	SC_DE	opposite
TCALIF_04682	aminopeptidase n	0	4.0995	SC_DE	opposite
comp50110_c0_seq1_41582	conserved hypothetical protein	0	2.78591	SC_DE	opposite
TCALIF_08165	glutathione s-transferase	-1.04727	2.52783	SC_DE	opposite
TCALIF_07254	hypothetical protein DAPPUDRAFT_58486	0	3.21848	SC_DE	opposite
TCALIF_11866	kda small heat shock protein	0	8.01639	SC_DE	opposite
comp38417_c0_seq1_22939	loc560210 protein	0	24.1567	SC_DE	opposite
comp47933_c0_seq1_36280	midline fasciclin	0	5.53577	SC_DE	opposite
comp43472_c0_seq3_28978	protein disulfide-isomerase a6-like	0	3.52394	SC_DE	opposite

## Sheet: BR_BB_28Cvs20C
Fold change for differentially expressed genes between 28ST vs 20NV in both BR-S and BB-N (Both_DE), in BR-S only (BR_DE), or in BB-N only (BB_DE) . Relative direction of FC indicates if the fold change is in the same direction (same), or in opposite directions (opposite) for the two populations.
Name	Description	BR FC	BB FC	Group	Relative direction of FC
TCALIF_02545	---NA---	1.45149	14.7935	BB_DE	same
TCALIF_06906	---NA---	1.59968	13.8012	BB_DE	same
TCALIF_13700	---NA---	1.67837	12.2192	BB_DE	same
TCALIF_00461	---NA---	3.35455	9.85734	BB_DE	same
TCALIF_01412	---NA---	1.74457	7.99652	BB_DE	same
TCALIF_03377	---NA---	2.31723	7.55356	BB_DE	same
TCALIF_13775	---NA---	1.33323	4.67344	BB_DE	same
TCALIF_08840	---NA---	1.76984	4.57648	BB_DE	same
comp41824_c0_seq1_26913	---NA---	1.05488	4.37819	BB_DE	same
comp50829_c0_seq1_44470	---NA---	1.88124	4.06086	BB_DE	same
comp39981_c0_seq1_24745	---NA---	1.33079	3.85149	BB_DE	same
comp43208_c1_seq1_28628	---NA---	1.20944	3.72886	BB_DE	same
TCALIF_04449	---NA---	1.49318	3.66658	BB_DE	same
TCALIF_05869	---NA---	1.14182	3.5496	BB_DE	same
comp50578_c0_seq1_43535	---NA---	1.31793	3.22251	BB_DE	same
comp52007_c0_seq1_44551	---NA---	1.10898	3.22028	BB_DE	same
TCALIF_13589	---NA---	1.11695	3.0996	BB_DE	same
comp39380_c0_seq1_24069	---NA---	1.13951	2.71158	BB_DE	same
TCALIF_02287	---NA---	1.07676	2.58405	BB_DE	same
comp40104_c0_seq1_24896	---NA---	1.16275	2.56174	BB_DE	same
comp48513_c1_seq1_37414	---NA---	1.16004	2.51624	BB_DE	same
TCALIF_12628	---NA---	1.98867	2.39248	BB_DE	same
comp32472_c0_seq1_17716	---NA---	1.53458	2.37083	BB_DE	same
TCALIF_08185	---NA---	1.2378	2.35666	BB_DE	same
comp24528_c0_seq1_12991	---NA---	1.06994	2.3371	BB_DE	same
Contig449_448	---NA---	1.7402	2.32579	BB_DE	same
TCALIF_08964	---NA---	1.52469	2.15852	BB_DE	same
comp24622_c0_seq1_13080	---NA---	-1.76455	-2.96544	BB_DE	same
TCALIF_13495	---NA---	-1.50765	-3.25068	BB_DE	same
TCALIF_09391	---NA---	-1.20974	-5.50067	BB_DE	same
TCALIF_02782	---NA---	-1.32206	-7.22507	BB_DE	same
comp48552_c0_seq2_37491	adenosine deaminase	1.30446	2.75767	BB_DE	same
TCALIF_05616	an1-type zinc finger protein 2b isoform x1	1.85245	2.89138	BB_DE	same
TCALIF_08009	at-rich interactive domain-containing protein 1a-like	1.23464	4.13704	BB_DE	same
comp46868_c0_seq1_33965	bla g 5 allergen	1.02576	2.29066	BB_DE	same
TCALIF_07916	c-type lectin	1.72571	13.8668	BB_DE	same
comp38805_c0_seq1_23397	c-type lectin	1.17861	5.69589	BB_DE	same
comp56926_c0_seq1_44704	c-type lectin - galactose binding	1.68351	13.0336	BB_DE	same
TCALIF_09501	c-type lectin 5 precursor	1.24005	5.63493	BB_DE	same
TCALIF_10399	chitin deacetylase-like partial	1.08769	2.56122	BB_DE	same
TCALIF_04086	chorion peroxidase-like	1.10447	2.24603	BB_DE	same
TCALIF_02751	conserved hypothetical protein	1.07688	4.92447	BB_DE	same
TCALIF_06039	cuticle protein 7	1.09044	2.67409	BB_DE	same
TCALIF_10390	cuticle protein 7	-1.06683	-2.34925	BB_DE	same
TCALIF_07803	cytochrome p450 cyp3025a2	1.05574	2.68014	BB_DE	same
TCALIF_13036	cytolysin rtx-s-2-like	1.72085	2.50412	BB_DE	same
TCALIF_13101	denn domain-containing protein 2a	1.34381	2.77723	BB_DE	same
TCALIF_02633	dnaj homolog subfamily a member 1	1.16653	2.53433	BB_DE	same
TCALIF_01598	dnaj homolog subfamily b member 9	1.45558	2.49653	BB_DE	same
TCALIF_00939	domon domain-containing protein cg14681 precursor	1.04578	3.34128	BB_DE	same
TCALIF_01526	e-selectin precursor	1.32657	8.79849	BB_DE	same
TCALIF_05274	eh domain-containing protein 1	1.37703	2.00751	BB_DE	same
TCALIF_03706	endocuticle structural glycoprotein bd-8-like	-1.08036	-2.2188	BB_DE	same
Contig3210_4929	endoprotease furin	1.07194	3.53948	BB_DE	same
TCALIF_01856	endoprotease furin	1.32218	3.3875	BB_DE	same
Contig2194_4010	ero1-like protein	1.64003	5.37441	BB_DE	same
TCALIF_11295	erythroid differentiation-related factor 1	2.01346	2.21936	BB_DE	same
TCALIF_04976	esterase fe4-like	1.63956	2.19019	BB_DE	same
TCALIF_04873	ferric-chelate reductase 1 homolog	1.0536	10.4977	BB_DE	same
TCALIF_08785	flexible cuticle protein 12 precursor	1.20841	3.28177	BB_DE	same
TCALIF_09316	galactosylgalactosylxylosylprotein 3-beta-glucuronosyltransferase s	1.45208	2.73359	BB_DE	same
TCALIF_04316	glutaminase kidney mitochondrial	1.72691	3.76656	BB_DE	same
TCALIF_08504	heme-binding protein 3	1.53515	2.03945	BB_DE	same
TCALIF_13962	hypothetical protein	-2.49574	-2.17809	BB_DE	same
TCALIF_06172	hypothetical protein	-1.28206	-2.8197	BB_DE	same
comp45224_c0_seq1_31268	hypothetical protein DAPPUDRAFT_315459	1.1274	4.74341	BB_DE	same
TCALIF_00130	hypothetical protein DAPPUDRAFT_332865	-1.20582	-2.67382	BB_DE	same
TCALIF_10398	hypothetical protein EAG_12595	1.10435	2.3048	BB_DE	same
TCALIF_10789	isoform a	1.35742	3.40686	BB_DE	same
comp33548_c0_seq1_18708	isoform a	1.5836	2.522	BB_DE	same
TCALIF_06995	isoform a	2.16938	2.45818	BB_DE	same
TCALIF_04182	isoform a	1.91718	2.34007	BB_DE	same
TCALIF_12542	isoform m	1.07209	2.40242	BB_DE	same
TCALIF_10138	low quality protein: protein still isoform sif type 1-like	1.57407	2.42134	BB_DE	same
comp38150_c0_seq1_22653	metalloreductase steap3	1.95305	2.56826	BB_DE	same
TCALIF_05273	metalloreductase steap3	2.06135	2.39294	BB_DE	same
TCALIF_11510	mitogen-activated protein kinase kinase kinase 12	1.48858	2.20516	BB_DE	same
TCALIF_11469	monocarboxylate transporter 12	2.12386	2.62436	BB_DE	same
TCALIF_12530	nocturnin isoform x4	1.03336	1.95365	BB_DE	same
TCALIF_01646	nuclear factor interleukin-3-regulated protein	2.39167	2.75448	BB_DE	same
TCALIF_07425	nuclear receptor	1.29269	2.04982	BB_DE	same
comp63947_c0_seq1_44811	peritrophin type-a domain protein 3	-1.41832	-2.59901	BB_DE	same
TCALIF_01137	phosphatidylinositol-4-phosphate 5-	1.39386	2.96722	BB_DE	same
comp40728_c0_seq1_25617	phosphatidylinositol-4-phosphate 5-	1.83016	2.79186	BB_DE	same
comp40951_c0_seq1_25881	phosphoenolpyruvate carboxykinase	1.78094	2.92753	BB_DE	same
TCALIF_04700	phospholipase a2 homolog 1-like	1.42787	4.31036	BB_DE	same
TCALIF_07002	phytanoyl- dioxygenase	1.25342	2.13742	BB_DE	same
TCALIF_08218	pirin	1.01764	2.11682	BB_DE	same
TCALIF_09414	proline dehydrogenase mitochondrial-like isoform x1	1.26178	2.3007	BB_DE	same
TCALIF_11129	protein disulfide-isomerase a6	2.41441	3.40848	BB_DE	same
comp39174_c0_seq1_23817	protein phosphatase 1 regulatory subunit 3d	1.65048	2.60586	BB_DE	same
TCALIF_12367	protein unc-45 homolog b	1.64792	2.82481	BB_DE	same
TCALIF_03680	retinaldehyde-binding protein 1-like protein 1	1.23012	2.15626	BB_DE	same
TCALIF_00296	set and mynd domain-containing	1.82919	2.42737	BB_DE	same
TCALIF_13893	short-chain dehydrogenase	1.59629	3.23783	BB_DE	same
TCALIF_11523	single vwc domain protein 3	1.87242	2.34497	BB_DE	same
TCALIF_07462	solute carrier family 22 member 5	1.03764	4.60168	BB_DE	same
TCALIF_03987	superoxide dismutase	1.02301	2.32346	BB_DE	same
TCALIF_00198	transient receptor potential cation channel subfamily a member 1	2.54382	4.9998	BB_DE	same
TCALIF_01904	transmembrane protease serine 9	1.24329	5.01277	BB_DE	same
TCALIF_09389	type iii iodothyronine deiodinase	-1.3231	-4.62809	BB_DE	same
TCALIF_03375	---NA---	29.3528	16.1403	Both_DE	same
TCALIF_03376	---NA---	14.993	14.6099	Both_DE	same
comp51313_c0_seq1_44507	---NA---	13.1799	10.4211	Both_DE	same
comp47559_c0_seq5_35364	---NA---	8.85455	9.14055	Both_DE	same
Contig20_19	---NA---	3.37252	5.09914	Both_DE	same
comp40436_c0_seq1_25295	---NA---	2.6616	2.60618	Both_DE	same
TCALIF_00753	78 kda glucose-regulated partial	5.12711	4.90795	Both_DE	same
comp32704_c0_seq2_17919	78 kda glucose-regulated protein precursor	5.27245	4.56537	Both_DE	same
TCALIF_01534	a chain orally active 2-amino thienopyrimidine inhibitors of the hsp90 chaperone	8.04236	6.86325	Both_DE	same
TCALIF_06802	aael017225- partial	2.96284	4.30389	Both_DE	same
TCALIF_01814	adhesion lipoprotein	4.01642	7.374	Both_DE	same
TCALIF_09890	atp-dependent clp protease atp-binding subunit clpx- mitochondrial-like	8.21742	3.72337	Both_DE	same
TCALIF_09395	bag domain-containing protein samui-like isoform x3	2.79048	5.92628	Both_DE	same
TCALIF_02439	cd63 antigen	4.48838	7.11437	Both_DE	same
TCALIF_05614	heat shock protein 40	2.82959	3.88198	Both_DE	same
comp49814_c3_seq5_40727	heat shock protein 40	2.28325	3.36602	Both_DE	same
TCALIF_06728	heat shock protein 70	19.6273	333.382	Both_DE	same
TCALIF_04517	heat shock protein 70	42.4094	67.363	Both_DE	same
TCALIF_09482	heat shock protein 70	2.78562	8.88445	Both_DE	same
comp46685_c0_seq1_33583	heat shock protein 90	8.34325	14.8916	Both_DE	same
TCALIF_10081	heat shock protein beta-1	18.0268	18.7385	Both_DE	same
TCALIF_13715	heat shock protein beta-1	4.95863	12.9487	Both_DE	same
TCALIF_13714	heat shock protein beta-1	4.39954	7.8043	Both_DE	same
TCALIF_07011	heat shock protein beta-1	2.67557	3.94291	Both_DE	same
TCALIF_04918	heat shock protein hsp16-	4.22223	9.1281	Both_DE	same
TCALIF_08136	hsp70 hsp90 organizing protein homolog	3.19361	2.91738	Both_DE	same
TCALIF_01587	lon peptidase n-terminal domain and ring finger protein 3 isoform x2	2.2599	2.19947	Both_DE	same
TCALIF_04992	probable e3 ubiquitin-protein ligase herc4	2.15652	2.40524	Both_DE	same
TCALIF_00957	protein isoform b	1.96181	5.14274	Both_DE	same
TCALIF_12659	protein rolling stone	3.22472	6.08117	Both_DE	same
comp49509_c0_seq3_39872	rhomboid family member 1	3.78828	3.63746	Both_DE	same
TCALIF_06839	set and mynd domain-containing protein 4-like	7.352	4.56822	Both_DE	same
TCALIF_06394	small heat shock protein	6.21204	10.4232	Both_DE	same
TCALIF_13523	small heat shock protein	5.63437	9.38645	Both_DE	same
TCALIF_10264	solute carrier family 40 member 1	2.00632	2.50224	Both_DE	same
TCALIF_08350	sugar transporter erd6-like partial	2.42229	4.8259	Both_DE	same
TCALIF_11019	transcription factor kayak	2.25156	3.46942	Both_DE	same
TCALIF_05480	unkown protein	2.83366	4.55005	Both_DE	same
TCALIF_09115	x-box binding protein 1	3.11391	5.80819	Both_DE	same
TCALIF_14025	---NA---	7.77148	2.63043	BR_DE	same
comp41218_c0_seq1_26191	---NA---	2.6429	1.98028	BR_DE	same
comp51670_c0_seq1_44538	---NA---	2.88097	1.80866	BR_DE	same
TCALIF_06235	---NA---	2.57481	1.78226	BR_DE	same
comp48660_c1_seq1_37778	---NA---	2.38614	1.25155	BR_DE	same
TCALIF_11842	---NA---	-5.80745	-1.77425	BR_DE	same
Contig323_2310	---NA---	-4.02422	-2.11899	BR_DE	same
comp32912_c0_seq1_18102	---NA---	-4.32662	-2.36777	BR_DE	same
TCALIF_09640	2-isopropylmalate synthase	3.24159	1.04865	BR_DE	same
TCALIF_01032	agap001668-pa-like protein	2.95684	1.28046	BR_DE	same
TCALIF_04290	amp-dependent synthetase	2.55605	3.08842	BR_DE	same
TCALIF_08704	carboxypeptidase a2	3.04321	1.06067	BR_DE	same
comp39482_c0_seq1_24188	carboxypeptidase a2 precursor	4.47631	1.26586	BR_DE	same
TCALIF_12758	copine-9-like isoform x2	-3.86446	-1.94934	BR_DE	same
comp61610_c0_seq1_44787	secreted protein	2.59107	1.81774	BR_DE	same
TCALIF_06611	serine protease	2.92263	1.46706	BR_DE	same
TCALIF_12922	tyrosine aminotransferase	2.5731	1.58125	BR_DE	same
comp49476_c0_seq1_39774	zinc finger protein 729-like	2.99443	1.23173	BR_DE	same
comp49814_c4_seq1_40728	---NA---	-1.37128	9.64202	BB_DE	opposite
TCALIF_13135	---NA---	0	7.00001	BB_DE	opposite
comp654839_c0_seq1_48400	---NA---	0	5.80055	BB_DE	opposite
TCALIF_08177	---NA---	-1.58474	4.63936	BB_DE	opposite
Contig2624_4391	---NA---	-2.30673	3.88295	BB_DE	opposite
comp38456_c0_seq1_22985	---NA---	-1.00095	3.54842	BB_DE	opposite
comp32609_c0_seq1_17831	---NA---	0	3.43793	BB_DE	opposite
TCALIF_11463	---NA---	-1.08683	3.41693	BB_DE	opposite
TCALIF_11481	---NA---	-1.28373	3.31546	BB_DE	opposite
TCALIF_04494	---NA---	-1.25459	3.25969	BB_DE	opposite
TCALIF_13855	---NA---	-1.50372	3.00265	BB_DE	opposite
comp24701_c0_seq1_13144	---NA---	-1.35059	2.74056	BB_DE	opposite
TCALIF_08344	---NA---	-1.03316	2.74042	BB_DE	opposite
TCALIF_05456	---NA---	-1.06797	2.72919	BB_DE	opposite
comp41129_c0_seq1_26085	---NA---	-1.17679	2.72327	BB_DE	opposite
TCALIF_02573	---NA---	-1.10509	2.7202	BB_DE	opposite
Contig768_2701	---NA---	0	2.70803	BB_DE	opposite
TCALIF_08343	---NA---	-1.10994	2.68696	BB_DE	opposite
comp33259_c0_seq1_18441	---NA---	-1.81521	2.6703	BB_DE	opposite
TCALIF_03521	---NA---	-1.34789	2.62732	BB_DE	opposite
TCALIF_04305	---NA---	-1.30841	2.46566	BB_DE	opposite
TCALIF_02959	---NA---	-1.4202	2.44498	BB_DE	opposite
TCALIF_04581	---NA---	-2.69497	2.43778	BB_DE	opposite
comp57301_c0_seq1_44718	---NA---	-1.39501	2.35072	BB_DE	opposite
TCALIF_09379	---NA---	-1.31772	2.3151	BB_DE	opposite
TCALIF_04718	---NA---	-1.37391	2.23153	BB_DE	opposite
TCALIF_04440	---NA---	-1.24251	2.03408	BB_DE	opposite
comp43549_c1_seq1_29100	---NA---	-1.32733	1.91177	BB_DE	opposite
comp42346_c0_seq1_27571	---NA---	1.04611	-2.02097	BB_DE	opposite
comp42764_c0_seq1_28045	---NA---	1.35514	-2.25196	BB_DE	opposite
TCALIF_02781	---NA---	1.11025	-2.40541	BB_DE	opposite
comp44811_c0_seq1_30716	---NA---	1.13771	-2.43369	BB_DE	opposite
comp47640_c0_seq1_35533	---NA---	1.55721	-2.62294	BB_DE	opposite
TCALIF_07288	---NA---	1.53971	-3.49506	BB_DE	opposite
comp32325_c0_seq1_17586	---NA---	0	-3.83306	BB_DE	opposite
comp68186_c0_seq1_44860	---NA---	0	-3.87443	BB_DE	opposite
TCALIF_08709	---NA---	0	-4.2333	BB_DE	opposite
comp32014_c0_seq1_17325	---NA---	0	-4.94948	BB_DE	opposite
comp43169_c0_seq1_28572	---NA---	1.41822	-5.45764	BB_DE	opposite
comp39591_c0_seq1_24301	---NA---	0	-5.51594	BB_DE	opposite
TCALIF_02703	---NA---	0	-6.56811	BB_DE	opposite
TCALIF_13494	---NA---	1.21232	-14.8128	BB_DE	opposite
comp24356_c0_seq1_12848	---NA---	0	-22.4103	BB_DE	opposite
TCALIF_04682	aminopeptidase n	0	-6.8776	BB_DE	opposite
TCALIF_11051	bcs-1 protein	-1.13275	3.12147	BB_DE	opposite
comp32136_c0_seq1_17426	beta-ig-h3 fasciclin	-1.2377	7.31075	BB_DE	opposite
comp33603_c0_seq1_18767	beta-lactamase family protein	-1.12563	3.25232	BB_DE	opposite
comp49275_c0_seq1_39258	chitin deacetylase-like partial	-1.16264	2.11893	BB_DE	opposite
comp40941_c0_seq1_25870	chorion peroxidase	-1.24338	2.63486	BB_DE	opposite
TCALIF_13287	chorion peroxidase	-1.02604	1.96616	BB_DE	opposite
TCALIF_11312	chorion peroxidase-like	-1.19128	2.22117	BB_DE	opposite
TCALIF_10788	coagulation factor x-like	0	-6.73042	BB_DE	opposite
TCALIF_10126	cuticle protein 7	-1.16182	2.8245	BB_DE	opposite
TCALIF_00286	cuticle protein 7	1.16546	-2.01993	BB_DE	opposite
comp41096_c0_seq1_26055	cuticular protein analogous to peritrophins 3-d1 precursor	-1.31389	4.99674	BB_DE	opposite
TCALIF_01463	cuticular protein analogous to peritrophins 3-d1 precursor	-1.01587	4.21479	BB_DE	opposite
comp51184_c0_seq1_44497	domon domain-containing protein cg14681 precursor	-1.26395	3.97631	BB_DE	opposite
comp40218_c0_seq1_25019	dpys protein	0	3.72084	BB_DE	opposite
comp24610_c0_seq1_13069	flexible cuticle protein 12 precursor	0	4.31698	BB_DE	opposite
TCALIF_07889	flexible cuticle protein 12 precursor	-1.1583	3.35904	BB_DE	opposite
TCALIF_03695	glucose-dependent insulinotropic receptor-like	-1.01015	3.58905	BB_DE	opposite
Contig1097_1096	h-2 class ii histocompatibility i-a beta chain-like	0	-5.38295	BB_DE	opposite
TCALIF_11487	heat shock protein 70	-1.37122	13.5196	BB_DE	opposite
comp45359_c0_seq1_31481	histone h1-delta	0	2.562	BB_DE	opposite
comp32241_c0_seq1_17505	hypothetical protein	-1.25259	3.12383	BB_DE	opposite
comp32702_c0_seq1_17917	hypothetical protein	0	2.99995	BB_DE	opposite
comp32100_c0_seq1_17394	hypothetical protein	1.01579	-2.87926	BB_DE	opposite
TCALIF_05329	hypothetical protein DAPPUDRAFT_316261	-1.05963	2.18686	BB_DE	opposite
TCALIF_06491	hypothetical protein DAPPUDRAFT_47496	-1.17339	2.37123	BB_DE	opposite
Contig4521_6158	isoform c	-1.13077	2.72007	BB_DE	opposite
TCALIF_11866	kda small heat shock protein	0	16.0007	BB_DE	opposite
comp38417_c0_seq1_22939	loc560210 protein	0	56.9381	BB_DE	opposite
comp47671_c1_seq12_35628	mical-like protein 2	-1.13174	2.29833	BB_DE	opposite
TCALIF_01705	mical-like protein 2	-1.17791	1.98326	BB_DE	opposite
TCALIF_12300	morn repeat protein	-1.19266	3.29358	BB_DE	opposite
TCALIF_07501	moxd1-like protein 2	-1.24729	2.30506	BB_DE	opposite
TCALIF_04637	n -dimethylarginine dimethylaminohydrolase 1-like	-1.69475	3.63493	BB_DE	opposite
TCALIF_09019	notum-like protein	-1.09246	2.21973	BB_DE	opposite
TCALIF_10704	organic cation transporter protein isoform x2	-1.4664	8.41961	BB_DE	opposite
Contig1623_1622	origin recognition complex subunit 4	0	2.7572	BB_DE	opposite
TCALIF_11041	oxidoreductase htatip2	-1.1327	2.16546	BB_DE	opposite
comp46395_c0_seq1_33097	patched domain-containing protein 3-like	0	1.87448	BB_DE	opposite
TCALIF_02785	peptidyl-prolyl cis-trans isomerase	-1.40722	2.90373	BB_DE	opposite
Contig3032_4765	phospholipase delta 1b	0	4.735	BB_DE	opposite
Contig40_39	puromycin sensitive isoform a	-1.11672	5.01014	BB_DE	opposite
TCALIF_02710	restin homolog isoform x1	-1.13741	2.24908	BB_DE	opposite
comp41386_c0_seq1_26396	retinaldehyde-binding protein 1-like protein 1	0	2.19619	BB_DE	opposite
comp38371_c0_seq1_22889	serine threonine-protein kinase rio1	-1.06331	2.42558	BB_DE	opposite
TCALIF_07845	sodium-dependent glucose transporter partial	-1.08527	3.82776	BB_DE	opposite
TCALIF_10840	somatomedin-b and thrombospondin type-1 domain-containing protein	-1.14525	2.28564	BB_DE	opposite
TCALIF_09919	spt transcription factor family member	-1.10846	2.61658	BB_DE	opposite
comp46939_c0_seq1_34092	trehalase-2 precursor	-1.0519	3.68967	BB_DE	opposite
TCALIF_05240	trehalase-like isoform x1	-1.10214	2.54081	BB_DE	opposite
comp45538_c0_seq1_31807	venom allergen 5-like	0	-5.08978	BB_DE	opposite
TCALIF_06473	venom allergen 5-like	0	-6.48164	BB_DE	opposite
Contig4543_6177	zinc finger protein 197	-1.21737	2.03321	BB_DE	opposite
comp41641_c0_seq1_26697	---NA---	-4.42793	1.09664	BR_DE	opposite
comp75450_c0_seq1_44898	---NA---	214.816	0	BR_DE	opposite
comp164548_c0_seq1_45000	---NA---	6.14185	0	BR_DE	opposite
comp43929_c0_seq1_29564	---NA---	4.32589	0	BR_DE	opposite
TCALIF_10523	---NA---	3.69225	0	BR_DE	opposite
comp163155_c0_seq1_44998	---NA---	2.96013	0	BR_DE	opposite
Contig6926_8381	---NA---	2.88041	0	BR_DE	opposite
comp29011_c1_seq1_15625	---NA---	2.62044	0	BR_DE	opposite
comp49191_c0_seq1_39028	---NA---	-4.19936	0	BR_DE	opposite
TCALIF_09350	---NA---	-5.433	0	BR_DE	opposite
TCALIF_01621	---NA---	2.5914	-1.4296	BR_DE	opposite
TCALIF_07451	---NA---	2.44303	-1.47457	BR_DE	opposite
comp42467_c0_seq1_27706	---NA---	5.02818	-2.14641	BR_DE	opposite
TCALIF_09133	---NA---	5.39083	-2.49592	BR_DE	opposite
comp48270_c0_seq1_36905	beta-lactamase domain-containing protein	2.76649	0	BR_DE	opposite
comp50122_c0_seq1_41619	chitin synthase 1	-4.26201	1.06155	BR_DE	opposite
comp45723_c0_seq2_32049	coiled-coil domain-containing protein 111-like	-5.40063	0	BR_DE	opposite
TCALIF_12674	cuticle protein 7	2.86626	-1.55287	BR_DE	opposite
comp48306_c0_seq1_36978	cuticle protein 7	2.80596	-1.72637	BR_DE	opposite
comp42136_c0_seq1_27295	general transcription factor iih subunit 4-like	15.2874	0	BR_DE	opposite
comp43091_c0_seq2_28458	heat-shock protein 105	5.78332	0	BR_DE	opposite
TCALIF_02222	hypothetical protein DAPPUDRAFT_300337	-2.40212	1.21783	BR_DE	opposite
comp40355_c0_seq1_25176	keren cg32179-pa	4.96913	-1.30712	BR_DE	opposite
Contig123_122	morn repeat protein	3.65167	0	BR_DE	opposite
comp42470_c0_seq4_27715	peroxisomal membrane protein 11c	-3.81035	0	BR_DE	opposite
TCALIF_01877	serine protease	3.6027	-1.25622	BR_DE	opposite
Contig222_2220	tryp_astfl ame: full=trypsin-1 ame: full=trypsin i	3.82128	-1.76117	BR_DE	opposite

## Sheet: SC_BB_28Cvs20C
Fold change for differentially expressed genes between 28ST vs 20NV in both SC-N and BB-N (Both_DE), in SC-N only (SC_DE), or in BB-N only (BB_DE) . Relative direction of FC indicates if the fold change is in the same direction (same), or in opposite directions (opposite) for the two populations.
Name	Description	SC FC	BB FC	Group	Relative direction of FC
TCALIF_02545	---NA---	2.05609	14.7935	BB_DE	same
TCALIF_13700	---NA---	1.03566	12.2192	BB_DE	same
comp47559_c0_seq5_35364	---NA---	1.05556	9.14055	BB_DE	same
TCALIF_01412	---NA---	1.20211	7.99652	BB_DE	same
TCALIF_03377	---NA---	1.42888	7.55356	BB_DE	same
TCALIF_13775	---NA---	1.16512	4.67344	BB_DE	same
comp41824_c0_seq1_26913	---NA---	1.28579	4.37819	BB_DE	same
comp50829_c0_seq1_44470	---NA---	1.43355	4.06086	BB_DE	same
comp43208_c1_seq1_28628	---NA---	1.40299	3.72886	BB_DE	same
TCALIF_04449	---NA---	1.40437	3.66658	BB_DE	same
TCALIF_05869	---NA---	2.13098	3.5496	BB_DE	same
comp38456_c0_seq1_22985	---NA---	1.11783	3.54842	BB_DE	same
TCALIF_11481	---NA---	1.25872	3.31546	BB_DE	same
TCALIF_04494	---NA---	1.16646	3.25969	BB_DE	same
comp50578_c0_seq1_43535	---NA---	2.06153	3.22251	BB_DE	same
TCALIF_13855	---NA---	1.07521	3.00265	BB_DE	same
TCALIF_08344	---NA---	1.05417	2.74042	BB_DE	same
comp41129_c0_seq1_26085	---NA---	1.00212	2.72327	BB_DE	same
comp39380_c0_seq1_24069	---NA---	1.01633	2.71158	BB_DE	same
TCALIF_08343	---NA---	1.05579	2.68696	BB_DE	same
comp40436_c0_seq1_25295	---NA---	2.13857	2.60618	BB_DE	same
TCALIF_02287	---NA---	2.01315	2.58405	BB_DE	same
comp40104_c0_seq1_24896	---NA---	2.23071	2.56174	BB_DE	same
TCALIF_04581	---NA---	1.15248	2.43778	BB_DE	same
TCALIF_12628	---NA---	2.21775	2.39248	BB_DE	same
comp32472_c0_seq1_17716	---NA---	1.79669	2.37083	BB_DE	same
comp24528_c0_seq1_12991	---NA---	1.14507	2.3371	BB_DE	same
Contig449_448	---NA---	1.88853	2.32579	BB_DE	same
TCALIF_08964	---NA---	2.20383	2.15852	BB_DE	same
TCALIF_04440	---NA---	1.0823	2.03408	BB_DE	same
comp43549_c1_seq1_29100	---NA---	1.02863	1.91177	BB_DE	same
comp42764_c0_seq1_28045	---NA---	-1.34045	-2.25196	BB_DE	same
TCALIF_02781	---NA---	-1.04748	-2.40541	BB_DE	same
comp44811_c0_seq1_30716	---NA---	-1.02611	-2.43369	BB_DE	same
comp24622_c0_seq1_13080	---NA---	-1.97892	-2.96544	BB_DE	same
TCALIF_07288	---NA---	-1.14943	-3.49506	BB_DE	same
comp43169_c0_seq1_28572	---NA---	-1.48169	-5.45764	BB_DE	same
TCALIF_09391	---NA---	-1.004	-5.50067	BB_DE	same
TCALIF_02782	---NA---	-1.65087	-7.22507	BB_DE	same
TCALIF_06802	aael017225- partial	1.84102	4.30389	BB_DE	same
comp48552_c0_seq2_37491	adenosine deaminase	2.02974	2.75767	BB_DE	same
TCALIF_05616	an1-type zinc finger protein 2b isoform x1	2.13827	2.89138	BB_DE	same
TCALIF_08009	at-rich interactive domain-containing protein 1a-like	1.93634	4.13704	BB_DE	same
TCALIF_09890	atp-dependent clp protease atp-binding subunit clpx- mitochondrial-like	2.33372	3.72337	BB_DE	same
TCALIF_11051	bcs-1 protein	1.11879	3.12147	BB_DE	same
comp32136_c0_seq1_17426	beta-ig-h3 fasciclin	1.03593	7.31075	BB_DE	same
comp33603_c0_seq1_18767	beta-lactamase family protein	1.38032	3.25232	BB_DE	same
comp46868_c0_seq1_33965	bla g 5 allergen	1.85161	2.29066	BB_DE	same
comp56926_c0_seq1_44704	c-type lectin - galactose binding	1.18841	13.0336	BB_DE	same
TCALIF_10399	chitin deacetylase-like partial	1.77725	2.56122	BB_DE	same
comp49275_c0_seq1_39258	chitin deacetylase-like partial	1.29864	2.11893	BB_DE	same
TCALIF_13287	chorion peroxidase	1.14716	1.96616	BB_DE	same
TCALIF_11312	chorion peroxidase-like	1.03673	2.22117	BB_DE	same
TCALIF_02751	conserved hypothetical protein	1.1214	4.92447	BB_DE	same
TCALIF_10126	cuticle protein 7	2.25263	2.8245	BB_DE	same
TCALIF_10390	cuticle protein 7	-1.11595	-2.34925	BB_DE	same
TCALIF_01463	cuticular protein analogous to peritrophins 3-d1 precursor	1.2207	4.21479	BB_DE	same
TCALIF_07803	cytochrome p450 cyp3025a2	1.80022	2.68014	BB_DE	same
TCALIF_13036	cytolysin rtx-s-2-like	2.04957	2.50412	BB_DE	same
TCALIF_13101	denn domain-containing protein 2a	1.90586	2.77723	BB_DE	same
TCALIF_02633	dnaj homolog subfamily a member 1	1.77846	2.53433	BB_DE	same
TCALIF_01598	dnaj homolog subfamily b member 9	2.08487	2.49653	BB_DE	same
TCALIF_00939	domon domain-containing protein cg14681 precursor	1.20711	3.34128	BB_DE	same
TCALIF_01526	e-selectin precursor	2.28047	8.79849	BB_DE	same
TCALIF_05274	eh domain-containing protein 1	1.64197	2.00751	BB_DE	same
Contig3210_4929	endoprotease furin	1.09125	3.53948	BB_DE	same
TCALIF_01856	endoprotease furin	1.01989	3.3875	BB_DE	same
Contig2194_4010	ero1-like protein	2.09287	5.37441	BB_DE	same
TCALIF_11295	erythroid differentiation-related factor 1	1.98054	2.21936	BB_DE	same
TCALIF_04976	esterase fe4-like	2.59406	2.19019	BB_DE	same
comp24610_c0_seq1_13069	flexible cuticle protein 12 precursor	2.40201	4.31698	BB_DE	same
TCALIF_08785	flexible cuticle protein 12 precursor	2.13534	3.28177	BB_DE	same
TCALIF_09316	galactosylgalactosylxylosylprotein 3-beta-glucuronosyltransferase s	1.48809	2.73359	BB_DE	same
TCALIF_03695	glucose-dependent insulinotropic receptor-like	1.04708	3.58905	BB_DE	same
TCALIF_04316	glutaminase kidney mitochondrial	2.32799	3.76656	BB_DE	same
Contig1097_1096	h-2 class ii histocompatibility i-a beta chain-like	-1.11125	-5.38295	BB_DE	same
TCALIF_11487	heat shock protein 70	1.34155	13.5196	BB_DE	same
TCALIF_08504	heme-binding protein 3	2.11975	2.03945	BB_DE	same
comp45359_c0_seq1_31481	histone h1-delta	1.79112	2.562	BB_DE	same
TCALIF_08136	hsp70 hsp90 organizing protein homolog	2.2116	2.91738	BB_DE	same
TCALIF_13962	hypothetical protein	-1.31046	-2.17809	BB_DE	same
comp45224_c0_seq1_31268	hypothetical protein DAPPUDRAFT_315459	1.3946	4.74341	BB_DE	same
TCALIF_05329	hypothetical protein DAPPUDRAFT_316261	1.17386	2.18686	BB_DE	same
TCALIF_00130	hypothetical protein DAPPUDRAFT_332865	-1.26991	-2.67382	BB_DE	same
TCALIF_06491	hypothetical protein DAPPUDRAFT_47496	1.0841	2.37123	BB_DE	same
TCALIF_10398	hypothetical protein EAG_12595	1.4098	2.3048	BB_DE	same
TCALIF_10789	isoform a	1.22964	3.40686	BB_DE	same
comp33548_c0_seq1_18708	isoform a	1.79838	2.522	BB_DE	same
TCALIF_06995	isoform a	2.12061	2.45818	BB_DE	same
TCALIF_04182	isoform a	2.12279	2.34007	BB_DE	same
TCALIF_12542	isoform m	1.43448	2.40242	BB_DE	same
TCALIF_01587	lon peptidase n-terminal domain and ring finger protein 3 isoform x2	2.20133	2.19947	BB_DE	same
TCALIF_10138	low quality protein: protein still isoform sif type 1-like	1.64223	2.42134	BB_DE	same
comp38150_c0_seq1_22653	metalloreductase steap3	2.10135	2.56826	BB_DE	same
TCALIF_05273	metalloreductase steap3	1.94531	2.39294	BB_DE	same
comp47671_c1_seq12_35628	mical-like protein 2	1.00956	2.29833	BB_DE	same
TCALIF_01705	mical-like protein 2	1.03739	1.98326	BB_DE	same
TCALIF_11510	mitogen-activated protein kinase kinase kinase 12	1.46442	2.20516	BB_DE	same
TCALIF_11469	monocarboxylate transporter 12	2.37019	2.62436	BB_DE	same
TCALIF_12300	morn repeat protein	1.1555	3.29358	BB_DE	same
TCALIF_04637	n -dimethylarginine dimethylaminohydrolase 1-like	1.2751	3.63493	BB_DE	same
TCALIF_09019	notum-like protein	1.18851	2.21973	BB_DE	same
TCALIF_01646	nuclear factor interleukin-3-regulated protein	2.09044	2.75448	BB_DE	same
TCALIF_07425	nuclear receptor	1.54772	2.04982	BB_DE	same
TCALIF_10704	organic cation transporter protein isoform x2	8.84136	8.41961	BB_DE	same
Contig1623_1622	origin recognition complex subunit 4	1.91641	2.7572	BB_DE	same
TCALIF_11041	oxidoreductase htatip2	1.14845	2.16546	BB_DE	same
TCALIF_02785	peptidyl-prolyl cis-trans isomerase	1.06762	2.90373	BB_DE	same
TCALIF_01137	phosphatidylinositol-4-phosphate 5-	1.71175	2.96722	BB_DE	same
comp40728_c0_seq1_25617	phosphatidylinositol-4-phosphate 5-	1.52616	2.79186	BB_DE	same
comp40951_c0_seq1_25881	phosphoenolpyruvate carboxykinase	2.04979	2.92753	BB_DE	same
TCALIF_04700	phospholipase a2 homolog 1-like	1.50103	4.31036	BB_DE	same
Contig3032_4765	phospholipase delta 1b	2.01634	4.735	BB_DE	same
TCALIF_04992	probable e3 ubiquitin-protein ligase herc4	2.05631	2.40524	BB_DE	same
TCALIF_09414	proline dehydrogenase mitochondrial-like isoform x1	1.78143	2.3007	BB_DE	same
comp39174_c0_seq1_23817	protein phosphatase 1 regulatory subunit 3d	1.86578	2.60586	BB_DE	same
TCALIF_12659	protein rolling stone	3.43201	6.08117	BB_DE	same
TCALIF_12367	protein unc-45 homolog b	1.59826	2.82481	BB_DE	same
Contig40_39	puromycin sensitive isoform a	1.69768	5.01014	BB_DE	same
TCALIF_02710	restin homolog isoform x1	1.23864	2.24908	BB_DE	same
comp41386_c0_seq1_26396	retinaldehyde-binding protein 1-like protein 1	1.15424	2.19619	BB_DE	same
TCALIF_00296	set and mynd domain-containing	1.50357	2.42737	BB_DE	same
TCALIF_06839	set and mynd domain-containing protein 4-like	2.00326	4.56822	BB_DE	same
TCALIF_11523	single vwc domain protein 3	2.08091	2.34497	BB_DE	same
TCALIF_07845	sodium-dependent glucose transporter partial	1.27023	3.82776	BB_DE	same
TCALIF_10264	solute carrier family 40 member 1	2.61544	2.50224	BB_DE	same
TCALIF_10840	somatomedin-b and thrombospondin type-1 domain-containing protein	1.11724	2.28564	BB_DE	same
TCALIF_11019	transcription factor kayak	2.06982	3.46942	BB_DE	same
TCALIF_00198	transient receptor potential cation channel subfamily a member 1	2.82538	4.9998	BB_DE	same
TCALIF_01904	transmembrane protease serine 9	1.52867	5.01277	BB_DE	same
comp46939_c0_seq1_34092	trehalase-2 precursor	1.62551	3.68967	BB_DE	same
TCALIF_05240	trehalase-like isoform x1	1.95331	2.54081	BB_DE	same
TCALIF_09389	type iii iodothyronine deiodinase	-1.76108	-4.62809	BB_DE	same
TCALIF_03375	---NA---	16.1463	16.1403	Both_DE	same
TCALIF_03376	---NA---	10.4384	14.6099	Both_DE	same
TCALIF_06906	---NA---	3.51927	13.8012	Both_DE	same
comp51313_c0_seq1_44507	---NA---	9.21116	10.4211	Both_DE	same
TCALIF_00461	---NA---	4.09196	9.85734	Both_DE	same
Contig20_19	---NA---	4.40808	5.09914	Both_DE	same
TCALIF_08840	---NA---	3.32492	4.57648	Both_DE	same
TCALIF_00753	78 kda glucose-regulated partial	5.66541	4.90795	Both_DE	same
comp32704_c0_seq2_17919	78 kda glucose-regulated protein precursor	5.19703	4.56537	Both_DE	same
TCALIF_01534	a chain orally active 2-amino thienopyrimidine inhibitors of the hsp90 chaperone	5.43895	6.86325	Both_DE	same
TCALIF_01814	adhesion lipoprotein	5.14157	7.374	Both_DE	same
TCALIF_09395	bag domain-containing protein samui-like isoform x3	3.68493	5.92628	Both_DE	same
TCALIF_02439	cd63 antigen	6.24518	7.11437	Both_DE	same
TCALIF_05614	heat shock protein 40	2.4839	3.88198	Both_DE	same
comp49814_c3_seq5_40727	heat shock protein 40	2.32645	3.36602	Both_DE	same
TCALIF_06728	heat shock protein 70	54.9353	333.382	Both_DE	same
TCALIF_04517	heat shock protein 70	22.899	67.363	Both_DE	same
TCALIF_09482	heat shock protein 70	5.48118	8.88445	Both_DE	same
comp46685_c0_seq1_33583	heat shock protein 90	9.71778	14.8916	Both_DE	same
TCALIF_10081	heat shock protein beta-1	6.77955	18.7385	Both_DE	same
TCALIF_13715	heat shock protein beta-1	12.4676	12.9487	Both_DE	same
TCALIF_13714	heat shock protein beta-1	6.14872	7.8043	Both_DE	same
TCALIF_07011	heat shock protein beta-1	3.33788	3.94291	Both_DE	same
TCALIF_04918	heat shock protein hsp16-	5.00473	9.1281	Both_DE	same
TCALIF_11866	kda small heat shock protein	8.01639	16.0007	Both_DE	same
comp38417_c0_seq1_22939	loc560210 protein	24.1567	56.9381	Both_DE	same
TCALIF_08218	pirin	2.31469	2.11682	Both_DE	same
TCALIF_11129	protein disulfide-isomerase a6	3.7114	3.40848	Both_DE	same
TCALIF_00957	protein isoform b	2.84944	5.14274	Both_DE	same
TCALIF_13893	short-chain dehydrogenase	2.39417	3.23783	Both_DE	same
TCALIF_06394	small heat shock protein	6.34682	10.4232	Both_DE	same
TCALIF_13523	small heat shock protein	6.6305	9.38645	Both_DE	same
TCALIF_08350	sugar transporter erd6-like partial	3.7791	4.8259	Both_DE	same
TCALIF_05480	unkown protein	3.47575	4.55005	Both_DE	same
TCALIF_09115	x-box binding protein 1	5.12377	5.80819	Both_DE	same
TCALIF_07023	---NA---	8.46459	2.79067	SC_DE	same
Contig1686_3540	---NA---	3.59492	2.56701	SC_DE	same
Contig1487_1486	---NA---	3.13708	2.11651	SC_DE	same
comp42730_c0_seq1_28009	---NA---	-3.00018	-1.28913	SC_DE	same
comp42730_c0_seq2_28010	---NA---	-3.84706	-2.33867	SC_DE	same
TCALIF_08165	glutathione s-transferase	2.52783	2.0537	SC_DE	same
comp47933_c0_seq1_36280	midline fasciclin	5.53577	2.16835	SC_DE	same
TCALIF_12922	tyrosine aminotransferase	3.60047	1.58125	SC_DE	same
comp49382_c0_seq1_39533	tyrosine aminotransferase-like	2.48542	1.08838	SC_DE	same
comp49476_c0_seq1_39774	zinc finger protein 729-like	2.66938	1.23173	SC_DE	same
comp49814_c4_seq1_40728	---NA---	-1.54386	9.64202	BB_DE	opposite
TCALIF_13135	---NA---	0	7.00001	BB_DE	opposite
comp654839_c0_seq1_48400	---NA---	0	5.80055	BB_DE	opposite
TCALIF_08177	---NA---	0	4.63936	BB_DE	opposite
Contig2624_4391	---NA---	0	3.88295	BB_DE	opposite
comp39981_c0_seq1_24745	---NA---	-1.15708	3.85149	BB_DE	opposite
comp32609_c0_seq1_17831	---NA---	-1.93331	3.43793	BB_DE	opposite
TCALIF_11463	---NA---	-1.12495	3.41693	BB_DE	opposite
comp52007_c0_seq1_44551	---NA---	-1.16339	3.22028	BB_DE	opposite
TCALIF_13589	---NA---	-2.08286	3.0996	BB_DE	opposite
comp24701_c0_seq1_13144	---NA---	-1.1723	2.74056	BB_DE	opposite
TCALIF_05456	---NA---	-1.81965	2.72919	BB_DE	opposite
TCALIF_02573	---NA---	-1.86476	2.7202	BB_DE	opposite
Contig768_2701	---NA---	0	2.70803	BB_DE	opposite
comp33259_c0_seq1_18441	---NA---	-1.34817	2.6703	BB_DE	opposite
TCALIF_03521	---NA---	-1.57695	2.62732	BB_DE	opposite
comp48513_c1_seq1_37414	---NA---	-2.00394	2.51624	BB_DE	opposite
TCALIF_04305	---NA---	-1.11277	2.46566	BB_DE	opposite
TCALIF_02959	---NA---	-2.2023	2.44498	BB_DE	opposite
TCALIF_08185	---NA---	-6.45996	2.35666	BB_DE	opposite
comp57301_c0_seq1_44718	---NA---	-1.58252	2.35072	BB_DE	opposite
TCALIF_09379	---NA---	-2.07037	2.3151	BB_DE	opposite
TCALIF_04718	---NA---	-1.5145	2.23153	BB_DE	opposite
comp42346_c0_seq1_27571	---NA---	0	-2.02097	BB_DE	opposite
comp47640_c0_seq1_35533	---NA---	3.67074	-2.62294	BB_DE	opposite
TCALIF_13495	---NA---	2.15086	-3.25068	BB_DE	opposite
comp32325_c0_seq1_17586	---NA---	1.64355	-3.83306	BB_DE	opposite
comp68186_c0_seq1_44860	---NA---	2.12545	-3.87443	BB_DE	opposite
TCALIF_08709	---NA---	1.53409	-4.2333	BB_DE	opposite
comp32014_c0_seq1_17325	---NA---	1.5743	-4.94948	BB_DE	opposite
comp39591_c0_seq1_24301	---NA---	1.79345	-5.51594	BB_DE	opposite
TCALIF_02703	---NA---	4.13367	-6.56811	BB_DE	opposite
TCALIF_13494	---NA---	2.11996	-14.8128	BB_DE	opposite
comp24356_c0_seq1_12848	---NA---	0	-22.4103	BB_DE	opposite
TCALIF_07916	c-type lectin	-1.0911	13.8668	BB_DE	opposite
comp38805_c0_seq1_23397	c-type lectin	-1.23164	5.69589	BB_DE	opposite
TCALIF_09501	c-type lectin 5 precursor	-1.08012	5.63493	BB_DE	opposite
comp40941_c0_seq1_25870	chorion peroxidase	-1.07089	2.63486	BB_DE	opposite
TCALIF_04086	chorion peroxidase-like	-1.13063	2.24603	BB_DE	opposite
TCALIF_10788	coagulation factor x-like	2.67298	-6.73042	BB_DE	opposite
TCALIF_06039	cuticle protein 7	-1.09797	2.67409	BB_DE	opposite
TCALIF_00286	cuticle protein 7	1.91867	-2.01993	BB_DE	opposite
comp41096_c0_seq1_26055	cuticular protein analogous to peritrophins 3-d1 precursor	-1.25458	4.99674	BB_DE	opposite
comp51184_c0_seq1_44497	domon domain-containing protein cg14681 precursor	0	3.97631	BB_DE	opposite
comp40218_c0_seq1_25019	dpys protein	0	3.72084	BB_DE	opposite
TCALIF_03706	endocuticle structural glycoprotein bd-8-like	1.18864	-2.2188	BB_DE	opposite
TCALIF_04873	ferric-chelate reductase 1 homolog	0	10.4977	BB_DE	opposite
TCALIF_07889	flexible cuticle protein 12 precursor	-1.1343	3.35904	BB_DE	opposite
comp32241_c0_seq1_17505	hypothetical protein	-1.16895	3.12383	BB_DE	opposite
comp32702_c0_seq1_17917	hypothetical protein	0	2.99995	BB_DE	opposite
TCALIF_06172	hypothetical protein	3.25043	-2.8197	BB_DE	opposite
comp32100_c0_seq1_17394	hypothetical protein	2.4255	-2.87926	BB_DE	opposite
Contig4521_6158	isoform c	-1.01604	2.72007	BB_DE	opposite
TCALIF_07501	moxd1-like protein 2	-1.20533	2.30506	BB_DE	opposite
TCALIF_12530	nocturnin isoform x4	-1.26489	1.95365	BB_DE	opposite
comp46395_c0_seq1_33097	patched domain-containing protein 3-like	-1.35762	1.87448	BB_DE	opposite
comp63947_c0_seq1_44811	peritrophin type-a domain protein 3	1.71604	-2.59901	BB_DE	opposite
TCALIF_07002	phytanoyl- dioxygenase	-1.37884	2.13742	BB_DE	opposite
TCALIF_03680	retinaldehyde-binding protein 1-like protein 1	-1.08162	2.15626	BB_DE	opposite
comp49509_c0_seq3_39872	rhomboid family member 1	0	3.63746	BB_DE	opposite
comp38371_c0_seq1_22889	serine threonine-protein kinase rio1	-1.00028	2.42558	BB_DE	opposite
TCALIF_07462	solute carrier family 22 member 5	0	4.60168	BB_DE	opposite
TCALIF_09919	spt transcription factor family member	-1.05022	2.61658	BB_DE	opposite
TCALIF_03987	superoxide dismutase	-1.20088	2.32346	BB_DE	opposite
comp45538_c0_seq1_31807	venom allergen 5-like	2.53547	-5.08978	BB_DE	opposite
TCALIF_06473	venom allergen 5-like	2.05981	-6.48164	BB_DE	opposite
Contig4543_6177	zinc finger protein 197	0	2.03321	BB_DE	opposite
TCALIF_04682	aminopeptidase n	4.0995	-6.8776	Both_DE	opposite
comp75450_c0_seq1_44898	---NA---	16.7744	0	SC_DE	opposite
comp43929_c0_seq1_29564	---NA---	3.77529	0	SC_DE	opposite
TCALIF_06113	---NA---	4.41037	-4.45997	SC_DE	opposite
TCALIF_12051	---NA---	9.10545	-7.65182	SC_DE	opposite
comp50110_c0_seq1_41582	conserved hypothetical protein	2.78591	0	SC_DE	opposite
TCALIF_07254	hypothetical protein DAPPUDRAFT_58486	3.21848	-3.24113	SC_DE	opposite
TCALIF_05177	na+ k+ 2cl- cotransporter isoform partial	10.0552	0	SC_DE	opposite
comp43472_c0_seq3_28978	protein disulfide-isomerase a6-like	3.52394	0	SC_DE	opposite
